# Supplementary material for: Syntheses and structures of piperazin-1-ium ABr2 (A = Cs or Rb): hybrid solids containing ‘curtain wall’ layers of face- and edge-sharing ABr6 trigonal prisms
Source: Acta Crystallogr E Crystallogr Commun. 2019 Jul 26;75(Pt 8):1249–52. doi: 10.1107/S2056989019010375 (PMC6690459; doi:10.1107/S2056989019010375)
Supplement: Supplementary file 1 [file e-75-01249-sup1.cif]

##############################################################################
#                                                                            #
# This CIF contains the data in a paper accepted for publication in          #
# Acta Crystallographica Section E. It conforms to the requirements of       #
# Notes for Authors for Acta Crystallographica Section E, and has been       #
# peer reviewed under the auspices of the IUCr Commission on Journals.       #
#                                                                            #
# Full details of the Crystallographic Information File format               #
# are given in the paper "The Crystallographic Information File (CIF):       #
# a New Standard Archive File for Crystallography" by S. R. Hall, F. H.      #
# Allen and I. D. Brown [Acta Cryst. (1991), A47, 655-685].                  #
#                                                                            #
# The current version of the core CIF dictionary is obtainable from          #
# ftp://ftp.iucr.org/pub/cif_core.dic.                                       #
#                                                                            #
# Software is freely available for graphical display of the structure(s)     #
# in this CIF. For information consult the CIF software page                 #
# http://www.iucr.org/resources/cif/software.                                #
#                                                                            #
# This file may be used for bona fide research purposes within the           #
# scientific community so long as proper attribution is given to the journal # 
# article from which it was obtained.                                        #
#                                                                            #
##############################################################################
data_I
_audit_creation_method     'SHELXL-2018/3'
_database_code_depnum_ccdc_archive     'CCDC 1941894'
_chemical_name_systematic
;
Poly[piperazin-1-ium [di-\m-bromido-caesium]]
;
_chemical_name_common     ?
_chemical_formula_moiety     'C4 H11 N2 +, Cs Br2 -'
_chemical_formula_sum     'C4 H11 Br2 Cs N2'
_chemical_formula_iupac     '(C4 H11 N2) [Cs Br2]'
_chemical_formula_weight     379.88
_chemical_melting_point     ?
_space_group_crystal_system     orthorhombic
_space_group_name_H-M_alt     'P b c m'
_space_group_name_Hall     '-P 2c 2b'
loop_
    _space_group_symop_operation_xyz
    'x, y, z'
    '-x, -y, z+1/2'
    'x, -y+1/2, -z'
    '-x, y+1/2, -z+1/2'
    '-x, -y, -z'
    'x, y, -z-1/2'
    '-x, y-1/2, z'
    'x, -y-1/2, z-1/2'
_cell_length_a     4.5787(8)
_cell_length_b     23.325(5)
_cell_length_c     9.1828(17)
_cell_angle_alpha     90
_cell_angle_beta     90
_cell_angle_gamma     90
_cell_volume     980.7(3)
_cell_formula_units_Z     4
_cell_measurement_reflns_used     3076
_cell_measurement_theta_min     2.8
_cell_measurement_theta_max     27.5
_cell_measurement_temperature     93(2)
_exptl_crystal_description     rod
_exptl_crystal_colour     colourless
_exptl_crystal_size_max     0.200
_exptl_crystal_size_mid     0.050
_exptl_crystal_size_min     0.050
_exptl_crystal_density_diffrn     2.573
_exptl_crystal_density_meas     ?
_exptl_crystal_density_method     ?
_exptl_crystal_F_000     696
_exptl_absorpt_coefficient_mu     11.858
_exptl_absorpt_correction_type     multi-scan
_exptl_absorpt_process_details
;
(CrystalClear; Rigaku, 2013)
;
_exptl_absorpt_correction_T_min     0.639
_exptl_absorpt_correction_T_max     1.000
_diffrn_ambient_temperature     93(2)
_diffrn_source     'rotating anode'
_diffrn_radiation_type     MoK\a
_diffrn_radiation_wavelength     0.71073
_diffrn_measurement_device_type     'Rigaku Pilatus 200K CCD'
_diffrn_measurement_method     \w
_diffrn_detector_area_resol_mean     ?
_diffrn_reflns_number     11592
_diffrn_reflns_av_R_equivalents     0.0557
_diffrn_reflns_av_unetI/netI     0.0192
_diffrn_reflns_theta_min     3.494
_diffrn_reflns_theta_max     25.362
_diffrn_reflns_theta_full     25.242
_diffrn_measured_fraction_theta_max     0.993
_diffrn_measured_fraction_theta_full     0.997
_diffrn_reflns_limit_h_min     -5
_diffrn_reflns_limit_h_max     5
_diffrn_reflns_limit_k_min     -28
_diffrn_reflns_limit_k_max     28
_diffrn_reflns_limit_l_min     -11
_diffrn_reflns_limit_l_max     11
_refine_special_details     ?
_reflns_number_total     959
_reflns_number_gt     917
_reflns_threshold_expression     'I > 2\s(I)'
_refine_ls_structure_factor_coef     Fsqd
_refine_ls_matrix_type     full
_refine_ls_R_factor_all     0.0216
_refine_ls_R_factor_gt     0.0210
_refine_ls_wR_factor_gt     0.0548
_refine_ls_wR_factor_ref     0.0551
_refine_ls_goodness_of_fit_ref     1.098
_refine_ls_restrained_S_all     1.098
_refine_ls_number_reflns     959
_refine_ls_number_parameters     55
_refine_ls_number_restraints     0
_refine_ls_hydrogen_treatment     mixed
_refine_ls_weighting_scheme     calc
_refine_ls_weighting_details
                      'w=1/[\s^2^(Fo^2^)+(0.0387P)^2^] where P=(Fo^2^+2Fc^2^)/3'
_atom_sites_solution_hydrogens     mixed
_atom_sites_solution_primary     direct
_atom_sites_solution_secondary     ?
_refine_ls_shift/su_max     0.001
_refine_ls_shift/su_mean     0.000
_refine_diff_density_max     1.343
_refine_diff_density_min     -0.962
_refine_ls_extinction_method
;
SHELXL2018 (Sheldrick, 2015)
;
_refine_ls_extinction_coef     0.0010(2)
_refine_ls_extinction_expression
                                  'Fc^*^=kFc[1+0.001xFc^2^\l^3^/sin(2\q)]^-1/4^'
loop_
    _atom_type_symbol
    _atom_type_description
    _atom_type_scat_dispersion_real
    _atom_type_scat_dispersion_imag
    _atom_type_scat_source
    'C' 'C' 0.0033 0.0016
                         'International Tables Vol C Tables 4.2.6.8 and 6.1.1.4'
    'H' 'H' 0.0000 0.0000
                         'International Tables Vol C Tables 4.2.6.8 and 6.1.1.4'
    'N' 'N' 0.0061 0.0033
                         'International Tables Vol C Tables 4.2.6.8 and 6.1.1.4'
    'Br' 'Br' -0.2901 2.4595
                         'International Tables Vol C Tables 4.2.6.8 and 6.1.1.4'
    'Cs' 'Cs' -0.3680 2.1192
                         'International Tables Vol C Tables 4.2.6.8 and 6.1.1.4'
_computing_data_collection
;
CrystalClear (Rigaku, 2013)
;
_computing_cell_refinement
;
CrystalClear (Rigaku, 2013)
;
_computing_data_reduction
;
CrystalClear (Rigaku, 2013)
;
_computing_structure_solution
;
SHELXS97 (Sheldrick, 2008)
;
_computing_structure_refinement
;
SHELXL2018 (Sheldrick, 2015)
;
_computing_molecular_graphics
;
ORTEP-3 for Windows (Farrugia, 2012) and ATOMS (Shape Software,
2005)
;
_computing_publication_material
;
publCIF (Westrip, 2010)
;
loop_
    _atom_site_type_symbol
    _atom_site_label
    _atom_site_fract_x
    _atom_site_fract_y
    _atom_site_fract_z
    _atom_site_U_iso_or_equiv
    _atom_site_adp_type
    _atom_site_calc_flag
    _atom_site_occupancy
    _atom_site_disorder_assembly
    _atom_site_disorder_group
    Cs Cs1 0.02411(5) 0.31176(2) 0.250000 0.01125(13) Uani d 1 . .
    Br Br1 0.52127(7) 0.43259(2) 0.250000 0.01635(15) Uani d 1 . .
    Br Br2 0.53501(7) 0.250000 0.000000 0.01654(16) Uani d 1 . .
    C C1 -0.0049(5) 0.56445(11) 0.3834(4) 0.0205(7) Uani d 1 . .
    H H1A 0.120469 0.560779 0.470727 0.025 Uiso calc 1 . .
    H H1B -0.158445 0.534633 0.388670 0.025 Uiso calc 1 . .
    C C2 -0.1448(6) 0.62308(9) 0.3811(2) 0.0209(5) Uani d 1 . .
    H H2A -0.267978 0.628079 0.468749 0.025 Uiso calc 1 . .
    H H2B 0.008673 0.652975 0.382326 0.025 Uiso calc 1 . .
    N N1 0.1740(7) 0.55578(12) 0.250000 0.0217(7) Uani d 1 . .
    H H1N 0.336(9) 0.5788(16) 0.250000 0.026 Uiso d 1 . .
    H H2N 0.251(8) 0.5231(17) 0.250000 0.026 Uiso d 1 . .
    N N2 -0.3243(7) 0.62943(11) 0.250000 0.0186(6) Uani d 1 . .
    H H3N -0.427(7) 0.6650(19) 0.250000 0.022 Uiso d 1 . .
loop_
    _atom_site_aniso_label
    _atom_site_aniso_U_11
    _atom_site_aniso_U_22
    _atom_site_aniso_U_33
    _atom_site_aniso_U_12
    _atom_site_aniso_U_13
    _atom_site_aniso_U_23
    Cs1 0.01245(18) 0.00867(18) 0.01263(18) -0.00053(6) 0.000 0.000
    Br1 0.0165(2) 0.0071(2) 0.0255(3) 0.00065(10) 0.000 0.000
    Br2 0.0141(2) 0.0171(2) 0.0185(2) 0.000 0.000 -0.00791(13)
    C1 0.0259(16) 0.0170(17) 0.0187(19) -0.0048(8) -0.0058(9) 0.0063(10)
    C2 0.0238(15) 0.0173(11) 0.0216(12) -0.0030(10) 0.0029(12) -0.0062(9)
    N1 0.0218(19) 0.0067(14) 0.0367(16) 0.0036(12) 0.000 0.000
    N2 0.0182(16) 0.0104(14) 0.0272(14) 0.0037(11) 0.000 0.000
_geom_special_details
;
 All esds (except the esd in the dihedral angle between two l.s. planes)
 are estimated using the full covariance matrix.  The cell esds are taken
 into account individually in the estimation of esds in distances, angles
 and torsion angles; correlations between esds in cell parameters are only
 used when they are defined by crystal symmetry.  An approximate (isotropic)
 treatment of cell esds is used for estimating esds involving l.s. planes.
;
loop_
    _geom_bond_atom_site_label_1
    _geom_bond_atom_site_label_2
    _geom_bond_site_symmetry_2
    _geom_bond_distance
    _geom_bond_publ_flag
    Cs1 Br2 1_455 3.5157(5) y
    Cs1 Br2 6_456 3.5157(4) ?
    Cs1 Br2 6_556 3.5801(5) ?
    Cs1 Br2 . 3.5801(5) y
    Cs1 Br1 . 3.6228(6) y
    Cs1 Br1 1_455 3.6392(7) y
    C1 N1 . 1.488(4) ?
    C1 C2 . 1.510(3) ?
    C1 H1A . 0.9900 ?
    C1 H1B . 0.9900 ?
    C2 N2 . 1.465(3) ?
    C2 H2A . 0.9900 ?
    C2 H2B . 0.9900 ?
    N1 H1N . 0.92(4) ?
    N1 H2N . 0.84(4) ?
    N2 H3N . 0.95(4) ?
loop_
    _geom_angle_atom_site_label_1
    _geom_angle_atom_site_label_2
    _geom_angle_atom_site_label_3
    _geom_angle_site_symmetry_1
    _geom_angle_site_symmetry_3
    _geom_angle
    _geom_angle_publ_flag
    Br2 Cs1 Br2 1_455 6_456 81.534(14) ?
    Br2 Cs1 Br2 1_455 6_556 132.072(12) ?
    Br2 Cs1 Br2 6_456 6_556 80.366(13) ?
    Br2 Cs1 Br2 1_455 . 80.366(12) ?
    Br2 Cs1 Br2 6_456 . 132.072(12) ?
    Br2 Cs1 Br2 6_556 . 79.768(14) ?
    Br2 Cs1 Br1 1_455 . 135.970(7) ?
    Br2 Cs1 Br1 6_456 . 135.970(7) ?
    Br2 Cs1 Br1 6_556 . 84.402(12) ?
    Br2 Cs1 Br1 . . 84.401(13) ?
    Br2 Cs1 Br1 1_455 1_455 85.085(12) ?
    Br2 Cs1 Br1 6_456 1_455 85.085(13) ?
    Br2 Cs1 Br1 6_556 1_455 136.466(7) ?
    Br2 Cs1 Br1 . 1_455 136.466(7) ?
    Br1 Cs1 Br1 . 1_455 78.173(18) ?
    Cs1 Br1 Cs1 . 1_655 78.173(17) ?
    Cs1 Br2 Cs1 1_655 3_655 100.865(16) ?
    Cs1 Br2 Cs1 1_655 3 178.768(8) ?
    Cs1 Br2 Cs1 3_655 3 80.367(13) ?
    Cs1 Br2 Cs1 1_655 . 80.366(13) ?
    Cs1 Br2 Cs1 3_655 . 178.768(8) ?
    Cs1 Br2 Cs1 3 . 98.402(15) ?
    N1 C1 C2 . . 110.2(2) ?
    N1 C1 H1A . . 109.6 ?
    C2 C1 H1A . . 109.6 ?
    N1 C1 H1B . . 109.6 ?
    C2 C1 H1B . . 109.6 ?
    H1A C1 H1B . . 108.1 ?
    N2 C2 C1 . . 110.0(2) ?
    N2 C2 H2A . . 109.7 ?
    C1 C2 H2A . . 109.7 ?
    N2 C2 H2B . . 109.7 ?
    C1 C2 H2B . . 109.7 ?
    H2A C2 H2B . . 108.2 ?
    C1 N1 C1 . 6_556 110.9(3) ?
    C1 N1 H1N . . 111.5(11) ?
    C1 N1 H1N 6_556 . 111.5(11) ?
    C1 N1 H2N . . 110.7(13) ?
    C1 N1 H2N 6_556 . 110.7(13) ?
    H1N N1 H2N . . 101(3) ?
    C2 N2 C2 6_556 . 110.5(3) ?
    C2 N2 H3N 6_556 . 111.4(10) ?
    C2 N2 H3N . . 111.4(10) ?
loop_
    _geom_torsion_atom_site_label_1
    _geom_torsion_atom_site_label_2
    _geom_torsion_atom_site_label_3
    _geom_torsion_atom_site_label_4
    _geom_torsion_site_symmetry_1
    _geom_torsion_site_symmetry_2
    _geom_torsion_site_symmetry_3
    _geom_torsion_site_symmetry_4
    _geom_torsion
    _geom_torsion_publ_flag
    N1 C1 C2 N2 . . . . 57.7(3) ?
    C2 C1 N1 C1 . . . 6_556 -55.9(3) ?
    C1 C2 N2 C2 . . . 6_556 -60.2(3) ?
loop_
    _geom_hbond_atom_site_label_D
    _geom_hbond_atom_site_label_H
    _geom_hbond_atom_site_label_A
    _geom_hbond_site_symmetry_A
    _geom_hbond_distance_DH
    _geom_hbond_distance_HA
    _geom_hbond_distance_DA
    _geom_hbond_angle_DHA
    _geom_hbond_publ_flag
    N1 H1N N2 1_655 0.92(4) 1.95(4) 2.868(4) 179(3) yes
    N1 H2N Br1 . 0.84(4) 2.45(4) 3.284(3) 174(4) yes
    N2 H3N Br2 2_565 0.95(4) 3.07(3) 3.756(2) 129.8(8) yes
    N2 H3N Br2 5_565 0.95(4) 3.07(3) 3.756(2) 129.8(8) yes
_shelx_space_group_comment
;
The symmetry employed for this shelxl refinement is uniquely defined
by the following loop, which should always be used as a source of
symmetry information in preference to the above space-group names.
They are only intended as comments.
;
_shelx_estimated_absorpt_T_min     0.200
_shelx_estimated_absorpt_T_max     0.589
_shelx_hkl_file
;
   0  -3   0    1.87    2.99
   0  -3   0    1.39    4.29
   0   3   0    0.24    3.90
   0   3   0    1.33    4.14
   0   4   0  900.45   30.26
   0  -4   0  987.35   32.22
   0   4   0  881.74   41.93
   0  -4   0  990.79   40.72
   0   4   0  992.05   39.88
   0  -4   0  875.73   40.70
   0   4   0 1025.12   47.03
   0   5   0    1.73    4.09
   0  -5   0    2.87    3.97
   0   5   0    0.96    5.06
   0  -5   0   -0.41    5.30
   0   5   0    0.49    3.77
   0  -5   0    0.61    4.82
   0   5   0    1.04    4.37
   0   6   0 6270.14   92.56
   0  -6   0 6787.65   90.03
   0   6   0 6450.97  101.35
   0  -6   0 7193.30  115.79
   0   6   0 6649.86  115.35
   0  -6   0 6731.32  104.35
   0   6   0 7257.62  112.59
   0   7   0    0.29    4.65
   0  -7   0    1.89    4.55
   0   7   0    0.34    5.72
   0  -7   0    1.61    6.35
   0  -7   0    0.10    4.87
   0   7   0    1.17    5.56
   0  -7   0    2.41    5.99
   0   7   0   -0.09    5.11
   0   8   012196.10  126.44
   0   8   012100.90  161.55
   0  -8   013145.06  168.73
   0  -8   011769.03  170.03
   0   8   014000.41  175.00
   0   9   0    5.39    5.22
   0  -9   0    7.15    5.12
   0   9   0    1.77    6.49
   0  -9   0    2.08    6.02
   0  -9   0   -1.41    5.82
   0   9   0    3.61    8.68
   0  -9   0    1.26    6.27
   0   9   0    1.45    4.49
   0  10   0 2133.60   51.65
   0  10   0 1924.01   54.53
   0 -10   0 2154.44   62.55
   0 -10   0 1711.55   56.75
   0  10   0 2207.13   66.81
   0  10   0 1849.15   57.41
   0  11   0    0.20    5.60
   0 -11   0    1.39    5.74
   0  11   0    6.55    7.27
   0 -11   0    1.93    7.13
   0 -11   0    0.09    6.72
   0  11   0    0.44    6.98
   0 -11   0    3.75    5.23
   0  11   0   -3.58    8.35
   0  12   0 2354.73   55.57
   0 -12   0 2698.57   62.19
   0  12   0 2232.16   67.69
   0 -12   0 2553.68   74.60
   0 -12   0 2299.31   68.24
   0 -12   0 2452.83   70.22
   0  12   0 2753.51   81.68
   0  13   0   10.57    6.26
   0 -13   0   -0.18    6.85
   0  13   0   -0.40    7.42
   0 -13   0    1.38    5.99
   0 -13   0   -0.07    6.80
   0 -13   0   -1.99    7.10
   0  13   0    2.11    8.96
   0 -14   0 2210.78   50.33
   0 -14   0 2372.15   67.00
   0 -14   0 1812.36   63.82
   0  14   0 2322.87   62.47
   0  14   0 2207.61   71.77
   0 -15   0    4.21    7.28
   0 -15   0    0.07    8.95
   0 -15   0    1.74    8.70
   0  15   0    3.57   10.19
   0 -16   040409.97  305.27
   0 -16   042165.31  276.05
   0  16   040532.94  265.37
   0  17   0   12.08   21.01
   0 -18   0 6436.40  130.63
   0 -18   0 6511.50  146.05
   0 -18   0 5484.06  134.97
   0  18   0 6904.70  147.42
   0  18   0 7118.56  171.05
   0 -19   0    3.13    7.90
   0  19   0    6.20   14.08
   0 -20   0  113.36   13.44
   0 -20   0  107.72   17.85
   0  20   0  123.41   15.47
   0  20   0   77.56   16.45
   0 -21   0    1.58    8.65
   0 -21   0   -0.71   11.69
   0  21   0   -0.39   12.39
   0  21   0    6.37   14.75
   0 -22   0 1612.83   47.10
   0 -22   0 1668.74   59.06
   0  22   0 1688.58   61.72
   0  22   0 1562.96   57.82
   0 -23   0    0.38   10.10
   0 -23   0    5.29   13.23
   0  23   0    3.98   15.21
   0 -24   0 3034.13   80.18
   0 -24   0 2904.51   94.95
   0  24   0 2990.82   97.05
   0 -25   0    6.78   12.25
   0 -25   0    4.39   17.40
   0  25   0   -4.57   14.90
   0 -26   0   39.54   12.77
   0 -26   0  143.58   20.28
   0  26   0  207.56   23.60
   0 -27   0   -2.48   10.95
   0 -27   0    6.91   14.49
   0  27   0    0.57   14.92
   0 -28   0 1220.50   43.14
   0 -28   0 1043.58   46.82
   0  28   0  965.97   49.44
   1   0   0  154.13   15.22
  -1   0   0  130.48   11.60
   1   0   0  150.39   14.64
  -1   0   0  169.71   15.21
   1   0   0  160.51   14.73
   1   0   0  160.51   15.80
   1  -1   0  250.44   21.48
   1   1   0  217.82   15.83
  -1  -1   0  248.87   18.46
   1  -1   0  231.41   15.01
   1   1   0  238.73   22.82
   1  -1   0  249.57   20.20
  -1   1   0  286.67   20.01
   1  -1   0  260.43   19.43
   1   1   0  258.85   18.80
   1  -1   0  283.42   23.73
   1   1   0  243.28   18.79
   1  -2   0  905.54   52.96
   1  -3   0  154.56   11.97
   1   3   0  128.61   11.32
  -1  -3   0  114.90   12.27
   1   3   0  121.63   15.22
  -1   3   0  102.80   13.94
   1  -3   0  120.64   16.98
   1  -3   0  134.91   15.19
   1   3   0  114.00   13.46
   1  -3   0  114.60   12.23
   1  -3   0  111.34   16.89
  -1  -3   0   69.88   13.79
   1   3   0   96.73   13.24
   1  -3   0  106.19   15.13
  -1   4   0 5015.99   78.35
   1  -4   0 5013.93   76.75
   1   4   0 4658.26   75.24
  -1  -4   0 4516.28   78.30
   1   4   0 4815.19   84.09
  -1   4   0 4106.56   83.44
   1  -4   0 4723.02  118.03
  -1  -4   0 4309.77   82.46
   1   4   0 4097.69   77.93
  -1   4   0 4792.08   79.99
   1  -4   0 4901.01  104.64
   1   4   0 4727.82   98.29
   1  -4   0 4597.35  103.91
  -1   5   0 4097.95   64.56
   1  -5   0 4688.30   83.28
   1   5   0 4586.28   80.37
  -1  -5   0 4003.34   72.59
   1   5   0 4448.68   83.66
  -1   5   0 4187.96   85.01
   1  -5   0 4391.64   92.11
  -1  -5   0 3997.06   78.61
   1   5   0 3720.06   72.02
  -1   5   0 4483.62   76.55
   1   5   0 4402.35   85.92
   1  -5   0 4210.68   91.62
   1   6   033532.58  250.87
   1   6   033121.35  286.51
  -1   6   032056.91  265.87
   1   6   032345.65  274.39
  -1   7   0   24.87    5.85
   1  -7   0   25.93    6.69
   1   7   0   51.87    8.17
   1   7   0   23.38    7.55
  -1   7   0   20.95    8.18
   1  -7   0   23.59    8.58
  -1  -7   0   16.99    6.28
   1   7   0   20.34    6.90
  -1   7   0   24.15    7.56
  -1  -7   0   13.05    5.42
   1   7   0   20.61    8.48
   1  -7   0   20.92    9.16
  -1   8   013756.19  137.76
   1   8   014142.67  153.48
   1   8   015199.39  173.15
  -1   8   014197.76  176.97
   1  -8   015538.53  191.76
   1  -8   015436.38  189.03
  -1   9   0   16.04    5.80
   1   9   0   21.59    6.53
   1  -9   0   25.53    7.28
   1   9   0   17.89    7.92
  -1   9   0   22.76    8.83
   1  -9   0   16.93    9.18
  -1  -9   0   11.90    5.55
   1   9   0   15.41    6.81
   1  -9   0   15.85    7.65
  -1   9   0   16.27    7.21
  -1  -9   0   13.96    6.98
   1   9   0   18.27    8.38
   1  -9   0   21.13    8.57
   1  10   020241.79  154.83
   1  10   021190.73  183.25
  -1  10   019718.29  278.85
   1 -10   021501.41  195.97
   1  10   020305.04  204.04
  -1  11   0 1820.58   46.07
   1  11   0 2074.80   52.10
   1  11   0 2138.77   59.67
  -1  11   0 2089.69   66.23
   1 -11   0 2160.76   70.21
   1  11   0 2217.75   69.09
  -1  11   0 2239.97   60.68
   1  11   0 2127.12   70.11
   1 -11   0 2015.51   59.45
   1  12   0 6171.48   85.34
   1  12   0 6878.07   98.64
  -1  12   0 6520.15  106.17
   1 -12   0 7260.69  120.59
  -1 -12   0 6343.93   92.75
   1  12   0 7271.22  105.41
   1 -12   0 7220.04  108.79
  -1  12   0 6493.66  116.28
  -1  13   0   47.02    7.97
   1  13   0   51.04    8.95
   1 -13   0   61.39   10.46
   1  13   0   43.64   10.30
  -1  13   0   40.56    8.90
   1 -13   0   54.35   16.71
  -1 -13   0   30.97    7.76
   1  13   0   51.80   11.32
   1 -13   0   56.10   11.48
  -1  13   0   52.45   10.93
  -1 -13   0   33.82    9.45
   1 -13   0   36.13    9.74
   1  13   0   45.93   11.38
  -1  13   0   34.39   11.87
  -1  14   0 1976.67   50.49
   1 -14   0 2094.08   77.94
   1 -14   0 2509.24   74.65
   1  14   0 2651.32   79.25
   1 -14   0 2505.53   70.46
  -1  14   0 2618.79   70.79
  -1  14   0 2412.38   83.90
   1 -15   0   36.82    9.82
   1 -15   0   27.29   12.18
  -1 -15   0   14.52    6.54
   1  15   0   28.03    9.10
   1 -15   0   25.81    9.46
  -1  15   0   27.78   10.18
   1  15   0   25.96   10.98
  -1  15   0   22.18   11.05
   1 -16   0   30.88    9.70
   1 -16   0   33.40   10.42
  -1 -16   0   19.15    7.13
   1  16   0   40.26   10.72
   1 -16   0   40.48   10.72
  -1  16   0   42.27   10.76
   1  16   0   50.40   12.43
  -1  16   0   42.34   13.83
   1 -17   0   43.82    9.76
   1 -17   0   42.39   13.96
  -1 -17   0   23.19    7.43
   1  17   0   40.49   10.72
  -1  17   0   42.06   11.08
   1  17   0   45.10   12.98
  -1  17   0   45.23   14.02
   1 -18   0  274.14   18.18
   1 -18   0  271.52   23.42
  -1 -18   0  185.51   17.81
   1  18   0  295.77   22.69
  -1  18   0  308.99   21.86
   1  18   0  351.20   26.87
  -1  18   0  293.71   26.23
   1 -19   0    2.75    7.71
   1 -19   0    4.89   11.81
  -1 -19   0    1.28    6.04
   1  19   0    1.82    8.51
  -1  19   0    4.95    9.42
   1  19   0   -3.33   12.70
  -1  19   0    0.82   12.04
   1 -20   0  104.77   13.16
   1 -20   0   52.57   14.94
  -1 -20   0   39.85    8.99
   1  20   0   40.94   12.57
  -1  20   0   32.54   11.98
   1  20   0   17.06   14.41
  -1  20   0   31.91   13.64
   1 -21   0  651.28   27.99
   1 -21   0  611.04   36.21
   1  21   0  701.38   40.35
  -1  21   0  597.74   31.18
   1  21   0  592.31   35.60
  -1  21   0  556.97   34.92
   1 -22   010693.07  171.17
   1 -22   010851.19  139.83
  -1  22   010816.68  182.15
   1  22   011249.95  158.11
  -1  22   010516.85  195.59
   1 -23   0   63.16   19.11
   1 -23   0   53.48   26.46
  -1  23   0   73.00   24.91
   1  23   0   51.33   26.17
  -1  23   0   52.29   19.78
   1 -24   0 3947.38  105.44
   1 -24   0 4028.53  124.16
  -1  24   0 4087.66  114.65
   1  24   0 4129.13  128.81
  -1  24   0 3528.09  114.65
   1 -25   0   46.89   14.82
   1 -25   0   39.73   21.52
   1  25   0   24.00   17.88
  -1  25   0   37.62   17.53
   1 -26   0 4346.25  102.13
   1 -26   0 4123.16  112.95
   1  26   0 3563.16  107.41
  -1  26   0 3524.04  109.26
   1 -27   0  312.17   22.38
   1 -27   0  256.00   27.97
   1  27   0  259.08   26.63
  -1  27   0  222.85   25.31
  -2   0   037292.18  267.54
   2  -1   0 3503.96   85.78
   2  -1   0 3089.98   64.85
  -2  -1   0 3455.82   66.94
  -2  -1   0 3514.67   87.94
  -2   1   0 3791.86   82.24
  -2  -1   0 3377.27   71.88
   2  -1   0 3410.01   76.43
   2  -1   0 3741.03   75.42
   2   1   0 3818.25   77.42
  -2   1   0 3820.25   84.23
  -2  -1   0 3400.70   86.75
   2  -1   0 3347.07   78.44
   2   1   0 3647.91   80.22
   2  -2   0 5799.58   95.13
   2   2   0 5547.19  108.10
  -2  -2   0 5592.92   94.93
  -2  -2   0 6227.00  102.64
  -2   2   0 6278.33  110.58
   2  -2   0 6096.50  104.42
  -2  -2   0 6179.19  104.59
  -2  -2   0 6015.37  101.33
   2  -2   0 6381.57  100.35
   2   2   0 6432.16  128.50
  -2   2   0 6449.36  124.30
   2  -2   0 6563.08  110.60
  -2  -2   0 6304.30  105.19
   2   2   0 6793.67  105.07
   2  -3   0  612.10   23.99
   2   3   0  439.12   21.78
  -2  -3   0  478.82   25.44
   2  -3   0  507.41   22.88
   2   3   0  563.12   30.51
  -2  -3   0  526.62   29.46
  -2   3   0  684.57   40.37
   2  -3   0  568.35   31.87
   2  -3   0  582.64   29.22
  -2  -3   0  576.64   30.26
   2   3   0  544.32   31.09
   2  -3   0  589.14   26.78
  -2   3   0  701.95   43.12
   2  -3   0  589.67   34.80
  -2  -3   0  493.43   26.83
   2   3   0  553.51   28.76
   2  -4   0 3043.17   55.46
   2   4   0 2698.16   60.82
  -2  -4   0 2718.34   80.80
   2   4   0 2949.32   85.08
  -2  -4   0 2614.58   59.19
  -2   4   0 2801.02   71.96
   2  -4   0 2796.10   78.00
   2  -4   0 3290.75   73.46
  -2  -4   0 2891.87   64.07
   2   4   0 2778.25   70.86
  -2   4   0 3042.13   80.36
   2  -4   0 3052.03   86.89
  -2  -4   0 3295.24   75.86
   2   4   0 3048.01   72.00
   2  -5   0  440.20   22.10
   2   5   0  426.52   21.18
  -2  -5   0  411.40   23.76
   2   5   0  420.17   26.77
  -2  -5   0  430.71   25.46
  -2   5   0  404.81   26.22
   2  -5   0  378.84   26.92
   2  -5   0  427.62   26.48
  -2  -5   0  404.95   24.82
   2   5   0  408.01   29.85
   2  -5   0  446.21   23.59
   2  -5   0  387.80   28.32
  -2  -5   0  434.32   26.17
   2   5   0  424.93   24.61
   2  -5   0  463.38   31.94
  -2   6   0 1704.95   59.05
   2   6   0 2016.86   55.03
  -2  -6   0 1746.66   57.34
   2   6   0 2005.52   59.48
  -2  -6   0 2063.19   60.71
  -2   6   0 1776.41   58.66
   2  -6   0 1784.53   61.76
   2  -6   0 2022.12   59.92
  -2  -6   0 1808.49   54.26
   2   6   0 1690.75   51.34
   2  -6   0 2249.95   59.61
   2  -6   0 1878.92   64.92
  -2  -6   0 1967.68   65.08
   2   6   0 2003.70   55.68
   2  -6   0 1791.87   61.36
  -2   7   0   32.34    8.98
   2  -7   0   19.72    6.35
   2   7   0   48.25    8.16
  -2  -7   0   37.65    8.50
   2   7   0   35.09    8.87
  -2  -7   0   37.30    8.41
  -2   7   0   38.43   10.22
   2  -7   0   33.11    9.85
   2  -7   0   41.55   10.51
  -2  -7   0   37.37    8.95
   2   7   0   35.68    8.76
   2  -7   0   32.11   10.65
  -2  -7   0   34.19    8.80
   2   7   0   39.55    9.68
   2  -7   0   41.81   10.66
  -2   8   010598.35  111.41
   2   8   0 9891.83  113.93
  -2  -8   0 9718.88  112.47
  -2   8   0 9848.57  135.32
  -2  -8   0 9845.29  124.66
   2   8   010362.93  119.74
  -2  -8   0 9876.75  126.33
   2   8   010503.67  138.54
   2  -8   011037.42  144.29
  -2   9   0   80.16   10.13
   2  -9   0   81.98   10.09
   2   9   0   73.84    9.52
  -2  -9   0   76.50   11.18
   2   9   0   77.53   11.07
  -2  -9   0   87.46   12.12
  -2   9   0   84.04   12.63
   2  -9   0  113.93   18.93
  -2  -9   0   78.31   11.66
   2   9   0   69.21   13.32
   2  -9   0   79.38   10.90
   2  -9   0  109.40   19.72
  -2  -9   0   92.62   12.39
   2   9   0  103.36   14.82
   2  -9   0  104.61   14.79
  -2  10   0  215.66   14.95
   2 -10   0  250.98   16.30
   2  10   0  204.77   16.04
  -2 -10   0  213.91   17.53
   2  10   0  155.94   16.34
  -2 -10   0  164.78   15.66
  -2  10   0  148.57   15.79
   2 -10   0  187.82   21.21
  -2 -10   0  140.78   14.86
   2  10   0  163.22   19.64
   2 -10   0  199.34   19.08
   2 -10   0  136.61   19.77
  -2 -10   0   95.76   12.35
   2  10   0  123.45   14.80
   2 -10   0  118.04   15.91
  -2  11   0  191.61   15.14
   2  11   0  203.34   16.36
  -2 -11   0  218.66   18.30
   2  11   0  200.96   16.80
  -2 -11   0  190.57   17.45
  -2  11   0  174.34   16.86
   2 -11   0  202.34   21.60
   2 -11   0  225.55   21.19
  -2 -11   0  151.18   19.92
   2  11   0  200.23   18.41
   2 -11   0  200.98   22.84
  -2 -11   0  158.06   15.97
   2  11   0  190.78   18.97
   2 -11   0  177.60   19.76
  -2  12   0 4216.39   87.65
   2  12   0 4351.58   92.12
  -2 -12   0 4515.20  103.25
   2  12   0 4260.95   94.17
  -2 -12   0 4655.82  100.95
  -2  12   0 4082.69   96.68
   2 -12   0 4442.87  115.01
  -2 -12   0 3900.77   91.35
   2  12   0 4055.93   91.35
   2 -12   0 4332.93  116.23
   2  12   0 4668.32  115.17
   2 -12   0 4005.23   98.35
  -2  13   0  417.63   30.05
   2 -13   0  594.44   31.99
  -2 -13   0  627.87   30.81
  -2 -13   0  520.60   28.43
   2 -13   0  530.72   33.69
  -2 -13   0  435.81   28.04
   2  13   0  457.25   25.75
  -2  13   0  496.96   25.91
   2 -13   0  467.81   34.72
   2  13   0  512.98   27.96
   2 -14   0 1748.32   55.65
  -2 -14   0 1654.77   55.78
  -2 -14   0 1575.19   53.24
   2 -14   0 1386.84   58.28
  -2 -14   0 1246.97   48.58
   2  14   0 1543.42   53.20
  -2  14   0 1495.88   50.80
   2  14   0 1629.91   56.70
  -2  14   0 1492.11   61.84
  -2 -15   0 1371.88   46.75
  -2 -15   0 1304.78   50.08
   2 -15   0 1202.48   53.49
  -2 -15   0 1111.22   46.01
   2  15   0 1296.98   53.03
  -2  15   0 1304.12   45.64
   2  15   0 1286.44   46.69
  -2  15   0 1058.31   60.13
  -2 -16   021482.49  287.41
  -2 -16   019426.46  266.97
   2 -16   018031.74  268.62
   2  16   020674.50  288.20
   2  16   020819.91  281.32
  -2  16   019755.09  295.02
   2 -17   0 2285.82   74.14
  -2 -17   0 2262.63   61.16
  -2 -17   0 2327.51   64.09
   2 -17   0 2078.64   72.96
  -2 -17   0 1790.50   57.37
   2  17   0 2308.06   67.53
  -2  17   0 2147.62   59.40
   2  17   0 2164.32   64.66
  -2  17   0 1968.31   73.88
   2 -18   0 5238.82  112.58
  -2 -18   0 5098.62  106.68
  -2 -18   0 4737.33  110.32
   2 -18   0 4694.45  118.34
   2  18   0 5574.72  121.04
  -2  18   0 4666.37   97.91
   2  18   0 4746.36  113.07
  -2  18   0 5037.19  128.20
   2 -19   0  142.07   15.84
  -2 -19   0  152.04   17.49
  -2 -19   0  124.38   17.37
   2 -19   0  124.08   20.25
   2  19   0  133.02   16.99
  -2  19   0  125.19   16.58
   2  19   0  107.73   16.94
  -2  19   0  103.86   18.72
   2 -20   0  287.84   18.16
  -2 -20   0  299.23   22.74
  -2 -20   0  245.90   21.64
   2 -20   0  243.55   23.69
  -2  20   0  208.73   18.66
   2  20   0  210.20   22.79
  -2  20   0  190.89   22.34
   2 -21   0  128.36   13.54
  -2 -21   0  141.13   16.69
  -2 -21   0  104.82   17.42
   2 -21   0  109.78   18.14
  -2  21   0  124.41   14.99
   2  21   0  101.68   17.93
  -2  21   0   98.70   18.49
   2 -22   0 1174.71   41.00
  -2 -22   0 1202.23   47.73
  -2 -22   0 1178.25   50.91
   2 -22   0 1081.87   52.92
  -2  22   0  942.84   41.07
   2  22   0 1049.31   54.71
  -2  22   0 1026.72   51.66
   2 -23   0   66.48   11.64
  -2 -23   0   62.79   13.38
  -2 -23   0   65.11   15.05
   2 -23   0   56.18   17.00
  -2  23   0   57.93   12.92
   2  23   0   57.77   18.14
  -2  23   0   52.70   17.64
   2 -24   0 3139.99   79.22
  -2 -24   0 3374.87   91.72
  -2 -24   0 3048.33   89.39
   2 -24   0 3010.44   95.26
  -2  24   0 2845.20   78.21
   2  24   0 2966.36   87.64
  -2  24   0 2919.09   95.88
   2 -25   0  166.25   16.10
  -2 -25   0  192.27   20.67
  -2 -25   0  174.68   21.27
   2 -25   0  175.89   28.78
   2  25   0  202.52   23.30
  -2  25   0  174.73   23.42
   2 -26   0  178.84   16.11
  -2 -26   0  195.33   20.42
  -2 -26   0  243.41   23.09
   2 -26   0  241.20   23.79
   2 -26   0  304.34   30.52
   2  26   0  390.84   30.62
  -2  26   0  370.34   29.48
   3   0   0  116.13   13.12
   3   0   0   97.19   30.13
  -3   0   0  125.30   18.55
  -3   0   0  140.56   15.34
   3   0   0  142.81   14.69
  -3   0   0  142.66   16.73
   3   0   0  152.09   15.68
   3   1   0   19.42    6.57
   3  -1   0   12.31    6.75
   3   1   0   15.25    6.69
   3  -1   0   14.84    7.21
  -3   1   0   15.75    7.79
  -3  -1   0   19.75    7.46
  -3   1   0   16.89    7.66
  -3  -1   0   18.53    7.70
   3  -1   0   20.77    9.07
   3   1   0   17.70    9.00
  -3   1   0   19.68    9.10
  -3  -1   0   19.05    9.08
   3  -1   0   20.30    7.75
   3   1   0   18.56    7.83
   3   2   0 1738.95   53.59
   3  -2   0  971.22  106.36
  -3  -2   0 1621.10   45.31
  -3   2   0 1587.34   63.47
  -3  -2   0 1675.41   56.75
  -3   2   0 1733.67   61.50
  -3  -2   0 1667.93   54.93
   3  -2   0 1821.57   56.23
   3   2   0 1760.21   55.33
  -3   2   0 1725.06   65.81
  -3  -2   0 1422.67   56.09
   3  -2   0 1717.91   60.39
   3   2   0 1703.19   55.18
   3  -3   0    5.44    4.10
   3   3   0    4.58    4.92
   3  -3   0    3.93    4.29
  -3  -3   0    6.64    5.22
  -3  -3   0    4.52    6.23
  -3   3   0    7.80    8.92
  -3  -3   0    3.52    6.17
   3  -3   0    3.92    6.19
   3  -3   0    5.11    7.93
   3   3   0    3.46    7.77
  -3   3   0    8.96    9.96
  -3  -3   0    2.06    6.84
   3  -3   0    0.42    6.29
   3   3   0    4.66    6.91
   3  -4   0  944.53   37.49
   3   4   0  808.05   51.84
  -3  -4   0  968.38   36.24
   3  -4   0  926.66   35.36
  -3  -4   0  996.56   45.98
  -3   4   0 1045.56   49.92
   3  -4   0  959.97   42.14
  -3  -4   0  954.58   46.61
   3  -4   0 1088.74   42.71
   3   4   0 1174.84   45.30
  -3   4   0 1009.56   55.78
   3  -4   0 1090.04   43.15
  -3  -4   0  844.99   40.47
   3   4   0 1081.36   43.37
  -3  -5   0 2927.98   60.80
   3  -5   0 2963.52   58.66
  -3   5   0 2992.85   74.56
   3  -5   0 2991.45   76.05
  -3  -5   0 2994.47   85.50
   3  -5   0 3315.30   71.75
   3  -5   0 2978.23   71.44
  -3  -5   0 2955.29   75.60
   3   5   0 3289.45   70.38
   3  -5   0 3393.12   91.60
  -3  -6   011830.27  146.96
   3  -6   011449.40  120.55
  -3   6   011822.52  158.68
  -3  -7   0 2150.46   75.74
   3   7   0 2754.16   70.61
  -3  -7   0 2888.67   79.05
  -3   7   0 2598.64   70.51
   3  -7   0 2778.40   76.50
   3  -7   0 2974.94   69.79
   3   7   0 2691.61   65.07
   3  -7   0 2706.25   81.69
  -3  -7   0 2907.54   71.46
   3   7   0 2879.97   69.42
   3  -7   0 2985.11   85.91
   3   8   0 3397.45  105.74
  -3  -8   0 3901.27   97.25
   3   8   0 4251.99  106.01
  -3  -8   0 4252.60  105.98
  -3   8   0 3641.30   99.44
   3  -8   0 4011.37  108.06
   3  -8   0 4514.79  108.59
   3   8   0 4226.64   98.44
   3  -8   0 4020.43  112.35
  -3  -8   0 4218.17  104.45
   3  -8   0 4550.43  122.38
   3  -9   0 1915.76   83.00
   3   9   0 2179.32   77.71
  -3  -9   0 1793.72   75.88
   3   9   0 2001.22   62.37
  -3  -9   0 2269.18   66.79
  -3   9   0 1874.07   63.92
   3  -9   0 1944.84   69.43
   3  -9   0 2220.58   68.90
   3   9   0 2128.77   65.24
   3  -9   0 1888.65   70.14
  -3  -9   0 1893.15   62.99
   3   9   0 2180.48   63.25
   3  -9   0 2095.62   70.29
  -3  10   0 7570.59  134.81
   3  10   0 9110.37  154.63
  -3 -10   0 9213.23  168.67
  -3  10   0 7488.08  145.24
   3 -10   0 8426.40  170.87
   3  10   0 9361.27  159.33
   3 -10   0 8100.06  172.70
  -3 -10   0 8521.30  155.60
   3 -10   0 9210.03  177.54
  -3  11   0 2660.81   70.20
   3  11   0 3200.40   77.21
   3 -11   0 3026.46   85.03
  -3 -11   0 3060.70   75.42
  -3 -11   0 3258.63   82.89
   3 -11   0 3037.00   91.05
   3  11   0 3068.94   95.58
   3 -11   0 2994.72   86.37
   3  11   0 3428.16   84.56
  -3  12   0 1621.79   49.43
   3 -12   0 1426.22   67.83
  -3 -12   0 1839.41   58.19
   3 -12   0 1647.11   62.60
   3  12   0 1902.03   63.81
   3 -12   0 1721.29   67.65
  -3  13   0   13.78    6.70
   3 -13   0   15.04    7.97
  -3 -13   0   14.28    8.50
  -3 -13   0    7.09    8.85
   3 -13   0   14.99   11.07
   3 -13   0    9.28   10.39
   3  13   0    7.52    9.92
   3 -13   0   17.96   12.41
   3  13   0    9.02    9.53
   3 -14   0 1074.64   43.06
  -3 -14   0 1084.17   42.74
  -3 -14   0 1203.38   44.10
   3 -14   0 1115.98   55.35
   3 -14   0 1347.08   53.22
   3  14   0 1270.29   45.24
   3 -14   0 1194.56   54.88
   3  14   0 1412.01   49.53
   3 -15   0    1.67    7.70
  -3 -15   0   16.88    8.87
  -3 -15   0   17.77   10.00
   3 -15   0   17.20   14.05
   3 -15   0   24.22   12.75
   3  15   0   22.59    9.31
   3 -15   0   22.69   12.83
   3  15   0   29.10   11.44
   3 -16   0   20.70    9.15
  -3 -16   0   22.95    9.48
  -3 -16   0   26.75   11.03
   3 -16   0   22.63   12.65
   3 -16   0   21.58   13.09
   3  16   0   21.83    9.79
   3 -16   0   13.81   14.13
   3  16   0   21.96   11.82
   3 -17   0   55.51   10.81
  -3 -17   0   41.91   10.48
  -3 -17   0   41.45   11.55
   3 -17   0   47.50   15.78
   3 -17   0   44.87   13.97
   3 -17   0   55.62   18.39
   3  17   0   45.35   13.61
   3 -18   0  678.96   30.55
  -3 -18   0  566.12   31.47
  -3 -18   0  562.81   29.06
   3 -18   0  643.27   42.84
   3 -18   0  605.84   41.75
   3 -18   0  703.90   49.05
   3  18   0  600.30   34.80
   3 -19   0    6.99    8.82
  -3 -19   0   11.65   10.34
  -3 -19   0   16.22   12.26
   3 -19   0   26.12   21.51
   3 -19   0   23.76   13.20
   3 -19   0   52.48   31.84
   3  19   0   20.89   13.86
   3 -20   0   15.86    8.99
  -3 -20   0   26.63   10.22
  -3 -20   0   14.86   11.98
   3 -20   0   14.23   22.03
   3 -20   0    0.07   11.52
   3 -20   0   11.69   30.83
   3  20   0    2.74   11.79
  -3 -21   0  817.46   40.79
  -3 -21   0  816.40   39.49
   3 -21   0 1352.63   71.78
   3 -21   0  872.79   44.05
   3 -21   0 1509.50   93.68
   3  21   0  723.51   35.60
  -3 -22   0 5270.08   94.00
  -3 -22   0 5314.95   94.05
   3 -22   0 5292.12  113.02
   3  22   0 5220.83  102.82
  -3 -23   0 1217.60   47.31
  -3 -23   0 1111.15   47.99
   3 -23   0 1160.38   52.68
   3  23   0 1119.64   47.75
  -4   0   011461.42  197.92
  -4   0   010865.11  192.32
   4   0   012860.82  212.54
  -4   0   011238.31  206.69
   4   0   012132.93  206.04
  -4   1   0 5843.52  117.40
  -4  -1   0 6105.03  122.67
  -4   1   0 5035.75  117.55
  -4  -1   0 5143.51  113.05
   4  -1   0 5721.90  120.64
   4   1   0 5873.97  116.61
  -4   1   0 4651.10  132.98
  -4  -1   0 5242.32  121.40
   4  -1   0 5681.31  115.73
   4   1   0 5737.02  117.20
  -4   2   0 1352.66   54.02
  -4  -2   0 1525.25   48.65
  -4  -2   0 1372.04   54.01
   4  -2   0 1585.91   52.78
   4   2   0 1559.92   56.36
  -4  -2   0 1470.85   56.22
   4  -2   0 1644.51   56.25
   4   2   0 1872.74   60.13
  -4   3   0  501.86   29.14
  -4  -3   0  543.77   28.69
  -4   3   0  495.34   32.07
  -4  -3   0  508.63   29.78
   4  -3   0  541.83   28.96
   4   3   0  474.53   27.43
  -4   3   0  491.84   37.52
  -4  -3   0  524.26   37.95
   4  -3   0  510.56   28.59
   4   3   0  539.38   28.86
  -4   4   0  621.53   41.20
  -4  -4   0  784.21   33.65
  -4   4   0  664.08   34.67
  -4  -4   0  700.51   38.96
   4  -4   0  774.09   35.51
   4   4   0  768.84   34.94
  -4  -4   0  739.24   38.32
   4  -4   0  722.89   33.21
   4   4   0  812.41   34.74
  -4  -5   0 1149.67   42.10
  -4  -5   0 1341.64   49.30
  -4   5   0 1183.98   51.45
  -4  -5   0 1315.74   47.78
   4  -5   0 1362.68   47.39
   4   5   0 1400.15   49.69
  -4  -5   0 1231.17   50.71
   4  -5   0 1202.78   45.49
   4   5   0 1298.07   46.53
  -4  -6   0  307.70   19.69
  -4  -6   0  355.14   22.27
  -4   6   0  280.70   22.58
  -4  -6   0  278.93   21.61
   4  -6   0  338.85   23.39
   4   6   0  361.74   24.69
  -4  -6   0  269.54   30.07
   4  -6   0  280.71   21.70
   4   6   0  350.36   22.45
  -4  -7   0   60.72    9.85
  -4  -7   0   74.04   12.28
  -4   7   0   67.64   12.19
   4  -7   0   79.38   14.06
   4   7   0   83.70   14.36
   4   7   0   75.44   13.40
  -4  -8   0 4051.55   87.93
  -4  -8   0 4687.90   98.96
   4  -8   0 4815.77  105.19
   4   8   0 4287.66   94.25
   4   8   0 4694.05  100.48
  -4  -9   0  161.73   18.69
  -4  -9   0  228.70   19.48
   4  -9   0  230.69   20.75
   4   9   0  220.17   18.49
   4   9   0  260.36   20.93
  -4 -10   0   12.68    7.73
  -4 -10   0   16.16   10.05
   4 -10   0   17.66   11.72
   4  10   0   11.24    8.99
   4  10   0    9.70   12.03
  -4 -11   0  870.67   35.33
  -4 -11   0  981.21   38.51
   4 -11   0  971.22   44.10
   4  11   0 1044.65   39.11
   4  11   0  962.00   40.23
  -4 -12   0  993.80   44.98
  -4 -12   0 1383.56   49.87
   4  12   0 1300.65   49.27
  -4 -13   0  168.75   23.33
  -4 -13   0  349.65   25.00
   4  13   0  378.18   25.61
  -4 -14   0  235.63   29.02
  -4 -14   0  326.38   22.38
   4 -14   0  297.71   23.84
   4  14   0  354.90   25.99
  -4 -15   0 2637.65   66.06
   4 -15   0 2525.36   72.23
  -4 -16   0 5731.70  123.09
  -4 -16   0 6433.19  114.71
   4 -16   0 6797.89  129.42
  -4 -17   0 2925.54  102.13
  -4 -17   0 3568.82   92.83
   4 -17   0 3626.90   97.50
  -4 -18   0 1417.00   54.66
  -4 -18   0 1733.14   51.54
   4 -18   0 1656.79   63.69
  -4 -19   0  275.30   27.83
  -4 -19   0  305.92   23.19
   4 -19   0  300.10   24.66
   5   0   0   22.99   12.39
   5  -1   0   40.84   13.69
   5   1   0   44.59   14.18
   5  -2   0  546.20   29.98
   5   2   0  580.53   30.36
   5  -3   0   51.41   14.76
   5   3   0   40.02   13.01
   5  -4   0   54.83   15.11
   5   4   0   58.48   14.31
   5  -5   0 2337.93   64.67
   5   5   0 2307.07   63.14
   5  -6   0 2932.47   86.12
   5   6   0 2799.10   82.14
   5  -7   0 3625.85   98.44
   5   7   0 3273.90   86.10
   5  -8   0 1324.93   47.59
   5   8   0 1085.12   40.31
   5  -9   0 2827.02   67.27
   5   9   0 2277.17   57.24
   5 -10   0 1885.98   58.36
   5  10   0 1886.95   53.17
   5 -11   0 2401.07   68.85
   5  11   0 2245.43   63.73
   0 -28   1 1087.63   42.09
   0 -28   1 1132.89   48.81
   0 -27   1   20.06   14.76
   0 -27   1   14.82   21.32
   0 -26   1 5398.70  119.97
   0 -26   1 5194.14  131.87
   0 -25   1    4.06   11.05
   0 -25   1   -1.02   13.63
   0 -24   1 1078.16   41.72
   0 -24   1 1259.71   52.56
   0  24  -1 1403.56   53.83
   0  24  -1 1254.29   61.07
   0 -23   1    6.58   10.37
   0 -23   1    5.10   16.32
   0  23  -1    1.93   15.29
   0  23  -1    2.82   16.34
   0 -22   1 3190.48   71.66
   0 -22   1 3110.74   82.49
   0  22  -1 2948.56   74.79
   0  22  -1 2659.14   84.45
   0 -21   1   -1.75    8.90
   0 -21   1   -1.95   12.29
   0  21  -1    3.25   10.59
   0  21  -1    0.33   13.60
   0 -20   1 1568.05   46.71
   0 -20   1 1440.19   53.90
   0  20  -1 1443.13   49.96
   0  20  -1 1470.42   61.04
   0 -19   1    4.26   12.25
   0  19  -1    4.64   11.06
   0 -18   1 7394.95  132.78
   0 -18   1 6792.10  137.70
   0  18  -1 7158.92  143.23
   0  18  -1 6758.75  147.49
   0 -17   1    5.69    9.06
   0 -17   1   -1.14   10.51
   0 -17   1   -0.97    7.39
   0  17  -1   -0.75   11.70
   0  17  -1   -4.92   11.15
   0 -16   1 1007.02   35.88
   0 -16   1 1086.83   45.34
   0 -16   1 1015.05   45.83
   0  16  -1 1353.33   50.99
   0  16  -1 1350.85   50.76
   0 -15   1    3.44    7.46
   0 -15   1   -3.30    9.28
   0 -15   1    0.96    7.11
   0  15  -1    5.36   12.04
   0  15  -1    4.14    9.92
   0 -14   1 4199.42   72.41
   0 -14   1 4375.05   88.78
   0 -14   1 3602.16   83.48
   0  14  -1 4654.07  101.41
   0  14  -1 4136.09   88.82
   0  13  -1    2.95    5.61
   0 -13   1    1.06    6.32
   0  13  -1    3.17    7.14
   0 -13   1    2.04    7.56
   0 -13   1   -0.81    7.19
   0  13  -1    2.08    7.83
   0 -13   1    2.91    7.24
   0  13  -1    0.78    8.74
   0  12  -1 3053.35   61.36
   0 -12   1 3496.57   71.79
   0  12  -1 3103.64   75.38
   0 -12   1 3501.89   89.25
   0 -12   1 3159.49   82.87
   0  12  -1 3737.25   86.51
   0 -12   1 3194.02   79.47
   0  12  -1 3712.85   89.88
   0  11  -1    1.74    4.96
   0 -11   1    1.35    5.78
   0  11  -1   -0.06    7.16
   0 -11   1    0.42    6.49
   0 -11   1   -3.67    6.60
   0  11  -1   -1.66    7.93
   0 -11   1    3.46    6.77
   0  11  -1    1.43    6.67
   0  10  -118007.35  201.40
   0 -10   119883.53  211.23
   0 -10   117687.65  208.97
   0  10  -118836.61  211.56
   0 -10   118040.63  198.39
   0  10  -120275.43  236.43
   0   9  -1    3.03    4.81
   0  -9   1    3.76    4.61
   0   9  -1    3.15    6.74
   0  -9   1    0.65    6.79
   0   9  -1    1.28    5.66
   0  -9   1    1.96    7.00
   0   9  -1    0.24    5.27
   0   8  -1  805.07   27.81
   0  -8   1  964.78   32.21
   0   8  -1 1066.43   38.72
   0  -8   1 1038.50   39.19
   0  -8   1  860.94   39.78
   0   8  -1  994.01   41.07
   0  -8   1 1097.02   41.90
   0   8  -1 1104.33   45.48
   0   7  -1    0.30    4.11
   0  -7   1    5.19    4.47
   0   7  -1    0.06    5.82
   0  -7   1    5.43    6.42
   0   7  -1    2.30    5.76
   0  -7   1    1.99    6.03
   0   7  -1    4.34    5.49
   0   6  -119719.43  185.40
   0   6  -119627.14  207.06
   0  -6   118219.97  187.73
   0   5  -1    0.91    3.92
   0  -5   1    1.11    3.19
   0   5  -1   -0.43    4.83
   0  -5   1    1.57    4.61
   0  -5   1    0.96    5.08
   0   5  -1    0.89    5.14
   0  -5   1    1.01    5.01
   0   5  -1    1.08    5.35
   0   4  -1 6213.45   87.66
   0  -4   1 6249.67   82.47
   0   4  -1 6388.55   94.38
   0  -4   1 6778.83  101.03
   0  -4   1 6182.37  107.98
   0   4  -1 6342.09  110.33
   0  -4   1 6332.51  105.23
   0   4  -1 6992.43  105.98
   0   3  -1    1.35    3.49
   0  -3   1    1.44    3.16
   0   3  -1    2.83    4.18
   0  -3   1    0.52    3.12
   0  -3   1    0.70    4.59
   0   3  -1    0.34    4.30
   0  -3   1    2.18    5.03
   0   3  -1    0.33    3.21
   0   1  -1    0.21    3.96
   0   1  -1    0.77    3.71
   0  -1  -1    6.97    5.03
   0  -1  -1    6.58    5.27
   0   3   1    1.16    3.61
   0  -3  -1    1.14    3.32
   0   3   1    5.20    4.88
   0  -3  -1    1.56    4.43
   0   3   1    1.53    5.28
   0  -3  -1    4.95    5.28
   0   3   1    1.63    5.37
   0   4   1 5734.47   87.61
   0  -4  -1 6027.32   90.64
   0   4   1 5490.21  128.13
   0  -4  -1 6242.53  117.61
   0  -4  -1 5484.45  136.03
   0  -4  -1 5748.30  104.54
   0   4   1 6609.57  121.23
   0   5   1    2.17    4.18
   0  -5  -1    2.29    4.36
   0   5   1   16.41    6.94
   0  -5  -1    0.52    4.73
   0   5   1    0.99    3.33
   0  -5  -1   13.08    7.61
   0   5   1    1.39    5.28
   0  -6  -119421.36  180.15
   0   6   118480.01  201.42
   0  -6  -119058.90  202.26
   0   6   119370.21  194.17
   0   6   119292.23  206.13
   0   7   1    1.71    4.41
   0  -7  -1    1.54    3.52
   0   7   1    1.68    4.48
   0  -7  -1   24.65    8.93
   0   7   1    1.17    4.30
   0  -7  -1    1.17    6.57
   0   7   1   33.33   10.02
   0   8   1  894.61   33.87
   0  -8  -1  890.25   32.86
   0   8   1  916.01   42.35
   0  -8  -1  887.65   47.10
   0   8   1 1147.70   51.00
   0  -8  -1  986.45   43.79
   0   8   1 1107.82   53.71
   0   9   1    2.80    5.26
   0  -9  -1    1.37    4.65
   0   9   1   -0.11    6.73
   0  -9  -1    1.52    5.95
   0   9   1    0.23    5.09
   0  -9  -1   -0.06    6.48
   0   9   1    1.17    7.57
   0 -10  -118975.10  184.02
   0  10   118043.53  207.76
   0 -10  -120137.72  224.54
   0  11   1    2.69    4.08
   0  11   1    1.00    7.31
   0 -11  -1    6.28    7.84
   0 -11  -1    2.83    7.85
   0  11   1    1.98    8.41
   0  12   1 3124.33   69.40
   0 -12  -1 3425.77   72.27
   0  12   1 2899.18   80.05
   0 -12  -1 3509.04   89.34
   0 -12  -1 2977.14   82.87
   0 -12  -1 2840.08   79.81
   0  12   1 3634.35   92.28
   0  13   1   -1.02    5.79
   0 -13  -1    3.45    4.85
   0  13   1   -0.65    5.05
   0 -13  -1    0.29    9.05
   0 -13  -1    1.69    6.30
   0  13   1    0.98    6.57
   0 -13  -1   -0.32    5.39
   0  13   1   -0.53    8.08
   0 -14  -1 4068.56   73.68
   0 -14  -1 4035.60   99.84
   0 -14  -1 3537.37   86.31
   0  14   1 4643.92  102.55
   0  14   1 4291.98  103.40
   0 -15  -1    3.39    9.24
   0 -15  -1    3.65   14.01
   0  15   1    5.65   12.17
   0  15   1   -0.43    9.53
   0 -16  -1  993.79   34.61
   0 -16  -1 1108.56   44.79
   0 -16  -1  880.21   44.54
   0  16   1 1278.93   50.72
   0  16   1 1405.20   54.62
   0 -17  -1   -1.22    7.05
   0 -17  -1    7.12   11.88
   0 -17  -1    2.01    6.82
   0  17   1   -1.06   12.52
   0  17   1   -2.39   11.71
   0 -18  -1 6840.55  122.36
   0 -18  -1 6928.15  139.08
   0  18   1 7159.19  132.83
   0  18   1 6878.12  144.06
   0 -19  -1    9.70   14.44
   0 -19  -1   18.72   16.08
   0 -19  -1    3.00    9.50
   0  19   1   36.69   14.69
   0 -20  -1 1474.12   47.76
   0 -20  -1 1540.03   57.34
   0 -20  -1 1131.27   49.74
   0  20   1 1376.55   62.30
   0  20   1 1637.05   61.36
   0 -21  -1    1.53   10.30
   0 -21  -1    8.37   13.19
   0 -21  -1   -1.47    7.03
   0  21   1    0.64    9.21
   0  21   1    1.13   14.64
   0 -22  -1 3255.93   75.54
   0 -22  -1 2947.64   81.91
   0  22   1 2797.14   81.47
   0 -23  -1    5.29   12.31
   0 -23  -1   -1.20   12.72
   0  23   1    0.81   14.78
   0 -24  -1 1136.25   42.89
   0 -24  -1 1203.62   52.20
   0  24   1 1263.99   55.84
   0 -25  -1   15.19   13.00
   0 -25  -1    7.99   14.15
   0  25   1   28.11   19.77
   0 -26  -1 5564.29  129.43
   0 -26  -1 5201.17  131.36
   0  26   1 4851.60  133.76
   0 -27  -1   12.02   18.85
   0  27   1   22.89   17.96
   0 -28  -1 1203.29   46.72
   0 -28  -1 1185.38   51.76
   0  28   1 1134.62   53.99
   1 -27   1   34.83   10.92
  -1 -27   1   31.47   12.86
   1 -27   1   33.55   18.13
   1  27  -1   21.13   16.22
  -1  27  -1   24.59   16.37
   1 -26   1   15.74   10.52
  -1 -26   1   14.73   12.75
   1 -26   1   27.34   16.31
  -1  26  -1   28.54   12.56
   1  26  -1   26.60   16.64
  -1  26  -1   33.62   18.76
   1 -25   1   25.95   11.91
  -1 -25   1   29.14   11.82
   1 -25   1   28.70   15.92
  -1  25  -1   24.66   13.43
   1  25  -1   33.66   16.97
  -1  25  -1   23.86   15.11
   1 -24   1  358.13   22.68
  -1 -24   1  294.44   20.59
   1 -24   1  349.02   28.06
  -1  24  -1  325.90   23.05
   1  24  -1  316.57   27.04
  -1  24  -1  322.86   27.48
   1 -23   1   40.03   11.56
  -1 -23   1   25.93   11.12
   1 -23   1   25.52   15.04
   1  23  -1   36.07   14.28
  -1  23  -1   31.94   12.40
   1  23  -1   31.64   14.28
  -1  23  -1   39.25   16.55
   1 -22   1 1592.08   49.05
  -1 -22   1 1298.34   49.42
   1 -22   1 1678.13   61.01
   1  22  -1 1640.32   66.94
  -1  22  -1 1624.60   59.31
   1  22  -1 1915.70   65.83
  -1  22  -1 1901.45   67.47
   1 -21   1  386.49   26.27
  -1 -21   1  335.62   25.68
   1 -21   1  365.81   31.18
   1  21  -1  388.93   27.33
  -1  21  -1  387.94   30.32
   1  21  -1  384.33   27.06
  -1  21  -1  367.18   29.08
   1 -20   112749.11  196.96
  -1 -20   110740.16  176.77
   1 -20   111880.38  210.85
   1  20  -111872.16  198.85
  -1  20  -112453.25  202.76
   1  20  -111368.77  196.31
  -1  20  -111580.19  208.80
   1 -19   1    0.22    8.87
  -1 -19   1    5.95    9.60
   1 -19   1    9.97   12.12
   1  19  -1    7.16    9.60
  -1  19  -1    4.70    9.99
   1 -18   1   17.69    9.59
  -1 -18   1    8.53    8.38
   1 -18   1   10.00   11.32
   1  18  -1   13.92   11.29
  -1  18  -1   20.28   10.90
   1  18  -1   17.61   11.37
  -1  18  -1   10.58   12.64
   1 -17   1    1.06    7.11
  -1 -17   1    3.41    7.88
   1 -17   1    1.33   10.03
  -1 -17   1    2.14    5.32
   1  17  -1   21.22   10.46
  -1  17  -1    0.65   10.50
   1  17  -1    1.96    9.72
  -1  17  -1    0.22   11.11
   1 -16   1  279.16   18.70
  -1 -16   1  227.98   17.04
   1 -16   1  277.84   23.62
   1  16  -1  322.99   24.37
  -1  16  -1  318.83   23.41
   1  16  -1  327.78   24.40
  -1  16  -1  291.27   25.35
   1 -15   1   43.58    9.54
  -1 -15   1   37.38    7.70
   1 -15   1   41.95   12.31
  -1 -15   1   20.34    7.36
   1  15  -1   37.09   10.86
  -1  15  -1   38.78   11.58
   1  15  -1   38.10   11.87
  -1  15  -1   37.36   13.05
   1 -14   1 1310.90   40.69
  -1 -14   1 1088.95   45.71
   1 -14   1 1316.30   52.57
   1  14  -1 1352.85   53.13
   1 -14   1 1274.77   47.67
  -1  14  -1 1506.50   51.68
   1  14  -1 1395.83   48.57
  -1  14  -1 1518.23   57.65
  -1  13  -1   87.62   10.14
   1  13  -1   87.17    9.65
   1 -13   1  111.25   12.33
  -1 -13   1  115.30   15.30
  -1  13  -1  133.54   15.06
   1 -13   1  116.63   18.22
  -1 -13   1   54.99    9.92
   1  13  -1  111.81   15.06
   1 -13   1  107.68   14.71
  -1  13  -1  118.70   16.91
   1 -13   1  121.97   14.68
   1  13  -1  117.31   14.99
  -1  13  -1  111.68   16.73
  -1  12  -120040.26  140.15
   1 -12   120719.16  141.44
   1  12  -120481.96  190.03
  -1  12  -121666.67  184.08
   1 -12   121098.85  185.51
  -1  11  -1  353.45   19.30
   1  11  -1  386.11   22.46
   1 -11   1  492.92   23.86
  -1 -11   1  420.69   22.12
   1  11  -1  332.58   21.15
  -1  11  -1  384.67   24.75
   1 -11   1  406.35   27.39
   1  11  -1  394.22   25.86
   1 -11   1  411.51   26.83
  -1  11  -1  381.96   24.22
   1  11  -1  411.02   25.31
   1 -11   1  331.95   22.73
  -1  11  -1  383.56   30.81
  -1  10  -1   38.83    7.36
   1  10  -1   31.38    6.10
   1 -10   1   33.67    7.00
  -1 -10   1   31.00   19.75
   1  10  -1   24.71    8.64
  -1  10  -1   23.24    8.26
   1 -10   1   35.51   10.45
  -1 -10   1   15.92    6.65
   1  10  -1   21.92    7.79
   1 -10   1   55.36   11.56
  -1  10  -1   24.44    9.01
   1  10  -1   21.07    8.38
   1 -10   1   15.90    7.28
  -1  10  -1   27.36   10.15
  -1   9  -1  301.62   19.21
   1  -9   1  312.75   17.09
   1   9  -1  280.77   17.28
  -1  -9   1  320.29   24.39
   1   9  -1  311.07   20.28
  -1   9  -1  278.39   20.07
   1  -9   1  325.60   23.70
  -1  -9   1  182.18   17.62
   1   9  -1  281.73   20.74
  -1   9  -1  316.56   23.09
   1   9  -1  301.66   20.76
   1  -9   1  276.41   21.47
  -1   9  -1  311.04   24.56
  -1   8  -1   92.74   10.18
   1  -8   1  109.45   10.90
   1   8  -1   95.47   10.41
  -1  -8   1   99.37   10.92
   1   8  -1  106.99   13.27
  -1   8  -1   88.94   13.21
   1  -8   1  100.31   14.06
  -1  -8   1   57.85    9.71
   1   8  -1   87.60   11.73
  -1   8  -1   96.75   15.23
   1   8  -1   97.57   13.78
   1  -8   1   75.85   13.27
  -1   8  -1   90.65   14.93
  -1   7  -1  467.88   24.11
   1  -7   1  483.17   21.16
   1   7  -1  457.06   22.14
  -1  -7   1  521.84   24.51
   1   7  -1  501.76   25.97
  -1   7  -1  483.21   26.65
   1  -7   1  517.41   33.62
   1   7  -1  427.32   24.17
   1  -7   1  447.13   29.31
  -1   7  -1  496.47   27.06
   1   7  -1  500.80   25.71
   1  -7   1  430.01   28.51
  -1   7  -1  504.44   35.08
  -1   6  -1  773.96   29.99
   1  -6   1  792.20   26.92
   1   6  -1  718.34   26.64
  -1  -6   1  880.95   32.20
   1   6  -1  893.01   37.37
  -1   6  -1 1072.17   40.58
   1  -6   1  928.35   42.49
   1   6  -1  863.00   37.26
   1  -6   1 1107.51   39.66
  -1   6  -1 1102.14   44.21
   1   6  -1 1071.35   40.92
  -1   6  -1 1173.56   55.09
  -1   5  -1 1129.98   36.48
   1  -5   1 1028.72   33.21
   1   5  -1 1059.74   31.25
  -1  -5   1  992.54   53.40
   1   5  -1 1136.33   43.88
  -1   5  -1 1224.40   43.85
   1  -5   1 1211.99   45.90
   1   5  -1 1115.55   42.41
   1  -5   1 1268.74   41.33
  -1   5  -1 1150.69   40.54
   1   5  -1 1141.20   38.77
   1  -5   1 1120.81   45.96
  -1   5  -1 1157.67   46.79
  -1   3  -1   26.38    6.86
   1  -3   1   27.21    6.04
   1   3  -1   30.68    5.75
  -1  -3   1   30.18    6.72
   1   3  -1   28.73    7.41
   1  -3   1   30.48    8.76
  -1  -3   1   25.67    7.70
   1   3  -1   26.17    6.92
   1  -3   1   37.95    9.56
  -1   3  -1   32.56    7.77
   1   3  -1   28.15    7.33
   1  -3   1   30.49    8.34
  -1   3  -1   31.65   11.83
  -1   2  -1   50.46    8.94
   1  -2   1   57.65    8.65
   1   2  -1   56.50    8.12
  -1  -2   1   23.48    5.54
   1   2  -1   59.02    9.45
   1  -2   1   62.84   12.09
  -1  -2   1   60.85   17.97
   1   2  -1   65.22   17.08
   1  -2   1   68.27   10.63
  -1   2  -1   63.92    9.99
   1   2  -1   52.89    8.90
   1  -2   1   67.23   11.64
  -1   2  -1   54.78   13.17
   1  -1   1   62.18    9.29
   1   1  -1   50.38    8.85
  -1  -1   1   64.87   13.60
   1  -1   1   59.82    7.90
  -1   1  -1   74.29   13.45
   1  -1   1   66.61   12.78
  -1  -1   1   72.87   10.81
   1   1  -1   65.82   10.43
   1  -1   1   68.70    9.90
   1  -1   1   63.50   12.63
   1   1  -1   57.02    9.32
   1  -1   1   60.80   29.03
   1   0   1    2.33    3.41
  -1   0  -1    2.66    4.07
  -1   0  -1   10.47    5.65
   1   0  -1    2.89    4.40
   1   0   1   15.91   15.54
  -1   0   1   16.78    6.55
   1   0  -1   71.46   10.59
  -1   0  -1   11.87    6.16
   1   0  -1    4.94    4.87
   1   0   1    2.12    3.94
  -1   1   1   70.07    9.47
   1   1   1   64.16    9.28
   1  -1  -1   64.75    8.65
   1   1   1   62.44   11.46
  -1  -1  -1   67.37   12.22
   1  -1  -1   65.98   10.96
   1   1   1   64.41   10.07
  -1   1   1   60.97    9.78
   1  -1  -1   64.99   10.22
   1   1   1   68.15    9.89
   1  -1  -1   60.95   10.71
  -1  -1  -1   55.52    9.27
   1   1   1   68.92   10.86
  -1   2   1   24.73   23.47
   1  -2  -1   44.25    7.64
   1   2   1   63.34    9.91
   1   2   1   59.95   10.37
  -1  -2  -1   62.07   11.94
   1  -2  -1   59.20   10.40
  -1  -2  -1   59.98   10.08
   1   2   1   60.65    9.73
  -1   2   1   52.29    9.35
   1  -2  -1   59.17    9.53
   1  -2  -1   60.06   11.14
   1   2   1   61.67   11.70
   1  -3  -1   36.86    7.43
   1   3   1   29.24    7.28
   1   3   1   28.47    7.87
  -1  -3  -1   28.05    7.33
   1  -3  -1   25.26    7.52
  -1  -3  -1   -1.18    3.58
  -1   3   1   29.04    7.68
   1  -3  -1   23.75    6.57
   1   3   1   31.65    7.24
   1  -3  -1   26.86    8.23
   1   3   1   31.02    8.10
   1  -4  -136681.64  349.04
   1  -4  -136812.54  323.47
   1  -5  -1 1156.89   35.36
   1   5   1 1095.66   37.70
   1   5   1 1073.30   47.27
  -1  -5  -1 1174.89   50.11
   1  -5  -1 1233.29   55.32
   1   5   1  838.78   59.68
   1  -5  -1 1255.16   59.41
  -1  -5  -1 1106.58   44.82
   1   5   1 1190.66   49.81
   1  -5  -1 1214.24   49.09
   1  -6  -1  806.95   29.80
   1   6   1  772.97   29.76
   1   6   1  837.53   38.85
  -1  -6  -1 1030.46   45.22
   1  -6  -1  998.72   56.87
   1   6   1  843.32   42.55
   1  -6  -1 1021.79   36.34
  -1  -6  -1 1032.53   40.42
   1  -6  -1 1057.60   51.72
  -1   7   1  492.36   24.24
   1  -7  -1  477.53   22.16
   1   7   1  439.05   21.95
   1   7   1  431.71   31.45
  -1  -7  -1  507.56   38.49
   1  -7  -1  516.25   32.45
   1  -7  -1  489.65   30.00
   1   7   1  481.49   28.99
   1  -7  -1  501.59   25.53
   1  -7  -1  518.25   35.68
  -1  -7  -1  418.08   26.99
   1   7   1  487.74   30.97
   1  -7  -1  474.04   31.60
  -1   8   1   92.62   10.38
   1  -8  -1  126.57   11.89
   1   8   1   81.37    9.49
   1   8   1   80.13   13.52
  -1  -8  -1  107.67   14.21
   1  -8  -1   84.33   13.82
   1  -8  -1  119.52   15.03
   1   8   1   82.83   11.20
   1  -8  -1  124.61   13.22
  -1  -8  -1   74.78   11.53
   1   8   1   93.27   13.25
   1  -8  -1  128.73   15.76
  -1   9   1  316.34   18.82
   1   9   1  281.46   16.81
   1  -9  -1  307.45   17.75
   1   9   1  275.52   21.91
  -1  -9  -1  309.95   26.61
   1  -9  -1  303.11   27.00
   1  -9  -1  295.74   27.34
   1   9   1  235.48   28.14
   1  -9  -1  318.06   22.04
  -1  -9  -1  243.47   19.61
   1   9   1  292.02   24.15
   1  -9  -1  279.15   22.73
  -1  10   1   25.10    6.74
   1  10   1   28.56    7.33
   1 -10  -1   26.44    6.75
   1  10   1   23.78    8.29
  -1 -10  -1   22.79    9.47
   1 -10  -1   24.44    9.33
   1  10   1   18.88    7.60
   1 -10  -1   20.06    9.41
  -1  10   1   30.49    8.53
  -1 -10  -1   19.47    8.01
   1  10   1   16.22    9.53
   1 -10  -1   18.51    9.42
  -1  11   1  393.30   21.66
   1  11   1  375.23   25.50
   1 -11  -1  400.22   20.73
   1  11   1  305.41   27.38
  -1 -11  -1  432.02   30.01
   1 -11  -1  396.02   28.37
   1  11   1  373.80   29.85
   1 -11  -1  340.18   22.98
  -1  11   1  355.66   24.45
  -1 -11  -1  290.79   24.27
   1  11   1  415.55   28.86
   1 -11  -1  324.19   26.77
  -1  12   122466.96  158.98
   1  12   120774.34  190.26
   1 -12  -122656.82  149.90
   1 -12  -122456.58  205.70
   1 -12  -122134.12  186.17
  -1  12   121604.15  184.48
   1 -12  -121737.15  195.52
  -1  13   1   92.85   10.69
   1 -13  -1   95.96   11.47
   1  13   1   96.11   12.72
  -1 -13  -1  108.56   15.87
   1 -13  -1   94.61   17.79
   1  13   1  114.55   14.45
   1 -13  -1  129.73   15.83
  -1  13   1  102.03   12.59
  -1 -13  -1   87.83   12.73
   1  13   1  126.36   18.09
  -1  14   1 1030.67   35.60
   1 -14  -1 1159.69   38.39
  -1 -14  -1 1292.47   51.35
   1 -14  -1 1177.18   48.40
   1  14   1 1315.44   50.09
   1 -14  -1 1385.97   51.92
  -1  14   1 1284.00   46.45
   1  14   1 1607.58   57.42
   1 -15  -1   40.85    9.48
  -1 -15  -1   46.58   12.33
   1 -15  -1   37.12   11.51
   1  15   1   36.74   10.09
   1 -15  -1   40.30   11.59
  -1  15   1   37.74    9.67
   1  15   1   41.52   14.35
   1 -16  -1  255.27   17.52
  -1 -16  -1  281.61   25.31
   1 -16  -1  270.90   23.95
   1  16   1  255.05   22.64
   1 -16  -1  256.51   22.71
  -1  16   1  309.92   23.56
   1  16   1  341.84   27.45
   1 -17  -1   -2.60    7.34
  -1 -17  -1    4.61   12.41
   1 -17  -1   -2.48   10.21
   1 -17  -1    2.71    7.12
   1  17   1    0.35    7.72
  -1  17   1    0.34    8.72
   1  17   1   -0.80   12.59
   1 -18  -1    6.75    8.26
  -1 -18  -1   13.99   12.72
   1 -18  -1   15.27   13.04
   1  18   1   13.68    9.35
  -1  18   1   18.31    9.51
   1  18   1   12.30   13.93
   1 -19  -1    3.37    8.51
  -1 -19  -1   -3.85   12.22
   1 -19  -1    5.38   11.82
   1  19   1    5.67    9.78
   1  19   1    6.91   16.40
  -1 -20  -112238.74  216.62
   1 -20  -111704.37  207.84
  -1  20   110647.63  193.48
   1 -21  -1  398.91   25.43
  -1 -21  -1  399.66   31.74
   1 -21  -1  383.43   35.41
  -1  21   1  367.39   32.47
   1  21   1  415.82   32.19
   1 -22  -1 1569.03   46.51
  -1 -22  -1 1735.93   71.83
   1 -22  -1 1644.75   59.09
  -1  22   1 1631.68   52.91
   1  22   1 2029.33   69.59
   1 -23  -1   38.16   11.38
  -1 -23  -1   35.70   15.05
   1 -23  -1   29.64   15.41
   1  23   1   27.85   16.69
   1 -24  -1  363.02   23.10
  -1 -24  -1  323.34   27.04
   1 -24  -1  328.77   27.59
   1  24   1  346.29   29.74
   1 -25  -1   31.91   11.83
  -1 -25  -1   33.64   14.91
   1 -25  -1   25.01   15.85
   1  25   1   21.86   17.33
   1 -26  -1   17.65   11.58
  -1 -26  -1   13.96   14.65
   1 -26  -1   19.14   16.41
   1  26   1   27.94   15.79
   1 -27  -1   46.45   14.12
  -1 -27  -1   43.04   16.00
   1 -27  -1   37.48   18.30
   1  27   1   30.84   16.82
   2 -26   1 2685.76   64.20
  -2 -26   1 2973.19   82.81
  -2 -26   1 2712.30   78.80
   2 -26   1 2632.37   80.89
  -2  26  -1 2467.40   76.49
   2  26  -1 2667.57   80.27
  -2  26  -1 2515.10   87.27
   2 -25   1  161.36   15.19
  -2 -25   1  182.30   17.34
  -2 -25   1  153.45   18.92
   2 -25   1  138.04   18.71
  -2  25  -1  118.94   14.89
   2  25  -1  145.36   20.94
  -2  25  -1  120.93   19.60
   2 -24   1  445.21   21.73
  -2 -24   1  445.39   24.81
  -2 -24   1  454.28   29.53
   2 -24   1  470.43   30.85
  -2  24  -1  429.19   25.46
   2  24  -1  548.09   31.82
  -2  24  -1  549.46   36.13
   2 -23   1  261.19   18.63
  -2 -23   1  257.46   19.88
  -2 -23   1  229.52   20.86
   2 -23   1  240.56   23.61
  -2  23  -1  224.02   20.12
   2  23  -1  217.84   21.08
  -2  23  -1  232.53   24.12
   2 -22   1 1904.84   67.30
  -2 -22   1 1865.50   60.40
  -2 -22   1 1706.45   61.03
   2 -22   1 1617.31   64.34
  -2  22  -1 1421.02   57.02
   2  22  -1 1538.86   57.57
  -2  22  -1 1507.18   66.76
   2 -21   1  162.71   17.42
  -2 -21   1  173.42   16.97
  -2 -21   1  152.75   18.08
   2 -21   1  149.41   19.60
   2  21  -1  158.04   18.15
  -2  21  -1  139.81   17.20
   2  21  -1  130.61   17.97
  -2  21  -1  123.68   19.39
   2 -20   1  879.70   42.08
  -2 -20   1  930.22   36.51
  -2 -20   1  832.26   37.89
   2 -20   1  947.37   44.79
   2  20  -1 1087.08   45.30
  -2  20  -1  960.29   40.23
   2  20  -1  940.43   40.18
  -2  20  -1  962.32   49.41
   2 -19   1  242.98   21.33
  -2 -19   1  209.35   19.38
  -2 -19   1  201.36   19.26
   2 -19   1  197.67   21.90
   2  19  -1  236.07   21.36
  -2  19  -1  195.44   18.35
   2  19  -1  215.74   21.26
  -2  19  -1  188.34   21.98
  -2 -18   1 5829.90  114.48
  -2 -18   1 6021.94  119.13
   2 -18   1 5965.62  139.03
   2  18  -1 6905.35  139.18
  -2  18  -1 6097.28  119.88
   2  18  -1 6351.28  123.72
  -2  18  -1 5773.33  137.63
   2 -17   1  169.55   14.36
  -2 -17   1  224.88   19.07
  -2 -17   1  195.78   17.66
   2 -17   1  206.09   21.31
   2  17  -1  227.19   20.20
  -2  17  -1  202.47   17.95
   2  17  -1  168.08   17.72
  -2  17  -1  184.31   21.57
   2 -16   1  650.33   27.40
  -2 -16   1  581.80   28.41
  -2 -16   1  646.41   31.90
   2 -16   1  630.27   37.83
   2  16  -1  737.26   35.53
  -2  16  -1  699.24   33.14
   2  16  -1  834.97   36.75
  -2  16  -1  805.25   42.02
   2 -15   1  714.10   28.97
  -2 -15   1  637.15   30.30
  -2 -15   1  631.13   30.99
   2 -15   1  626.57   38.21
   2  15  -1  624.15   31.50
  -2  15  -1  631.49   31.50
   2  15  -1  711.27   33.26
  -2  15  -1  600.55   39.06
   2 -14   1 5988.40  120.62
  -2 -14   1 5700.31  122.82
  -2 -14   1 5372.98  126.81
   2 -14   1 5588.37  141.08
   2  14  -1 5101.65  115.46
  -2  14  -1 5414.90  120.10
   2  14  -1 6022.33  132.00
  -2  14  -1 5632.49  144.83
  -2  13  -1  100.35   11.03
   2 -13   1  166.00   16.73
  -2 -13   1  145.45   14.20
  -2 -13   1  130.23   14.57
  -2  13  -1  121.17   15.99
   2 -13   1  137.44   17.97
  -2 -13   1  100.19   14.12
   2  13  -1  136.48   15.30
  -2  13  -1  128.77   14.52
   2  13  -1  120.77   14.81
   2 -13   1  107.10   16.72
  -2  13  -1  125.74   18.25
  -2  12  -1 1099.85   36.92
   2  12  -1 1134.90   35.77
   2 -12   1 1283.48   37.51
  -2 -12   1 1166.69   38.05
  -2 -12   1 1170.31   42.25
  -2  12  -1 1104.01   44.77
   2 -12   1 1248.20   51.24
  -2 -12   1  938.65   38.62
   2  12  -1 1142.94   41.80
  -2  12  -1 1270.86   42.07
   2  12  -1 1407.34   45.07
   2 -12   1 1190.03   44.08
  -2  12  -1 1302.78   56.20
  -2  11  -1  280.78   18.23
   2  11  -1  264.28   17.30
   2 -11   1  323.64   18.78
  -2 -11   1  265.63   19.25
   2  11  -1  211.88   20.18
  -2 -11   1  267.81   19.16
  -2  11  -1  257.13   23.03
   2 -11   1  269.58   23.41
  -2 -11   1  206.80   18.22
   2  11  -1  271.25   19.83
  -2  11  -1  284.20   20.32
  -2 -11   1  233.71   18.91
   2  11  -1  262.31   19.08
   2 -11   1  269.35   22.07
  -2  11  -1  245.85   23.92
  -2  10  -1 8134.09  109.67
   2 -10   1 7829.76  103.80
   2  10  -1 7603.77  102.39
  -2 -10   1 7548.21  119.78
   2  10  -1 7671.65  119.85
  -2 -10   1 7744.95  112.48
  -2  10  -1 7749.28  126.54
   2 -10   1 7711.15  141.32
   2  10  -1 7616.38  115.49
  -2  10  -1 7997.83  113.58
  -2 -10   1 7455.24  117.58
   2  10  -1 8378.21  115.66
   2 -10   1 8007.45  122.89
  -2  10  -1 8081.31  159.77
  -2   9  -1  753.97   30.65
   2  -9   1  910.86   28.62
   2   9  -1  756.17   29.98
  -2  -9   1  860.49   38.07
   2   9  -1  777.43   31.92
  -2  -9   1  893.44   34.32
  -2   9  -1  815.46   36.89
   2  -9   1  868.01   45.02
  -2  -9   1  706.72   34.44
   2   9  -1  862.40   38.19
  -2   9  -1  864.14   34.32
  -2  -9   1  761.02   33.12
   2   9  -1  838.90   32.78
   2  -9   1  773.40   35.46
  -2   8  -1  140.67   14.62
   2  -8   1  135.74   11.47
   2   8  -1  159.80   13.52
  -2  -8   1  157.55   14.03
   2   8  -1  165.11   16.31
  -2  -8   1  148.35   15.30
  -2   8  -1  169.17   17.59
   2  -8   1  165.24   21.53
  -2  -8   1  148.24   16.48
   2   8  -1  164.18   15.83
   2  -8   1  248.70   20.94
  -2   8  -1  182.80   16.08
   2  -8   1  192.39   21.40
  -2  -8   1  207.09   17.37
   2   8  -1  202.70   16.86
   2  -8   1  227.25   19.73
  -2   7  -1  881.22   34.09
   2  -7   1  905.75   28.18
   2   7  -1  845.59   30.14
  -2  -7   1  859.39   34.01
   2   7  -1  923.98   37.07
  -2  -7   1  791.55   30.67
  -2   7  -1  871.43   36.46
   2  -7   1 1018.38   56.70
  -2  -7   1  773.07   34.67
   2   7  -1  871.80   34.30
   2  -7   1 1088.99   40.50
  -2   7  -1  892.54   33.98
   2  -7   1 1109.93   62.01
  -2  -7   1  931.53   36.63
   2   7  -1  882.13   36.79
   2  -7   1  979.96   40.79
  -2   6  -1 7213.41  127.30
   2  -6   1 7813.32  119.75
   2   6  -1 8008.66  130.17
  -2  -6   1 7213.81  149.19
   2   6  -1 7889.69  137.66
  -2  -6   1 7738.69  127.07
  -2   6  -1 7584.70  140.08
   2  -6   1 8121.57  169.31
  -2  -6   1 7190.26  127.77
   2   6  -1 7653.00  132.35
  -2   6  -1 7656.62  128.34
   2  -6   1 8564.05  181.85
  -2  -6   1 8482.85  143.34
   2   6  -1 7565.51  136.86
  -2   5  -1  425.86   28.56
   2  -5   1  380.90   24.33
   2   5  -1  424.48   22.19
  -2  -5   1  294.71   39.54
   2   5  -1  408.51   25.43
  -2  -5   1  373.28   23.26
   2  -5   1  342.77   26.26
  -2  -5   1  379.00   23.90
   2   5  -1  364.42   22.04
   2  -5   1  424.78   23.22
   2  -5   1  350.01   27.26
  -2  -5   1  412.50   25.21
   2   5  -1  353.51   21.46
   2  -5   1  431.75   29.76
   2  -4   1 1257.55   40.41
   2   4  -1 1334.74   50.54
  -2  -4   1 1012.20   68.26
   2   4  -1 1252.96   51.90
  -2  -4   1 1352.79   44.21
   2  -4   1 1188.10   48.65
   2  -4   1 1557.44   56.08
  -2  -4   1 1322.19   45.97
   2   4  -1 1338.19   44.90
   2  -4   1 1549.02   48.81
   2  -4   1 1298.22   54.56
  -2  -4   1 1453.63   50.75
   2   4  -1 1331.04   49.23
   2  -4   1 1496.66   56.17
   2  -3   1  449.62   21.95
   2   3  -1  374.02   19.51
  -2  -3   1  255.03   41.70
   2  -3   1  360.67   20.44
  -2  -3   1  374.77   22.70
   2  -3   1  360.02   24.59
  -2  -3   1  364.30   22.02
   2  -3   1  428.55   27.08
   2   3  -1  392.37   24.01
   2  -3   1  433.79   24.06
   2  -3   1  393.77   27.64
  -2  -3   1  373.97   23.28
   2   3  -1  361.19   21.93
   2  -3   1  365.94   32.11
   2  -2   112789.99  147.44
   2  -2   111795.77  131.26
  -2  -2   112033.87  153.71
   2  -2   111902.77  156.79
  -2  -2   112321.26  148.19
   2  -2   111218.73  156.20
  -2  -2   112421.75  155.21
   2   2  -112727.64  155.63
   2  -2   112092.90  190.09
   2  -1   1  867.38   35.58
   2  -1   1  865.05   32.59
  -2  -1   1  856.99   35.30
  -2  -1   1  910.38   37.86
  -2  -1   1  869.68   37.58
   2  -1   1  958.95   38.77
   2   1  -1  962.96   37.87
   2  -1   1  998.29   36.18
  -2  -1   1  909.92   38.57
   2  -1   1  877.76   37.64
   2   1  -1  944.74   37.57
   2   0   1    0.95    4.17
  -2   0  -1    1.39    3.63
  -2   0   1    0.53    5.77
  -2   0  -1    2.07    4.24
  -2   0  -1    0.77    4.97
  -2   0   1    1.54    5.36
   2   0   1   39.48    9.37
  -2   0   1    2.79    6.03
   2   0  -1    3.48    6.09
   2   0   1    6.08    6.27
  -2   0  -1    1.68    5.00
  -2   0   1    0.57    5.92
   2   0  -1    1.36    6.35
   2   0   1    2.81    4.09
   2   1   1  932.27   38.57
  -2  -1  -1  830.61   30.50
  -2  -1  -1  751.73   33.02
  -2   1   1  940.60   39.26
   2  -1  -1  882.07   37.04
  -2   1   1  879.49   34.46
   2   1   1  886.63   35.11
   2  -1  -1  961.94   37.15
  -2   1   1  952.89   40.79
   2  -1  -1  864.39   37.39
   2   1   1  898.27   36.19
   2   2   112826.83  154.06
  -2  -2  -111501.95  134.22
  -2  -2  -111312.84  148.81
  -2   2   112334.04  160.93
   2  -2  -112181.18  154.22
  -2   2   112308.79  151.33
   2   2   111925.45  148.73
   2  -2  -112865.19  153.87
  -2   2   112834.78  172.33
   2  -2  -112254.31  158.34
   2   2   112150.97  164.06
  -2   3   1  345.82   25.36
   2  -3  -1  259.74   45.78
   2   3   1  333.71   26.85
  -2  -3  -1  366.54   21.89
   2   3   1  386.43   25.56
  -2  -3  -1  319.58   23.72
  -2   3   1  366.15   24.69
   2  -3  -1  385.50   25.89
  -2   3   1  361.42   24.12
  -2  -3  -1  379.07   23.79
   2  -3  -1  367.21   23.54
   2   3   1  373.70   23.66
  -2   3   1  364.02   25.47
   2  -3  -1  381.61   27.10
   2   3   1  387.69   23.88
  -2   4   1 1190.87   50.15
   2  -4  -1 1340.75   40.69
   2   4   1 1309.72   42.76
  -2  -4  -1 1153.71   44.42
   2   4   1 1283.99   48.15
  -2  -4  -1 1283.26   54.59
  -2   4   1 1492.41   57.08
   2  -4  -1 1336.78   49.23
  -2   4   1 1334.64   48.53
  -2  -4  -1 1287.04   45.79
   2  -4  -1 1373.64   45.54
   2   4   1 1403.51   47.66
  -2   4   1 1559.42   61.54
   2  -4  -1 1451.08   54.20
   2   4   1 1422.48   54.49
  -2   5   1  314.49   31.01
   2  -5  -1  387.88   20.62
   2   5   1  418.76   24.46
  -2  -5  -1  374.13   22.94
   2   5   1  350.09   22.47
  -2  -5  -1  346.14   23.91
  -2   5   1  368.85   25.89
   2  -5  -1  308.40   24.47
  -2   5   1  418.80   27.16
  -2  -5  -1  391.30   24.04
   2  -5  -1  292.58   25.16
   2   5   1  415.30   25.14
  -2   5   1  418.28   33.20
   2  -5  -1  256.28   21.09
  -2  -5  -1  362.06   24.74
   2   5   1  421.41   27.29
   2  -6  -1 7522.10  119.37
   2   6   1 7480.49  123.54
  -2  -6  -1 7684.67  135.24
  -2  -6  -1 8168.81  148.29
  -2   6   1 7237.64  136.83
   2  -6  -1 7331.21  136.26
  -2  -6  -1 7241.12  128.79
   2   6   1 7376.54  144.97
   2  -6  -1 7589.02  145.83
  -2  -6  -1 7238.11  136.13
   2  -6  -1 8018.77  157.46
   2  -7  -1  820.80   36.75
   2   7   1  745.12   30.57
  -2  -7  -1  830.26   37.30
   2   7   1  772.54   36.10
  -2  -7  -1  821.57   47.23
  -2   7   1  753.49   38.29
   2  -7  -1  837.80   40.67
  -2  -7  -1  758.09   37.37
   2   7   1  871.67   36.25
   2  -7  -1  927.57   35.82
   2  -7  -1  855.27   41.80
  -2  -7  -1  848.78   35.97
   2   7   1  931.45   42.43
   2  -7  -1  871.79   42.97
  -2   8   1  127.98   11.26
   2  -8  -1  145.49   12.41
   2   8   1  124.67   11.65
  -2  -8  -1  159.45   15.83
   2   8   1  159.51   14.60
  -2  -8  -1  148.26   16.77
  -2   8   1  159.45   16.51
   2  -8  -1  167.50   18.98
  -2  -8  -1  160.53   15.04
   2   8   1  154.91   15.11
   2  -8  -1  202.49   16.48
   2  -8  -1  185.63   20.49
  -2  -8  -1  187.62   17.56
   2   8   1  223.10   19.65
   2  -8  -1  191.20   23.24
  -2   9   1  792.92   29.57
   2   9   1  744.11   29.34
   2  -9  -1  914.24   30.30
  -2  -9  -1  840.83   35.64
   2   9   1  800.76   32.93
  -2  -9  -1  803.25   42.51
  -2   9   1  794.25   37.64
   2  -9  -1  834.68   41.28
   2  -9  -1  866.83   37.36
  -2  -9  -1  765.99   36.65
   2   9   1  690.27   41.70
   2  -9  -1  929.72   35.19
   2  -9  -1  802.67   41.99
  -2  -9  -1  711.47   32.39
   2   9   1  882.21   42.77
   2  -9  -1  774.53   44.88
   2  10   1 7257.42   99.01
   2 -10  -1 8161.03  112.11
  -2 -10  -1 7617.94  112.12
   2  10   1 7581.01  113.69
  -2 -10  -1 8087.52  130.55
  -2  10   1 7012.82  115.99
   2 -10  -1 7959.05  139.46
   2 -10  -1 7886.29  124.04
  -2 -10  -1 7200.22  115.38
   2  10   1 8467.19  126.76
   2 -10  -1 7722.10  108.56
   2 -10  -1 8296.18  150.73
  -2 -10  -1 6976.45  107.86
   2 -10  -1 7602.87  169.05
  -2  11   1  230.81   14.89
   2  11   1  244.60   21.01
   2 -11  -1  289.37   17.78
  -2 -11  -1  263.72   19.50
   2  11   1  246.51   18.50
  -2 -11  -1  268.34   23.74
  -2  11   1  232.42   21.50
   2 -11  -1  308.32   31.09
   2 -11  -1  289.61   21.56
  -2 -11  -1  179.16   18.00
   2  11   1  292.90   22.36
   2 -11  -1  287.75   20.53
   2 -11  -1  294.91   31.93
  -2 -11  -1  240.95   20.23
   2  11   1  304.97   24.78
   2 -11  -1  262.52   22.86
  -2  12   1 1105.26   34.26
   2 -12  -1 1215.35   35.47
  -2 -12  -1 1148.10   40.83
  -2 -12  -1 1319.49   44.74
   2 -12  -1 1306.90   48.70
   2  12   1 1124.06   40.74
  -2 -12  -1 1020.40   40.73
   2  12   1 1427.86   47.40
  -2  13   1  115.52   11.41
   2 -13  -1  147.36   13.28
  -2 -13  -1  137.19   15.39
  -2 -13  -1  125.28   15.40
   2 -13  -1  166.54   22.27
   2 -13  -1  147.26   17.10
  -2 -13  -1  120.20   14.30
   2  13   1  108.23   15.02
   2 -13  -1  167.51   24.81
   2  13   1  119.32   14.29
   2 -14  -1 5704.03  116.27
  -2 -14  -1 5496.52  125.70
  -2 -14  -1 5639.53  138.23
   2 -14  -1 5308.38  148.14
   2 -14  -1 5568.49  135.42
  -2 -14  -1 4522.12  120.64
   2  14   1 5086.78  120.87
   2 -14  -1 6093.90  159.27
   2  14   1 5814.10  137.40
   2 -15  -1  652.43   26.55
  -2 -15  -1  621.83   30.95
  -2 -15  -1  645.64   38.47
   2 -15  -1  631.24   36.46
   2 -15  -1  707.77   35.60
  -2 -15  -1  474.10   34.74
   2  15   1  647.62   34.94
   2 -15  -1  728.47   44.22
   2  15   1  631.63   38.79
   2 -16  -1  558.04   24.40
  -2 -16  -1  581.37   29.26
  -2 -16  -1  695.07   33.73
   2 -16  -1  669.10   41.38
   2 -16  -1  772.91   37.44
  -2 -16  -1  519.44   36.02
   2  16   1  755.20   37.74
   2 -16  -1  748.16   44.68
   2  16   1  856.46   39.75
   2 -17  -1  245.04   16.91
  -2 -17  -1  238.17   19.90
  -2 -17  -1  228.90   21.29
   2 -17  -1  221.04   23.02
   2 -17  -1  230.91   29.10
  -2 -17  -1  170.49   21.09
   2  17   1  227.65   20.06
   2 -17  -1  194.40   23.73
   2  17   1  209.99   21.94
   2 -18  -1 5955.65  110.70
  -2 -18  -1 6325.21  127.33
  -2 -18  -1 6215.09  130.40
   2 -18  -1 6505.95  140.95
   2 -18  -1 6777.73  145.92
   2 -18  -1 6440.44  150.87
   2  18   1 6663.95  137.93
   2 -19  -1  228.15   17.24
  -2 -19  -1  223.52   22.30
  -2 -19  -1  208.17   20.00
   2 -19  -1  209.26   29.04
   2 -19  -1  215.15   20.54
   2 -19  -1  198.84   29.54
   2  19   1  234.76   22.61
   2 -20  -1  931.40   35.26
  -2 -20  -1  907.21   39.38
  -2 -20  -1  938.63   41.47
   2 -20  -1  934.33   44.74
   2 -20  -1 1018.05   46.52
   2 -20  -1  927.80   48.10
   2  20   1 1112.24   48.57
   2 -21  -1  169.91   16.08
  -2 -21  -1  166.92   17.52
  -2 -21  -1  157.94   19.12
   2 -21  -1  151.14   20.83
   2 -21  -1  161.28   20.16
   2 -21  -1  127.25   20.77
   2  21   1  141.20   20.70
   2 -22  -1 1907.00   58.47
  -2 -22  -1 1801.23   65.11
  -2 -22  -1 1577.20   60.85
   2 -22  -1 1586.09   65.87
   2 -22  -1 1908.62   67.33
   2 -22  -1 1506.79   66.41
   2  22   1 1693.74   66.85
   2 -23  -1  258.85   19.47
  -2 -23  -1  269.76   21.49
  -2 -23  -1  242.50   22.98
   2 -23  -1  234.00   23.31
   2 -23  -1  262.89   22.83
   2 -23  -1  229.51   25.01
   2  23   1  264.11   25.50
   2 -24  -1  458.41   23.35
  -2 -24  -1  456.88   26.76
  -2 -24  -1  499.38   29.00
   2 -24  -1  429.03   37.03
   2 -24  -1  525.51   32.16
   2 -24  -1  503.40   38.62
   2  24   1  636.80   36.33
   2 -25  -1  167.59   16.46
  -2 -25  -1  144.28   16.11
  -2 -25  -1  146.97   18.55
   2 -25  -1  148.44   22.06
   2 -25  -1  144.11   20.44
   2 -25  -1  136.00   22.21
   2  25   1  139.90   20.11
   2 -26  -1 3039.53   75.25
  -2 -26  -1 2687.82   74.00
  -2 -26  -1 2642.30   84.13
   2 -26  -1 2549.10   92.87
   2 -26  -1 2807.16   83.25
   2 -26  -1 2660.90  113.07
   2  26   1 2702.07   86.62
   3 -23   1   -0.46   10.18
  -3 -23   1    5.93   11.37
  -3 -23   1    6.63   12.40
   3 -23   1    0.49   13.66
   3 -23   1   -1.73   13.23
   3 -23   1   11.52   17.48
   3  23  -1    3.18   13.07
   3 -22   1  910.31   55.42
  -3 -22   1  999.84   40.28
  -3 -22   1 1046.22   40.39
   3 -22   1 1119.49   57.63
   3 -22   1 1178.26   49.40
   3 -22   1 1197.70   57.10
   3  22  -1 1201.17   44.76
   3 -21   1  981.36   46.07
  -3 -21   1 1157.85   41.69
  -3 -21   1 1024.21   38.74
   3 -21   1 1174.74   54.72
   3 -21   1 1219.96   49.40
   3 -21   1 1130.27   56.26
   3  21  -1 1155.93   46.30
   3 -20   1 5166.43   92.56
  -3 -20   1 5167.24   99.01
  -3 -20   1 5058.49  101.65
   3 -20   1 5246.76  131.34
   3 -20   1 5578.72  122.05
   3 -20   1 4935.55  128.20
   3  20  -1 4805.19   96.87
   3 -19   1  389.19   37.37
  -3 -19   1  424.03   28.83
  -3 -19   1  360.13   24.08
   3 -19   1  422.24   34.03
   3 -19   1  433.26   31.62
   3 -19   1  369.71   32.64
   3  19  -1  339.12   25.08
   3 -18   1    5.17   10.02
  -3 -18   1    6.24   10.09
  -3 -18   1    6.98   10.01
   3 -18   1    6.29   13.69
   3 -18   1    8.32   12.64
   3  18  -1    1.09   11.26
   3 -18   1    7.88   19.19
   3  18  -1    7.87   11.79
   3 -17   1    5.81    7.71
  -3 -17   1    4.35    8.32
  -3 -17   1    9.54   10.09
   3 -17   1   17.18   15.55
   3 -17   1    7.76   13.05
   3  17  -1    4.51    9.57
   3 -17   1   16.68   18.86
   3  17  -1    6.14   11.15
   3 -16   1  391.34   24.77
  -3 -16   1  331.25   22.55
  -3 -16   1  361.19   23.12
   3 -16   1  566.91   47.66
   3 -16   1  380.83   27.31
   3  16  -1  329.34   21.04
   3 -16   1  652.39   58.62
   3  16  -1  362.54   23.70
   3 -15   1   14.74    8.35
  -3 -15   1   13.53   10.44
  -3 -15   1   14.06   10.11
   3 -15   1   20.87   20.16
   3 -15   1   12.13   13.10
   3  15  -1   11.37    9.70
   3 -15   1   17.15   26.12
   3  15  -1   18.97   11.24
   3 -14   1 1012.71   41.78
  -3 -14   1  802.85   35.05
  -3 -14   1 1092.06   40.96
   3 -14   1 1127.44   56.98
   3  14  -1 1031.55   43.65
   3 -14   1 1195.97   61.82
   3  14  -1 1298.92   45.29
   3 -13   1 1679.92   46.25
  -3 -13   1 1425.43   49.07
  -3 -13   1 1415.56   45.82
   3 -13   1 1311.08   55.67
   3  13  -1 1442.33   51.62
   3 -13   1 1345.83   60.17
   3  13  -1 1495.64   49.54
  -3  12  -1 9049.07  142.74
  -3 -12   1 9633.85  153.10
  -3 -12   1 9383.89  149.19
   3 -12   1 8639.33  162.65
   3 -12   1 8583.87  164.37
   3  12  -1 9983.34  155.81
  -3  11  -1  829.97   35.28
   3 -11   1  623.92   26.51
  -3 -11   1  642.14   39.83
  -3 -11   1  809.26   32.54
  -3  11  -1  681.87   34.84
   3 -11   1  707.05   40.35
   3 -11   1  849.98   38.56
   3  11  -1  805.84   36.52
   3 -11   1  645.25   39.81
   3  11  -1  660.65   31.02
  -3  10  -1   16.75    6.86
   3 -10   1   23.07    7.61
  -3 -10   1   25.91    8.03
  -3 -10   1   17.10    8.11
  -3  10  -1   19.57    8.04
   3 -10   1   17.08    9.21
   3 -10   1   28.34   11.13
   3  10  -1   22.85   10.04
   3 -10   1   17.04   11.23
   3  10  -1   19.90    9.43
   3 -10   1   21.72    9.18
  -3   9  -1   12.35    7.02
   3   9  -1    8.93    5.64
   3  -9   1    8.42    5.88
  -3  -9   1   12.18    7.41
  -3  -9   1   13.59    8.80
  -3   9  -1    8.46    7.93
   3  -9   1   10.06    8.32
   3  -9   1   15.18   11.22
   3   9  -1   11.19    8.69
   3  -9   1   12.10    8.55
   3   9  -1   15.72    9.35
   3  -9   1   14.63    8.93
  -3   8  -1   62.72   10.81
   3  -8   1   70.41    9.93
   3   8  -1   68.23    8.94
  -3  -8   1   60.84   11.15
  -3  -8   1   71.67   10.79
  -3   8  -1   74.26   12.47
   3  -8   1   61.85   11.68
   3  -8   1   70.57   14.24
   3   8  -1   63.29   11.92
   3  -8   1   64.01   12.75
   3   8  -1   72.60   11.78
   3  -8   1   67.93   12.70
   3  -7   1   13.51    5.52
   3   7  -1   12.92    5.41
  -3  -7   1   14.94    7.16
   3  -7   1   11.04    4.91
   3   7  -1   19.88    8.28
  -3  -7   1   15.20    8.19
  -3   7  -1   11.08    7.40
   3  -7   1   16.62    9.05
   3  -7   1   11.88   10.16
   3   7  -1   13.64    8.15
   3  -7   1   14.75    8.54
  -3  -7   1   16.02    7.92
   3   7  -1   15.33    9.23
   3  -7   1   13.49    8.90
   3  -6   1  772.74   26.46
   3   6  -1  648.27   28.95
  -3  -6   1  555.09   48.68
   3  -6   1  687.55   25.21
  -3  -6   1  794.63   32.27
  -3   6  -1  613.06   31.54
   3  -6   1  789.61   36.28
  -3  -6   1  804.98   34.09
   3  -6   1  870.32   37.12
   3   6  -1  843.21   33.99
   3  -6   1  847.47   40.37
  -3  -6   1  865.41   36.55
   3   6  -1  944.03   35.66
   3  -6   1  818.54   42.84
   3  -5   1 1675.46   40.53
   3   5  -1 1308.14   59.87
  -3  -5   1 1583.55   48.66
   3  -5   1 1619.20   42.64
  -3  -5   1 1751.38   52.90
   3  -5   1 1652.36   53.91
  -3  -5   1 1748.95   51.61
   3  -5   1 1873.94   56.01
   3   5  -1 1799.17   50.15
   3  -5   1 1644.55   57.73
  -3  -5   1 1834.02   54.21
   3   5  -1 1826.85   53.79
   3  -5   1 1790.74   64.65
   3  -4   111310.52  131.51
  -3  -4   112420.99  156.75
  -3  -4   112533.53  151.01
   3  -4   111927.61  156.08
   3  -4   112422.85  150.30
   3  -4   111541.62  153.94
  -3  -4   112884.52  156.93
   3   4  -112902.24  154.01
   3  -4   112048.49  175.65
   3  -3   1 1424.09   52.23
   3   3  -1 1144.35   38.34
   3  -3   1 1253.12   42.49
  -3  -3   1 1246.26   41.95
  -3  -3   1 1311.27   55.02
  -3  -3   1 1417.86   51.16
   3  -3   1 1310.07   49.39
   3  -3   1 1417.94   49.34
   3   3  -1 1548.28   51.17
  -3  -3   1 1315.34   47.51
   3  -3   1 1325.46   52.86
   3   3  -1 1311.67   49.35
   3  -3   1 1477.27   66.31
   3   2  -1  170.18   29.64
   3  -2   1  227.47   16.81
   3  -2   1  205.32   15.61
  -3   2  -1  184.78   22.32
  -3  -2   1  228.33   21.49
  -3  -2   1  259.39   21.18
   3  -2   1  240.59   20.33
   3   2  -1  258.02   20.65
  -3  -2   1  274.96   22.07
   3  -2   1  241.23   19.16
   3   2  -1  260.43   21.60
   3  -1   1   47.09    8.93
   3  -1   1   43.50    8.30
  -3   1  -1   42.49    9.71
  -3  -1   1   48.92    9.98
  -3  -1   1   43.83   10.04
   3  -1   1   41.56   10.12
   3   1  -1   45.47   10.76
  -3  -1   1   46.64   11.02
   3   1  -1   45.46   10.70
   3  -1   1   41.22    9.13
   3   0   1   62.19    9.84
   3   0   1    1.49    4.95
  -3   0   1    4.95    6.72
  -3   0  -1   31.80    7.68
  -3   0   1    0.26    6.88
   3   0   1   10.32    8.28
   3   0  -1    0.39    8.41
  -3   0   1    3.07    7.30
   3   0  -1    5.97    7.83
   3   0   1   15.68    6.56
   3   1   1   47.05    9.51
   3   1   1   39.10   10.65
  -3   1   1   43.82    9.04
  -3  -1  -1   40.76    9.27
  -3   1   1   45.24   10.02
   3   1   1   49.75   10.72
   3  -1  -1   59.24   12.16
  -3   1   1   43.79   10.12
   3  -1  -1   44.13   10.40
   3   1   1   43.67    9.13
   3   2   1  221.68   17.76
  -3  -2  -1  206.67   20.95
  -3  -2  -1  208.94   19.73
  -3   2   1  250.19   20.98
   3  -2  -1  213.02   18.21
   3   2   1  243.29   19.64
   3  -2  -1  255.86   20.43
  -3   2   1  242.57   21.10
   3  -2  -1  242.99   19.18
   3   2   1  251.28   21.08
   3   3   1 1405.23   46.50
  -3  -3  -1 1381.65   44.56
  -3  -3  -1 1327.91   51.16
  -3   3   1 1365.83   52.92
   3  -3  -1 1288.15   48.81
  -3  -3  -1 1419.18   58.41
   3  -3  -1 1395.64   47.07
   3   3   1 1491.74   50.79
  -3   3   1 1311.23   50.98
   3  -3  -1 1291.13   50.33
   3   3   1 1330.99   48.72
   3   4   111690.97  148.19
   3  -4  -111846.49  148.17
  -3  -4  -113085.43  163.50
   3  -4  -112504.07  151.37
   3   4   112632.33  152.11
   3  -4  -112515.39  159.32
   3   4   112508.22  168.67
   3   5   1 1793.45   47.24
  -3  -5  -1 1523.15   44.14
   3  -5  -1 1422.43   41.61
  -3  -5  -1 1737.50   55.70
  -3   5   1 1826.07   60.01
   3  -5  -1 1765.80   52.31
  -3  -5  -1 1416.94   45.55
  -3  -5  -1 1830.41   54.33
   3  -5  -1 1900.94   54.97
   3   5   1 1941.98   56.79
  -3   5   1 1934.92   65.76
   3  -5  -1 1810.62   54.91
  -3  -5  -1 1517.10   49.44
   3   5   1 1814.06   54.46
   3   6   1  722.94   29.60
  -3  -6  -1  627.29   32.18
   3   6   1  674.99   34.39
  -3  -6  -1  678.19   38.66
  -3   6   1  743.86   36.64
   3  -6  -1  795.55   36.06
  -3  -6  -1  772.85   35.87
   3  -6  -1  867.65   35.89
   3   6   1  846.05   36.40
  -3   6   1  840.03   41.25
   3  -6  -1  854.00   41.16
  -3  -6  -1  763.06   46.70
   3   6   1  925.70   40.32
  -3   7   1   12.43    5.91
   3   7   1   15.73    6.50
   3  -7  -1    9.81    7.34
  -3  -7  -1   10.81    7.12
   3   7   1   11.78    7.27
  -3  -7  -1    8.19    7.22
  -3   7   1   11.84    8.25
   3  -7  -1   11.08    7.77
  -3  -7  -1   11.44    7.32
   3  -7  -1   13.87    9.67
   3   7   1   10.46    8.95
   3  -7  -1   10.74    9.67
  -3  -7  -1   11.02    7.74
   3   7   1    9.85    7.86
   3  -7  -1   13.35    9.96
  -3   8   1   68.47   10.83
   3   8   1   62.58   10.54
   3  -8  -1   81.34   10.50
  -3  -8  -1   66.62   10.92
   3   8   1   57.80    9.94
  -3  -8  -1  114.68   14.91
  -3   8   1   63.77   11.59
   3  -8  -1   71.51   13.45
  -3  -8  -1   96.74   14.40
   3   8   1   67.60   12.05
   3  -8  -1   72.57   14.25
  -3  -8  -1   66.92   11.65
   3   8   1  132.88   15.70
   3  -8  -1   78.22   14.53
   3   9   1    8.36    5.52
   3  -9  -1    7.97    5.60
  -3  -9  -1    9.39    6.84
   3   9   1   12.99    7.31
  -3  -9  -1   17.05    8.78
   3  -9  -1    8.12    8.46
  -3  -9  -1   10.98    7.30
   3   9   1   20.32    8.73
   3  -9  -1   10.56   10.00
  -3  -9  -1   19.38    7.95
   3   9   1   20.62    9.39
   3  10   1   14.67    6.40
   3 -10  -1   22.40    7.54
  -3 -10  -1   22.81    8.74
   3  10   1   19.88    7.92
  -3 -10  -1   23.65    9.32
   3 -10  -1   20.59    9.89
  -3 -10  -1   20.79    7.86
   3 -10  -1   19.13   10.91
   3  10   1   38.32   10.25
   3 -10  -1   17.67   11.94
  -3 -10  -1   24.45    8.30
   3  10   1   27.19   10.32
  -3  11   1  720.12   32.94
   3 -11  -1  896.56   33.77
  -3 -11  -1  754.20   42.84
   3  11   1  724.75   33.48
  -3 -11  -1  810.47   34.12
   3 -11  -1  684.08   39.98
  -3 -11  -1  705.55   33.08
   3 -11  -1  819.03   40.37
   3  11   1  735.19   32.28
   3 -11  -1  640.79   37.02
  -3 -11  -1  588.58   33.26
   3  11   1  800.13   35.82
   3 -12  -1 9460.34  140.03
  -3 -12  -1 9265.06  167.78
  -3 -12  -1 9771.13  157.75
   3 -12  -1 8929.08  158.91
   3 -12  -1 9908.95  160.43
  -3 -12  -1 8657.86  146.47
   3 -12  -1 9091.72  165.30
  -3  13   1 1239.98   43.54
   3 -13  -1 1477.70   45.19
  -3 -13  -1 1302.30   48.69
  -3 -13  -1 1408.90   52.43
   3 -13  -1 1301.77   56.59
   3 -13  -1 1446.92   56.23
  -3 -13  -1 1215.06   45.71
   3  13   1 1469.37   52.71
   3 -13  -1 1276.99   53.69
   3  13   1 1500.21   55.68
  -3  14   1  788.94   36.56
   3 -14  -1  984.92   39.89
  -3 -14  -1  859.56   35.16
  -3 -14  -1  969.75   45.00
   3 -14  -1 1038.62   50.13
   3 -14  -1 1087.44   44.72
  -3 -14  -1  879.54   41.27
   3  14   1 1057.15   45.20
   3 -14  -1 1060.16   52.16
   3  14   1 1182.58   57.23
   3 -15  -1   16.13    7.71
  -3 -15  -1    8.05    9.96
  -3 -15  -1    7.97    9.63
   3 -15  -1   10.68   12.73
   3 -15  -1    8.60   10.87
  -3 -15  -1    8.97    6.89
   3 -15  -1    5.74   11.91
   3  15   1   11.47   11.46
   3 -16  -1  339.64   24.30
  -3 -16  -1  354.16   23.43
  -3 -16  -1  361.61   24.18
   3 -16  -1  314.05   28.41
   3 -16  -1  345.89   24.91
   3 -16  -1  330.22   28.73
   3  16   1  345.57   23.67
   3 -17  -1    4.43    8.84
  -3 -17  -1   12.05   10.54
  -3 -17  -1    3.82   12.00
   3 -17  -1    2.78   13.93
   3 -17  -1    4.50   12.85
   3 -17  -1   11.29   13.18
   3  17   1    6.27   10.41
  -3 -18  -1   -0.80    9.29
  -3 -18  -1    7.43   12.04
   3 -18  -1    6.02   12.44
   3 -18  -1    3.90   11.33
   3 -18  -1    6.41   15.35
   3  18   1    1.33   11.40
  -3 -19  -1  392.01   26.46
  -3 -19  -1  406.88   28.40
   3 -19  -1  376.44   34.50
   3 -19  -1  371.76   32.06
   3 -19  -1  347.20   32.98
   3  19   1  357.65   26.49
  -3 -20  -1 4990.74  102.84
  -3 -20  -1 5065.85  110.78
   3 -20  -1 5068.54  119.58
   3 -20  -1 5053.45  110.38
   3 -20  -1 4570.05  116.67
   3  20   1 5207.83  119.17
  -3 -21  -1 1122.12   42.90
  -3 -21  -1 1112.17   43.53
   3 -21  -1 1104.36   51.17
   3 -21  -1 1156.21   48.00
   3 -21  -1 1046.65   51.64
   3  21   1 1241.81   49.47
  -3 -22  -1  934.95   42.17
  -3 -22  -1 1066.33   46.97
   3 -22  -1 1075.86   49.98
   3 -22  -1 1099.59   49.89
   3 -22  -1 1158.72   54.89
   3  22   1 1346.50   56.08
  -3 -23  -1    0.70   11.58
  -3 -23  -1    8.15   13.00
   3 -23  -1    1.03   15.31
   3 -23  -1   -2.52   12.23
   3 -23  -1   12.34   16.94
   3  23   1    6.72   15.22
  -4 -19   1  539.69   36.18
  -4 -19   1  599.42   37.82
   4 -19   1  627.14   37.07
   4  19  -1  629.13   45.01
  -4 -18   1 2098.54   68.94
  -4 -18   1 2429.22   61.14
   4 -18   1 2354.07   70.29
   4  18  -1 2551.68   67.25
  -4 -17   1  217.14   23.62
  -4 -17   1  231.14   20.25
   4 -17   1  215.87   21.11
   4  17  -1  216.76   21.11
  -4 -16   1  128.52   18.80
  -4 -16   1  192.35   18.32
   4 -16   1  172.97   19.82
   4  16  -1  167.16   16.76
   4  16  -1  234.38   21.22
  -4 -15   1  543.77   34.52
  -4 -15   1  742.83   33.45
   4  15  -1  660.13   30.67
   4  15  -1  844.01   37.42
  -4 -14   1 1542.09   81.70
  -4 -14   1 2262.24   73.00
   4  14  -1 2134.16   71.29
   4  14  -1 2341.87   76.11
  -4 -13   1  176.00   23.71
  -4 -13   1  372.58   22.80
   4 -13   1  349.39   25.46
   4  13  -1  367.20   25.87
   4  13  -1  353.13   24.01
  -4 -12   1  332.29   33.68
  -4 -12   1  516.34   27.19
   4 -12   1  521.59   31.37
   4  12  -1  527.39   29.93
   4  12  -1  648.19   32.97
  -4 -11   1  832.15   40.87
  -4 -11   1 1053.99   39.90
   4 -11   1 1020.68   40.96
   4  11  -1 1076.36   41.19
   4  11  -1 1079.85   40.91
  -4 -10   1 2847.35   75.29
   4 -10   1 2935.15   75.71
   4  10  -1 2773.06   69.17
   4  10  -1 3096.81   79.11
  -4  -9   1  444.69   25.02
  -4  -9   1  549.96   26.91
   4  -9   1  547.13   31.27
   4   9  -1  530.69   27.14
   4   9  -1  563.52   27.38
  -4  -8   1   54.79    8.82
  -4  -8   1   73.32   11.84
   4  -8   1   81.30   14.40
   4   8  -1   66.71   12.38
   4   8  -1   89.77   13.46
  -4  -7   1  652.80   36.17
  -4  -7   1  906.29   38.91
   4  -7   1 1026.95   41.55
   4   7  -1  952.40   36.97
   4   7  -1  998.63   47.90
  -4  -6   1 2494.26   62.86
   4  -6   1 2378.07   66.11
   4   6  -1 2296.55   62.69
   4   6  -1 2574.08   64.91
  -4  -5   1  489.10   39.64
  -4   5  -1  616.05   32.18
  -4  -5   1  677.94   30.77
   4  -5   1  627.06   31.98
   4   5  -1  702.35   36.11
   4   5  -1  671.66   32.07
  -4   4  -1  420.27   29.57
  -4  -4   1  481.81   26.95
   4  -4   1  535.83   28.48
   4   4  -1  562.97   30.10
   4   4  -1  609.65   30.54
  -4   3  -1  586.84   45.23
  -4  -3   1  857.63   34.51
   4  -3   1  788.03   34.61
   4   3  -1  835.31   35.46
   4   3  -1  824.73   36.76
  -4   2  -1 4066.33   96.96
  -4  -2   1 3857.20   97.09
   4  -2   1 4039.94   96.29
   4   2  -1 4490.52   98.05
   4   2  -1 3887.58   91.72
  -4  -1   1  716.40   38.84
  -4   1  -1  716.02   35.90
   4  -1   1  753.23   33.41
   4   1  -1  783.77   35.17
   4   1  -1  710.52   34.47
  -4   0   1    5.00    8.07
  -4   0  -1    4.25    6.18
   4   0   1    8.04    9.78
   4   0  -1   13.48    9.25
   4   0  -1    2.42    9.47
  -4   1   1  767.05   33.05
  -4  -1  -1  684.97   34.73
   4   1   1  710.88   37.68
   4  -1  -1  743.42   33.17
   4  -1  -1  745.66   33.39
  -4   2   1 4189.41   94.90
  -4  -2  -1 3460.56   97.32
   4   2   1 4294.07   97.03
   4  -2  -1 4222.42   94.98
   4  -2  -1 4122.54   93.59
  -4   3   1  748.35   33.46
  -4  -3  -1  576.18   33.63
   4  -3  -1  865.72   35.90
   4   3   1  860.88   37.21
   4  -3  -1  749.10   33.99
  -4  -4  -1  335.90   21.51
  -4   4   1  336.92   23.06
  -4  -4  -1  487.91   29.16
   4  -4  -1  541.53   29.24
   4   4   1  520.57   27.74
   4  -4  -1  493.21   27.34
  -4  -5  -1  598.24   26.36
  -4  -5  -1  687.96   32.55
   4  -5  -1  559.76   27.54
   4  -5  -1  684.70   33.20
   4   5   1  692.93   34.19
   4  -5  -1  577.64   30.96
  -4  -6  -1 2133.67   53.91
  -4  -6  -1 2402.31   67.90
   4  -6  -1 2135.60   64.13
   4  -6  -1 2489.57   66.70
   4   6   1 2544.91   66.55
   4  -6  -1 2114.37   59.59
  -4  -7  -1  899.09   35.15
  -4  -7  -1 1032.27   40.72
   4  -7  -1  834.33   37.92
   4  -7  -1 1053.17   42.38
   4   7   1 1087.51   41.29
   4  -7  -1  835.19   39.69
  -4  -8  -1   54.06   11.07
  -4  -8  -1   70.03   11.92
   4  -8  -1   63.89   12.10
   4  -8  -1   73.76   15.18
   4   8   1   61.47   12.66
   4  -8  -1   73.31   13.81
  -4  -9  -1  468.21   24.66
  -4  -9  -1  553.14   30.71
   4  -9  -1  447.24   28.69
   4   9   1  507.17   27.23
   4  -9  -1  473.91   28.95
  -4 -10  -1 2194.82   60.34
  -4 -10  -1 2586.43   77.78
   4 -10  -1 2532.75   71.11
   4  10   1 2692.38   67.40
   4 -10  -1 2541.72   74.41
  -4 -11  -1  785.46   32.47
  -4 -11  -1 1093.33   42.42
   4 -11  -1  964.80   42.13
   4  11   1  983.30   36.99
   4 -11  -1  949.91   44.84
  -4 -12  -1  369.12   30.03
  -4 -12  -1  465.09   31.06
   4 -12  -1  461.14   30.14
   4 -12  -1  524.43   30.95
   4  12   1  510.06   28.43
   4 -12  -1  511.49   32.19
  -4 -13  -1  285.09   21.36
  -4 -13  -1  345.27   24.23
   4 -13  -1  303.30   24.20
   4 -13  -1  359.09   25.60
   4 -13  -1  303.36   25.82
  -4 -14  -1 1724.03   63.07
  -4 -14  -1 2187.04   74.13
   4 -14  -1 1865.99   75.77
   4 -14  -1 2066.36   74.18
   4 -14  -1 1866.93   73.06
  -4 -15  -1  581.36   30.27
  -4 -15  -1  696.62   33.35
   4 -15  -1  606.25   33.97
   4 -15  -1  735.24   36.92
   4 -15  -1  596.76   37.74
  -4 -16  -1  157.55   16.26
  -4 -16  -1  209.74   18.98
   4 -16  -1  154.74   20.03
   4 -16  -1  219.77   21.41
   4 -16  -1  191.28   22.42
  -4 -17  -1  218.51   19.02
  -4 -17  -1  227.90   20.02
   4 -17  -1  174.98   19.89
   4 -17  -1  228.26   21.08
   4 -17  -1  168.06   21.93
  -4 -18  -1 2239.29   74.46
  -4 -18  -1 2466.79   68.02
   4 -18  -1 2595.51   75.32
  -4 -19  -1  620.95   37.25
  -4 -19  -1  654.70   33.98
   4 -19  -1  627.38   33.96
  -5 -11   1  804.69   34.80
   5  11  -1  738.87   34.13
  -5 -10   1    1.09   10.21
   5 -10   1    9.42   12.46
   5  10  -1    4.28   11.09
  -5  -9   1   74.00   13.48
   5  -9   1   67.84   17.62
   5   9  -1   64.53   12.92
  -5  -8   1   15.62   10.71
   5  -8   1   16.69   14.37
   5   8  -1   20.45   11.59
  -5  -7   1  196.54   31.81
   5  -7   1   62.14   14.07
   5   7  -1  117.76   33.73
  -5  -6   1   61.91   12.58
   5  -6   1   56.03   15.44
   5   6  -1   75.44   14.11
  -5  -5   1 1617.42   53.13
   5  -5   1 1575.80   58.71
   5   5  -1 1571.75   55.39
  -5  -4   1 4240.05   82.93
   5  -4   1 4071.88   88.43
   5   4  -1 4385.92   92.76
  -5  -3   1 1919.31   56.97
   5  -3   1 1760.62   55.00
   5   3  -1 1897.28   60.01
  -5  -2   1   59.82   11.08
   5  -2   1   72.56   15.66
   5   2  -1   69.42   13.92
  -5  -1   1    5.68    7.93
   5  -1   1   10.52   12.59
   5   1  -1    8.22   12.89
  -5   0   1   12.65    9.93
   5   0   1   40.72   14.28
   5   0  -1   17.09   12.13
  -5   1   1    8.60    8.10
   5   1   1   12.07   11.55
   5  -1  -1    0.72   12.94
  -5   2   1   58.30   12.04
   5   2   1   75.59   13.95
   5  -2  -1   87.09   15.83
  -5   3   1 1907.31   57.01
   5  -3  -1 1876.31   58.64
   5   3   1 1905.80   58.80
  -5   4   1 3645.70   90.46
   5  -4  -1 4284.32   91.77
   5   4   1 4097.92   89.91
  -5   5   1 1502.07   53.76
   5  -5  -1 1601.64   56.73
   5   5   1 1540.45   55.70
  -5   6   1   56.18   11.45
   5  -6  -1   80.49   17.59
   5   6   1   63.71   13.85
  -5   7   1   65.84   11.87
   5  -7  -1   70.86   17.05
   5   7   1   59.98   13.86
  -5   8   1   20.68    9.37
   5  -8  -1   15.40   13.99
   5   8   1   19.81   11.30
   5  -9  -1   67.26   16.71
   5   9   1   51.91   11.64
   5 -10  -1    5.15   13.92
   0 -27   2   -1.00   11.88
   0 -27   2   -0.70   17.56
   0 -26   2 3590.41   87.75
   0 -26   2 3501.53  100.48
   0  26  -2 3632.41   94.31
   0 -24   213825.35  127.11
   0 -24   212411.97  150.24
   0  24  -212130.03  280.67
   0 -23   2    3.98   13.12
   0  23  -2   -5.46   11.79
   0 -22   2 1778.23   52.11
   0 -22   2 1413.47   52.50
   0  22  -2 1486.06   50.94
   0 -21   2   -0.74   11.00
   0 -21   2    4.95   13.25
   0  21  -2    2.28   13.74
   0 -20   2 3534.78   75.86
   0 -20   2 3312.08   84.26
   0  20  -2 3900.53   95.77
   0 -19   2   -0.74    9.27
   0 -19   2   -3.06   10.23
   0  19  -2    3.81   13.04
   0 -18   2   18.98    9.10
   0 -18   2   20.65   13.06
   0  18  -2   48.77   14.46
   0 -17   2   -0.28    7.65
   0 -17   2   -4.40   10.16
   0 -16   2 7780.98  103.66
   0 -16   2 6994.60  115.76
   0  16  -2 7356.38  130.21
   0 -15   2    3.29    7.88
   0 -15   2   -1.80    9.14
   0  15  -2    1.18    7.01
   0 -14   2 2498.64   60.57
   0 -14   2 2276.07   65.78
   0 -14   2 2062.37   63.92
   0  14  -2 2384.86   69.61
   0 -13   2    1.37    5.79
   0 -13   2    7.24    9.30
   0 -13   2    0.66    7.29
   0  13  -2   -1.50    7.67
   0 -13   2   -0.98    7.15
   0  12  -2 2191.71   50.66
   0 -12   2 2456.29   62.68
   0 -12   2 2160.81   61.61
   0  12  -2 2509.96   63.01
   0 -12   2 2069.89   54.25
   0  11  -2    2.69    5.89
   0 -11   2    3.04    6.22
   0 -11   2    1.50    5.88
   0 -11   2    0.99    6.97
   0  10  -2 8413.21  131.40
   0 -10   2 9635.19  142.23
   0 -10   2 9992.38  166.95
   0 -10   2 8071.19  144.66
   0  10  -2 9586.78  163.88
   0 -10   2 9264.20  150.46
   0   9  -2   -0.17    5.29
   0  -9   2    1.83    4.16
   0  -9   2    1.50    6.40
   0   9  -2   -1.25    6.80
   0  -9   2   -0.26    6.44
   0   8  -248275.64  231.05
   0   7  -2    2.09    4.99
   0  -7   2    4.53    4.14
   0  -7   2    4.04    5.88
   0  -7   2    0.49    6.25
   0   7  -2    1.35    6.64
   0  -7   2    1.11    6.29
   0   6  -2 8832.95  112.78
   0  -6   2 7859.33   95.61
   0  -6   2 8402.12  117.09
   0  -6   2 8281.90  128.17
   0   6  -2 8217.61  126.11
   0  -6   2 8689.23  118.70
   0   5  -2   -0.14    4.77
   0  -5   2    2.16    3.65
   0  -5   2    2.22    4.14
   0  -5   2    0.49    5.86
   0   5  -2   -0.68    4.89
   0  -5   2    3.90    5.65
   0   4  -2 7952.89  112.94
   0  -4   2 7738.98   99.72
   0  -4   2 8567.37  111.69
   0  -4   2 8061.46  120.32
   0   4  -2 7760.59  118.23
   0  -4   2 8155.88  112.51
   0   3  -2    3.50    4.80
   0  -3   2    1.49    4.23
   0  -3   2    1.43    3.67
   0  -3   2    0.85    4.63
   0   3  -2    0.77    5.10
   0  -3   2    1.04    4.69
   0   2  -2 2554.09   61.87
   0  -2   2 2329.68   54.28
   0  -2   2 2626.42   59.06
   0  -2   2 2472.05   60.71
   0   2  -2 2248.60   61.38
   0  -2   2 2526.04   60.86
   0  -1   2    1.52    3.96
   0  -1   2    3.34    3.70
   0  -1   2    0.81    4.16
   0  -1   2    3.86    4.32
   0  -1   2    0.96    4.74
   0  -1   2    2.81    4.44
   0   0   218192.30  153.02
   0   0   218005.46  179.49
   0   1   2    1.82    4.07
   0  -1  -2    1.03    3.73
   0   1   2    1.49    4.45
   0   1   2    1.21    4.25
   0   1   2    1.37    4.48
   0   2   2 2382.53   53.62
   0  -2  -2 2402.16   54.16
   0   2   2 2349.21   70.26
   0   2   2 2382.41   59.95
   0   2   2 2197.32   76.23
   0   3   2    3.06    5.08
   0  -3  -2    3.79    4.44
   0   3   2    2.60    6.77
   0   3   2    0.19    4.15
   0  -3  -2    0.76    3.69
   0   3   2    3.08    7.21
   0   4   2 6911.74  109.58
   0   4   2 7081.51  115.05
   0   4   2 5549.79  202.29
   0   5   2    0.81    4.80
   0  -5  -2    0.57    4.73
   0   5   2    1.23    5.93
   0   5   2    2.86    4.03
   0  -5  -2    2.08    4.12
   0   6   2 6843.81   99.40
   0   6   2 7518.92  127.61
   0  -6  -2 5984.20  152.48
   0  -7  -2    2.00    4.87
   0   7   2    3.71    6.83
   0  -7  -2    1.24    4.43
   0  -7  -2    2.12    4.93
   0   7   2   18.35    8.23
   0   8   249189.09  300.39
   0  -9  -2    3.87    5.34
   0   9   2    1.04    6.62
   0  -9  -2    9.48    5.35
   0  -9  -2    2.56    5.31
   0   9   2    6.46    8.70
   0 -10  -2 8995.52  146.88
   0  10   2 8828.74  151.75
   0 -10  -2 8398.64  181.67
   0 -11  -2    2.01    4.73
   0  11   2    3.63    7.15
   0  11   2    0.74    4.11
   0  11   2    5.20    9.32
   0 -12  -2 2432.81   55.01
   0  12   2 2158.84   71.27
   0  12   2 2273.50   69.20
   0 -13  -2    1.70    7.07
   0  13   2    8.48    8.05
   0  13   2    1.94    5.71
   0  13   2    0.12    9.68
   0 -14  -2 2421.10   64.45
   0  14   2 2355.27   82.05
   0 -15  -2    2.97    8.25
   0  15   2    0.69    5.83
   0  15   2   -2.13   10.42
   0  16   2 7415.16  136.55
   0  17   2   -1.08    6.19
   0  17   2    0.64   11.91
   0 -18  -2   38.07   11.23
   0  18   2   32.59    9.49
   0  18   2   65.62   15.84
   0 -19  -2    1.99   10.83
   0  19   2    2.28   12.09
   0 -20  -2 3484.59   80.63
   0  20   2 2954.31   97.44
   0 -21  -2    1.84   13.79
   0  21   2   -5.97   15.08
   0 -22  -2 1639.68   51.21
   0  22   2 1178.86   54.03
   0 -23  -2    4.96   12.57
   0 -24  -214163.35  145.38
   0 -25  -2   30.47   27.69
   0  25   2   31.80   21.84
   0 -26  -2 3955.68   98.50
   0  26   2 3649.70  105.31
   0 -27  -2    2.91   16.83
   0  27   2   -6.81   18.22
   1 -27   2   -0.27   11.49
  -1 -27   2    6.67   10.91
  -1 -27   2   -0.13   13.14
   1 -27   2    0.67   14.78
  -1  27  -2   13.56   10.92
   1  27  -2    3.63   15.02
  -1  27  -2    7.13   14.76
   1 -26   2  197.75   17.91
  -1 -26   2  165.64   15.82
  -1 -26   2  188.44   20.55
   1 -26   2  170.05   20.63
  -1  26  -2  173.12   18.77
   1  26  -2  220.97   23.61
  -1  26  -2  196.74   22.72
   1 -25   2   14.53   12.31
  -1 -25   2   11.60   11.43
  -1 -25   2    5.59   13.12
   1 -25   2   10.40   14.34
  -1  25  -2   10.12   12.54
   1  25  -2   19.11   15.71
  -1  25  -2   17.21   14.49
   1 -24   2   12.42   11.99
  -1 -24   2   15.96   10.50
  -1 -24   2   18.81   13.54
   1 -24   2   39.07   15.82
   1  24  -2   26.77   13.97
  -1  24  -2   36.46   13.28
   1  24  -2   43.24   19.92
  -1  24  -2   50.51   16.33
   1 -23   2    5.68   10.11
  -1 -23   2    1.27    9.18
  -1 -23   2    3.79   12.14
   1 -23   2   -2.78   12.82
   1  23  -2    3.61   11.43
  -1  23  -2   -0.34   12.09
   1  23  -2   11.37   13.36
  -1  23  -2   -2.73   12.76
   1 -22   2 2104.01   54.76
  -1 -22   2 1913.24   54.00
  -1 -22   2 2051.35   63.32
   1 -22   2 2083.60   69.87
   1  22  -2 2026.39   60.57
  -1  22  -2 2233.55   64.57
   1  22  -2 1998.91   63.57
  -1  22  -2 2033.15   72.77
   1 -21   2   17.71   12.72
  -1 -21   2   16.17   11.55
  -1 -21   2   15.36   12.12
   1 -21   2   20.72   14.73
   1  21  -2   18.28   12.07
  -1  21  -2   14.54   21.52
   1  21  -2   18.60   13.64
  -1  21  -2   19.16   13.57
   1 -20   2 5151.69   94.81
  -1 -20   2 4923.29  103.95
  -1 -20   2 4560.43   96.09
   1 -20   2 4995.84  111.03
   1  20  -2 5067.12  105.92
   1  20  -2 4654.56  104.34
  -1  20  -2 5155.76  119.39
   1 -19   2  459.92   25.04
  -1 -19   2  453.35   28.31
  -1 -19   2  395.64   25.63
   1 -19   2  424.91   30.19
   1  19  -2  398.68   25.25
  -1  19  -2  462.37   32.57
   1  19  -2  391.79   28.93
  -1  19  -2  383.31   29.01
   1 -18   211191.47  157.13
  -1 -18   211219.18  181.94
  -1 -18   210352.50  160.80
   1 -18   210708.88  177.77
   1  18  -210037.64  194.30
   1  18  -2 9613.59  173.91
  -1  18  -210593.96  181.18
   1 -17   2  448.07   22.63
  -1 -17   2  452.29   25.13
  -1 -17   2  394.31   24.89
   1 -17   2  413.89   30.36
   1  17  -2  421.50   27.38
  -1  17  -2  504.94   32.35
   1  17  -2  364.63   24.96
  -1  17  -2  379.92   28.30
   1 -16   2 6280.87  125.38
  -1 -16   2 5327.69  118.07
  -1 -16   2 5346.47  120.99
   1 -16   2 5973.67  138.22
   1  16  -2 5801.99  130.24
  -1  16  -2 6277.69  138.85
   1  16  -2 5987.28  132.05
  -1  16  -2 6038.47  148.24
   1 -15   2  396.97   21.34
  -1 -15   2  363.82   24.72
  -1 -15   2  355.03   25.07
   1 -15   2  355.11   26.11
   1  15  -2  352.82   26.95
  -1  15  -2  354.08   24.42
   1  15  -2  327.08   23.83
  -1  15  -2  337.57   25.83
  -1 -14   222618.21  193.11
   1 -14   223958.51  211.04
  -1  14  -224307.39  206.80
   1  14  -223368.42  187.26
  -1  14  -223483.17  216.47
   1 -13   2  518.89   24.13
  -1 -13   2  460.66   23.76
  -1  13  -2  393.83   26.41
  -1 -13   2  421.74   27.34
   1 -13   2  476.67   28.87
   1  13  -2  450.19   28.29
  -1  13  -2  451.32   27.92
   1 -13   2  362.92   24.59
   1  13  -2  405.29   26.15
  -1  13  -2  395.21   27.24
  -1  12  -2  838.96   30.85
   1  12  -2  767.86   28.63
  -1 -12   2  910.20   32.83
  -1  12  -2  751.94   33.96
  -1 -12   2  784.81   33.46
   1 -12   2  842.28   37.75
   1  12  -2  746.72   35.88
   1 -12   2  742.52   35.29
  -1  12  -2  701.05   33.62
   1 -12   2  549.88   28.41
   1  12  -2  618.44   30.73
  -1  12  -2  605.60   33.52
  -1  11  -2   33.73    7.98
   1  11  -2   32.14    6.20
   1 -11   2   34.93    8.22
  -1 -11   2   47.20    9.30
   1  11  -2   43.95    9.60
  -1 -11   2   44.71    9.56
  -1  11  -2   45.69   10.04
   1 -11   2   44.62   11.08
  -1 -11   2   27.45    7.92
   1  11  -2   48.13   11.06
  -1  11  -2   47.98   11.56
  -1 -11   2   53.37   10.73
   1  11  -2   50.52    9.39
   1 -11   2   50.29   10.30
  -1  11  -2   60.48   12.69
  -1  10  -2 1429.41   42.36
   1  10  -2 1334.79   42.33
   1 -10   2 1520.58   39.77
  -1 -10   2 1591.24   43.95
   1  10  -2 1594.97   48.47
  -1 -10   2 1471.94   51.86
  -1  10  -2 1527.46   51.32
   1 -10   2 1589.21   55.20
   1  10  -2 1530.68   51.36
  -1  10  -2 1602.69   52.82
  -1 -10   2 1560.33   52.22
   1  10  -2 1552.87   49.14
   1 -10   2 1429.61   54.39
  -1  10  -2 1513.63   54.43
  -1   9  -2   73.39   10.15
   1   9  -2   73.80    9.24
   1  -9   2   83.14    9.56
  -1  -9   2   80.24   10.17
   1   9  -2   84.15   11.54
  -1  -9   2   80.20   11.38
  -1   9  -2   87.16   12.00
   1  -9   2   87.01   12.91
  -1  -9   2   52.15   10.68
   1   9  -2   75.88   11.54
   1  -9   2   73.88   11.16
  -1   9  -2   80.91   12.42
  -1  -9   2   81.57   11.85
   1   9  -2   84.26   12.25
   1  -9   2   71.41   12.27
  -1   9  -2   74.84   13.45
   1   8  -2  273.41   16.99
   1  -8   2  272.15   16.21
  -1  -8   2  331.70   20.40
   1   8  -2  269.88   22.12
  -1  -8   2  264.75   21.26
  -1   8  -2  287.94   20.20
   1  -8   2  298.14   22.84
  -1  -8   2  191.73   20.59
   1   8  -2  251.75   18.95
   1  -8   2  287.89   21.62
  -1   8  -2  269.98   20.77
  -1  -8   2  240.00   18.85
   1   8  -2  256.56   18.57
   1  -8   2  241.30   20.09
  -1   8  -2  252.22   20.25
   1   7  -2   96.42   10.75
   1  -7   2   96.41   10.34
  -1  -7   2  110.48   11.37
   1   7  -2  100.44   12.38
  -1  -7   2   88.86   11.80
  -1   7  -2  103.22   12.52
   1  -7   2  107.64   14.18
   1   7  -2   81.73   10.86
   1  -7   2  106.55   13.81
  -1   7  -2   95.58   12.97
  -1  -7   2   90.83   11.92
   1   7  -2   89.43   11.69
   1  -7   2   87.73   11.34
  -1   7  -2   78.25   12.11
   1   6  -2 3476.12   67.48
  -1  -6   2 3671.42   64.31
   1   6  -2 3797.03   84.19
  -1  -6   2 3602.79   73.23
  -1   6  -2 3901.96   81.62
   1  -6   2 4034.28   82.89
   1   6  -2 3352.23   74.14
  -1   6  -2 3760.63   82.56
  -1  -6   2 3913.70   75.97
   1   6  -2 3550.44   72.09
   1  -6   2 3866.46   79.75
  -1   6  -2 3464.74   77.73
   1  -5   2  221.29   15.51
   1   5  -2  219.23   15.36
  -1  -5   2  228.98   14.93
   1   5  -2  225.49   19.17
  -1  -5   2  216.82   16.61
  -1   5  -2  195.36   16.60
   1  -5   2  246.10   20.60
  -1  -5   2  169.68   15.29
   1   5  -2  211.88   17.32
   1  -5   2  296.96   21.60
  -1   5  -2  271.77   21.61
  -1  -5   2  249.81   18.68
   1   5  -2  247.68   19.39
   1  -5   2  247.10   18.54
  -1   5  -2  245.23   19.90
   1  -4   2 6996.00   93.40
   1   4  -2 6795.23   94.69
   1   4  -2 7920.84  108.06
  -1  -4   2 7064.62   97.65
   1   4  -2 7514.15  109.57
  -1   4  -2 8203.09  122.78
  -1  -4   2 7970.53  110.86
   1   4  -2 7404.64  101.18
   1  -4   2 7729.33  130.56
  -1   4  -2 7872.45  126.36
   1  -3   2 1226.79   41.03
   1   3  -2 1268.87   47.89
  -1  -3   2 1390.17   37.15
   1   3  -2 1338.26   44.64
  -1  -3   2 1227.42   46.18
   1  -3   2 1379.94   47.32
  -1  -3   2 1065.56   37.45
   1   3  -2 1377.07   46.43
  -1  -3   2 1319.39   42.22
   1   3  -2 1222.86   42.43
   1  -3   2 1315.90   43.95
  -1   3  -2 1299.18   50.56
   1  -2   232683.72  252.09
   1   2  -232863.04  261.16
   1  -2   232210.41  218.23
  -1  -2   232366.43  268.86
  -1   2  -232921.44  272.20
  -1  -2   233667.92  256.35
   1   2  -232119.70  251.71
  -1  -2   233950.80  259.65
   1   2  -234859.35  270.86
  -1   2  -235461.60  287.32
   1  -1   2  801.57   33.35
  -1  -1   2  775.44   45.97
   1  -1   2  893.59   29.70
  -1  -1   2  844.75   33.73
   1  -1   2  823.22   50.25
   1  -1   2  826.33   53.59
  -1  -1   2  883.82   33.58
  -1  -1   2  868.15   35.16
   1   1  -2  864.69   35.35
   1  -1   2 1142.60   46.96
  -1  -1   2  872.85   35.32
   1  -1   2  654.42   52.07
   1   1  -2  858.19   33.87
  -1   1  -2  873.56   39.11
  -1   0   210165.83  139.63
   1   0   210017.58  108.96
  -1   0   210702.67  126.91
   1   0  -2 9878.08  124.82
  -1   0   210854.63  134.54
   1   0  -2 9893.03  123.68
  -1   0  -210904.55  139.28
  -1   0   211176.66  134.51
   1   0  -210780.14  134.93
  -1   0  -211124.43  173.20
   1   1   2  854.60   30.24
   1  -1  -2  806.03   29.19
   1   1   2  863.52   49.55
  -1  -1  -2  886.77   41.33
  -1   1   2  927.20   36.04
   1  -1  -2  877.86   36.26
  -1   1   2  875.19   35.30
   1   1   2 1045.81   41.02
  -1  -1  -2  976.93   38.22
  -1  -1  -2  888.72   43.57
  -1   1   2  973.67   38.95
   1  -1  -2  859.37   36.07
  -1  -1  -2  915.99   44.96
   1  -2  -235484.88  290.76
  -1   2   237728.22  238.38
   1  -2  -236194.22  302.62
  -1  -2  -236210.15  315.70
   1   3   2 1430.98   60.39
   1  -3  -2 1269.28   43.59
   1   3   2 1130.21   58.66
  -1  -3  -2 1174.25   45.68
  -1   3   2 1224.91   43.82
   1  -3  -2 1265.81   44.95
   1   3   2 1397.56   51.05
  -1   3   2 1104.31   39.80
   1   3   2 1383.10   48.66
  -1   3   2 1288.40   46.55
   1  -3  -2 1356.49   50.50
   1   3   2 1497.21   55.52
   1   4   2 7645.21  115.98
   1  -4  -2 7650.84  107.14
  -1  -4  -2 7344.03  133.79
  -1   4   2 7349.95  131.39
   1  -4  -2 6944.70  119.14
   1   4   2 6276.89  128.78
  -1   4   2 6815.19  102.29
   1  -4  -2 7071.60  112.15
  -1   4   2 7471.11  135.35
   1  -4  -2 7155.95  127.52
  -1   5   2  211.08   15.75
   1   5   2  202.54   16.37
   1  -5  -2  200.39   20.49
   1   5   2  179.09   18.28
  -1  -5  -2  236.84   23.68
  -1   5   2  249.81   21.17
   1  -5  -2  219.77   19.32
  -1   5   2  205.98   20.74
   1  -5  -2  188.99   16.81
   1   5   2  130.60   34.21
   1   5   2  232.24   23.48
  -1   5   2  262.66   22.78
   1  -5  -2  220.21   19.91
  -1  -5  -2  223.49   19.38
   1   5   2  262.58   22.39
  -1   6   2 3329.49   62.77
   1   6   2 3538.80   68.72
   1  -6  -2 3556.35   68.54
   1   6   2 3549.79   81.08
  -1  -6  -2 3806.84  101.35
  -1   6   2 3365.21   84.98
   1  -6  -2 3553.74   82.97
  -1   6   2 3263.46   86.57
   1  -6  -2 3313.42   77.72
  -1   6   2 3331.24   83.16
   1  -6  -2 3519.66   82.97
  -1  -6  -2 3689.74   81.66
  -1   7   2   88.96   10.21
   1   7   2   98.11   13.15
   1  -7  -2   91.69   11.47
   1   7   2   92.84   13.09
  -1  -7  -2  105.24   14.32
  -1   7   2   84.72   12.60
   1  -7  -2   83.34   15.06
  -1  -7  -2   95.34   15.15
   1  -7  -2   84.81   12.19
   1   7   2   58.37   14.63
   1  -7  -2   91.50   11.03
   1  -7  -2   88.74   14.27
  -1  -7  -2   77.19   11.45
   1   7   2  106.19   14.64
   1  -7  -2   89.22   14.22
  -1   8   2  258.42   19.83
   1   8   2  272.71   19.99
   1  -8  -2  308.70   19.90
   1   8   2  226.10   21.38
  -1  -8  -2  283.36   22.14
  -1   8   2  224.50   19.29
   1  -8  -2  441.41   37.56
  -1  -8  -2  144.01   19.90
   1  -8  -2  236.94   20.14
   1   8   2  145.39   25.83
   1  -8  -2  251.03   18.34
   1  -8  -2  500.71   46.78
  -1  -8  -2  198.50   18.96
   1   8   2  270.25   23.06
   1  -8  -2  231.54   20.70
  -1   9   2   87.70   10.70
   1   9   2   76.82   10.19
   1  -9  -2   80.20   11.03
   1   9   2   75.16   11.49
  -1  -9  -2   92.39   14.30
  -1   9   2   70.33   12.20
   1  -9  -2   99.50   17.22
   1  -9  -2   70.36   12.45
  -1  -9  -2   53.66   17.99
   1   9   2   73.77   13.44
   1  -9  -2   85.29   11.42
   1  -9  -2  102.66   18.99
  -1  -9  -2   69.96   11.49
   1   9   2   89.11   14.88
   1  -9  -2   77.48   13.89
  -1  10   2 1310.63   43.60
   1  10   2 1295.72   40.26
   1 -10  -2 1726.76   51.21
   1  10   2 1379.20   52.45
  -1 -10  -2 1499.79   52.55
  -1  10   2 1313.33   48.98
   1 -10  -2 1458.48   57.18
   1 -10  -2 1212.19   43.89
   1  10   2 1398.45   62.79
   1 -10  -2 1408.11   47.52
   1 -10  -2 1722.34   66.72
  -1 -10  -2 1335.84   48.56
   1  10   2 1812.44   60.88
   1 -10  -2 1415.34   55.04
  -1  11   2   34.74    7.62
   1  11   2   31.94    7.49
   1 -11  -2   45.67    9.34
   1  11   2   37.79    9.93
  -1 -11  -2   51.65   11.95
  -1  11   2   39.45   10.06
   1 -11  -2   49.37   13.17
   1 -11  -2   47.32   10.18
  -1 -11  -2   18.14   10.81
   1  11   2   37.33   11.55
   1 -11  -2   44.33    9.43
   1 -11  -2   52.67   14.50
  -1 -11  -2   43.57   10.14
   1 -11  -2   56.55   12.55
   1  11   2   62.15   13.50
  -1  12   2  745.99   31.65
   1  12   2  712.44   29.62
   1  12   2  575.69   34.00
  -1 -12  -2  812.23   37.68
   1 -12  -2  728.47   40.54
   1 -12  -2  621.00   36.54
  -1 -12  -2  515.63   41.38
   1  12   2  530.96   31.13
   1 -12  -2  778.56   42.83
   1 -12  -2  610.60   40.57
   1  12   2  660.32   34.90
  -1  13   2  413.33   24.70
   1 -13  -2  478.55   25.27
   1  13   2  298.14   27.67
  -1 -13  -2  454.89   33.15
   1 -13  -2  400.53   28.03
   1 -13  -2  417.93   25.96
  -1 -13  -2  338.30   24.65
   1  13   2  367.33   50.11
   1 -13  -2  359.77   24.39
   1 -13  -2  401.93   30.40
  -1 -13  -2  291.67   25.46
   1  13   2  427.94   31.22
   1 -14  -220100.09  321.51
   1 -14  -221323.53  219.44
   1  14   222773.16  238.25
   1 -14  -220110.29  312.74
  -1  14   219959.44  323.77
   1 -15  -2  380.69   25.79
  -1 -15  -2  343.70   27.38
   1 -15  -2  340.36   36.80
   1 -15  -2  322.55   25.51
  -1 -15  -2  194.03   24.19
   1 -15  -2  358.03   25.64
   1  15   2  273.56   23.86
   1  15   2  347.73   29.13
  -1  15   2  313.54   28.74
   1 -16  -2 5924.38  128.29
  -1 -16  -2 4811.82  119.69
  -1 -16  -2 5360.93  153.41
   1 -16  -2 5567.95  138.39
   1 -16  -2 5829.32  131.83
   1  16   2 5035.11  133.41
   1  16   2 6039.00  143.82
  -1  16   2 5626.67  140.41
   1 -17  -2  432.05   25.52
  -1 -17  -2  348.13   27.50
  -1 -17  -2  396.62   27.79
   1 -17  -2  370.88   30.57
   1 -17  -2  394.41   37.95
  -1 -17  -2  271.82   22.33
   1 -17  -2  325.76   27.83
   1  17   2  396.21   29.67
  -1  17   2  363.06   33.93
  -1 -18  -2 9396.37  146.76
  -1 -18  -210465.46  188.08
   1 -18  -210003.99  175.80
   1 -18  -2 9054.22  156.67
   1  18   210471.01  194.69
  -1  18   2 9291.58  184.67
   1 -19  -2  430.30   31.27
  -1 -19  -2  374.69   33.50
  -1 -19  -2  423.72   31.70
   1 -19  -2  391.97   39.28
   1 -19  -2  387.12   30.17
  -1 -19  -2  268.13   22.03
   1 -19  -2  370.00   25.57
   1  19   2  410.17   29.79
  -1  19   2  371.87   31.53
   1 -20  -2 5025.35   98.34
  -1 -20  -2 4626.89   93.44
  -1 -20  -2 4908.45  112.09
   1 -20  -2 4555.25  108.51
   1 -20  -2 4928.58  106.75
   1  20   2 4712.46  113.57
  -1  20   2 4804.73  114.57
   1 -21  -2   14.27   14.88
  -1 -21  -2   21.19   16.39
  -1 -21  -2   19.21   17.35
   1 -21  -2   14.00   13.30
   1  21   2   12.94   14.50
  -1  21   2   14.62   15.79
   1 -22  -2 1936.22   57.65
  -1 -22  -2 1883.86   58.40
  -1 -22  -2 1967.87   70.52
   1 -22  -2 2100.87   67.38
   1 -22  -2 2015.37   67.64
   1  22   2 2102.63   72.71
  -1  22   2 2022.31   74.45
   1 -23  -2   -0.49   10.70
  -1 -23  -2    7.48   12.77
  -1 -23  -2    2.21   13.52
   1 -23  -2   -0.64   13.06
   1 -23  -2   -1.01    9.21
   1  23   2   -5.81   14.77
  -1  23   2  -12.82   13.15
   1 -24  -2   16.05   12.62
  -1 -24  -2   21.72   11.96
  -1 -24  -2   19.88   15.64
   1 -24  -2   24.63   15.43
   1 -24  -2   26.74   12.80
   1  24   2   41.66   18.11
  -1  24   2   40.34   17.50
   1 -25  -2   20.01   12.58
  -1 -25  -2   16.86   11.64
  -1 -25  -2    0.16   13.38
   1 -25  -2   12.53   13.99
   1 -25  -2   13.92   10.37
   1  25   2    5.03   15.31
  -1  25   2    3.77   15.09
   1 -26  -2  194.36   18.30
  -1 -26  -2  182.48   19.23
  -1 -26  -2  171.65   22.22
   1 -26  -2  189.43   23.91
   1  26   2  213.11   24.05
  -1  26   2  165.47   24.69
   1 -27  -2    7.25   11.68
  -1 -27  -2   -1.45   12.14
  -1 -27  -2   -1.40   13.67
   1 -27  -2   -0.37   14.04
   1  27   2    2.11   17.34
  -1  27   2    5.24   15.86
   2 -25   2 1503.90   44.39
  -2 -25   2 1370.47   43.95
  -2 -25   2 1218.60   47.00
   2 -25   2 1228.43   51.00
  -2  25  -2 1117.93   43.62
   2  25  -2 1146.25   46.30
  -2  25  -2 1089.43   54.22
  -2 -24   2 9514.94  116.01
  -2 -24   2 8606.22  191.25
   2 -24   2 8488.65  191.93
  -2  24  -2 8264.80  175.80
   2 -23   2  489.28   23.16
  -2 -23   2  497.98   25.33
  -2 -23   2  423.40   26.76
   2 -23   2  435.04   29.73
  -2  23  -2  400.27   28.01
   2  23  -2  381.98   25.81
  -2  23  -2  366.11   31.26
   2 -22   2  603.64   28.37
  -2 -22   2  775.91   35.20
  -2 -22   2  641.16   35.14
   2 -22   2  621.95   37.96
   2  22  -2  718.98   38.42
  -2  22  -2  676.37   34.68
   2  22  -2  639.60   34.33
  -2  22  -2  537.23   38.24
   2 -21   2  184.08   15.98
  -2 -21   2  158.09   15.17
  -2 -21   2  163.09   17.30
   2 -21   2  153.14   20.03
   2  21  -2  171.13   19.67
  -2  21  -2  159.71   18.29
   2  21  -2  125.95   16.75
  -2  21  -2  125.42   19.35
   2 -20   2 2294.37   55.16
  -2 -20   2 2000.98   52.71
  -2 -20   2 1761.54   57.30
   2 -20   2 1995.90   66.37
   2  20  -2 2168.25   65.92
  -2  20  -2 1876.23   57.25
   2  20  -2 1842.74   57.03
  -2  20  -2 1811.07   64.94
   2 -19   2  233.40   17.08
  -2 -19   2  203.87   16.39
  -2 -19   2  178.13   18.02
   2 -19   2  189.17   21.67
   2  19  -2  211.32   21.44
  -2  19  -2  183.45   18.17
   2  19  -2  157.90   17.69
  -2  19  -2  171.95   22.17
   2 -18   2   30.52    9.91
  -2 -18   2   25.89    8.81
  -2 -18   2   35.11   11.04
   2 -18   2   62.73   17.01
   2  18  -2   72.41   15.68
  -2  18  -2   74.61   14.62
   2  18  -2  103.41   16.35
  -2  18  -2  110.85   18.04
   2 -17   2   78.78   11.96
  -2 -17   2   75.67   11.07
  -2 -17   2   94.53   14.15
   2 -17   2   93.39   16.74
   2  17  -2  115.61   16.33
  -2  17  -2  107.87   15.42
   2  17  -2  120.77   15.82
  -2  17  -2  122.15   18.99
   2 -16   2 4314.32   78.71
  -2 -16   2 3725.62   75.89
  -2 -16   2 3523.76   89.72
   2 -16   2 3518.97  117.00
   2  16  -2 4127.34   91.13
  -2  16  -2 3788.19   84.54
   2  16  -2 3944.60   86.50
  -2  16  -2 3555.48  122.27
   2 -15   2   33.59    9.56
  -2 -15   2   29.48    8.59
  -2 -15   2   21.86   10.30
   2 -15   2   25.91   12.23
   2  15  -2   48.97   11.73
  -2  15  -2   21.97   11.35
   2  15  -2   23.83   11.45
  -2  15  -2   30.33   13.45
   2 -14   2  972.16   35.64
  -2 -14   2  961.51   36.32
  -2 -14   2  882.21   35.50
   2 -14   2  975.40   46.02
   2  14  -2  921.23   37.27
  -2  14  -2  950.22   39.81
   2  14  -2  993.76   38.23
  -2  14  -2  988.60   48.20
   2 -13   2  174.90   13.79
  -2 -13   2  186.88   15.27
  -2 -13   2  174.67   17.25
  -2  13  -2  158.49   16.66
   2 -13   2  167.03   19.87
   2  13  -2  174.95   16.90
  -2  13  -2  186.32   18.06
   2  13  -2  180.48   17.37
   2 -13   2  165.64   18.00
  -2  13  -2  171.69   20.08
   2  12  -2  621.97   25.03
   2 -12   2  714.45   25.50
  -2 -12   2  674.71   31.79
  -2 -12   2  670.30   33.23
  -2  12  -2  608.20   32.57
   2 -12   2  649.73   40.03
   2  12  -2  631.39   33.10
  -2  12  -2  694.85   32.10
   2  12  -2  630.39   32.15
   2 -12   2  569.09   31.78
  -2  12  -2  625.67   41.01
  -2  11  -2  329.56   20.59
   2  11  -2  275.79   17.06
   2 -11   2  333.05   19.36
  -2 -11   2  351.15   22.58
  -2 -11   2  322.96   23.40
  -2  11  -2  322.46   22.97
   2 -11   2  319.12   25.34
   2  11  -2  333.01   22.26
  -2  11  -2  318.85   30.05
   2  11  -2  297.05   20.46
   2 -11   2  278.09   22.32
  -2  11  -2  289.33   27.86
  -2  10  -2 6344.89  119.39
   2  10  -2 6786.98  118.55
   2 -10   2 6549.03  113.63
  -2 -10   2 7260.71  141.48
  -2 -10   2 7486.53  133.79
  -2  10  -2 6629.04  140.70
   2 -10   2 7282.45  150.05
   2  10  -2 6753.55  129.03
   2  10  -2 7157.66  138.26
   2 -10   2 7030.51  142.78
  -2  10  -2 7301.21  155.42
  -2   9  -2 3720.43   73.08
   2   9  -2 3548.35   64.00
   2  -9   2 3515.38   60.30
   2   9  -2 3404.03   71.32
  -2  -9   2 3089.27   64.64
  -2   9  -2 3596.69   80.39
   2  -9   2 3467.95   88.00
  -2  -9   2 2743.00   71.50
   2   9  -2 3448.06   73.22
  -2   9  -2 3585.24   74.26
  -2  -9   2 3329.93   73.75
   2   9  -2 3269.56   73.65
   2  -9   2 3408.91   80.61
  -2   9  -2 3321.16   86.51
  -2   8  -229054.97  266.43
   2   8  -231057.68  215.99
  -2  -8   230205.18  205.24
  -2   8  -229205.27  289.37
   2  -8   228712.21  290.86
  -2   8  -230784.18  210.65
  -2   8  -230894.52  273.24
  -2   7  -2 2661.62   61.52
   2  -7   2 2446.27   49.71
   2   7  -2 2497.56   48.82
  -2  -7   2 2701.05   58.91
   2   7  -2 2399.57   56.04
  -2  -7   2 2326.23   60.02
   2  -7   2 2500.61   71.09
  -2  -7   2 2029.98   62.78
   2   7  -2 2591.31   64.42
   2  -7   2 2656.63   61.59
  -2   7  -2 2467.43   59.53
  -2  -7   2 2380.60   61.46
   2   7  -2 2343.62   57.77
   2  -7   2 2224.01   60.99
  -2   7  -2 2306.79   76.08
  -2   6  -2 4433.98   97.57
   2  -6   2 4057.78   67.63
  -2  -6   2 4981.58   85.60
   2   6  -2 4847.15   80.15
  -2  -6   2 4394.45   75.12
   2  -6   2 4277.81  100.57
   2   6  -2 4521.67   79.12
  -2   6  -2 4605.35   80.32
   2  -6   2 4395.67  100.70
  -2  -6   2 4474.00   82.49
   2   6  -2 4512.02   74.52
   2  -6   2 4682.29   85.70
   2  -5   2  377.34   20.53
  -2  -5   2  262.64   42.50
   2   5  -2  436.22   24.74
  -2  -5   2  386.48   25.13
   2  -5   2  470.14   35.99
   2   5  -2  401.18   24.21
   2  -5   2  507.06   27.52
   2  -5   2  493.87   40.63
  -2  -5   2  414.22   25.24
   2   5  -2  375.76   23.72
   2  -5   2  390.83   24.32
   2  -4   2 3167.22   69.30
   2   4  -2 2769.14   70.59
   2  -4   2 2846.64   59.52
  -2  -4   2 2821.17   70.79
  -2   4  -2 2320.73  109.04
   2  -4   2 2648.89   80.45
  -2  -4   2 2860.63   72.71
   2   4  -2 2837.04   68.09
  -2  -4   2 3018.96   76.15
   2   4  -2 2946.54   69.51
   2  -4   2 3210.37   79.34
   2  -3   2  344.89   21.85
   2   3  -2  333.31   23.21
  -2  -3   2   84.73   51.82
   2  -3   2  347.05   18.39
  -2  -3   2  351.46   21.81
  -2   3  -2  264.29   22.53
   2  -3   2  328.52   26.59
  -2  -3   2  333.55   21.23
  -2  -3   2  236.71   19.56
   2   3  -2  328.56   21.13
   2  -3   2  450.45   26.71
   2  -3   2  293.84   34.42
  -2  -3   2  346.64   23.04
   2   3  -2  337.94   21.69
   2  -3   2  345.86   24.91
   2   2  -2  347.82   25.57
   2  -2   2  405.39   22.61
   2  -2   2  434.33   23.29
  -2  -2   2  413.68   23.61
  -2   2  -2  394.71   41.35
  -2  -2   2  394.95   25.51
   2  -2   2  503.26   29.74
  -2  -2   2  401.04   25.27
   2   2  -2  429.75   25.13
   2  -2   2  552.58   29.14
  -2  -2   2  371.19   22.83
   2  -2   2  322.97   40.67
   2   2  -2  424.41   24.49
   2  -2   2  386.93   27.10
   2  -1   2    2.74    5.39
  -2  -1   2    1.86    3.34
   2  -1   2    0.58    4.25
  -2  -1   2    1.49    3.34
  -2  -1   2    0.96    5.70
  -2  -1   2    1.60    5.87
   2  -1   2    3.31    5.84
  -2  -1   2    4.61    6.68
   2   1  -2    5.70    6.85
   2  -1   2    1.69    6.45
  -2  -1   2    2.20    4.92
   2   1  -2    4.59    6.66
   2   0   2 6392.23  106.76
  -2   0   2 5950.03  126.34
  -2   0   2 7018.96  124.24
   2   0   2 6586.07  121.13
  -2   0   2 6338.40  117.78
   2   0  -2 7284.98  129.23
   2   0   2 7381.87  129.95
  -2   0   2 7327.89  131.84
   2   0  -2 6426.08  124.76
   2   1   2    1.98    5.21
  -2  -1  -2    3.69    4.48
  -2  -1  -2    3.44    7.52
  -2  -1  -2    5.33    5.82
  -2   1   2    1.97    6.54
   2  -1  -2    0.83    5.68
   2   1   2    4.67    6.85
  -2   1   2    3.01    6.76
   2  -1  -2    6.83    5.50
   2   1   2   -0.27    7.58
  -2  -1  -2    5.63    6.27
  -2   1   2    1.23    7.47
   2  -1  -2    2.62    5.78
   2   1   2    7.07   10.20
   2   2   2  453.35   25.61
  -2  -2  -2  427.73   21.95
  -2  -2  -2  364.38   42.65
  -2   2   2  395.97   24.77
   2  -2  -2  382.88   28.28
  -2  -2  -2  325.67   28.43
   2   2   2  399.89   23.63
  -2   2   2  384.11   24.36
   2  -2  -2  422.31   25.13
   2   2   2  437.99   27.06
  -2   2   2  410.64   25.88
   2  -2  -2  413.91   25.27
  -2  -2  -2  271.25   39.28
   2   2   2  363.08   37.27
   2   3   2  359.98   22.33
  -2  -3  -2  313.28   18.88
   2  -3  -2  287.57   19.57
   2   3   2  286.05   27.82
  -2  -3  -2  250.57   22.39
  -2   3   2  359.10   23.50
   2  -3  -2  338.32   23.72
  -2   3   2  325.22   21.38
   2   3   2  315.78   24.23
   2   3   2  332.89   26.32
  -2   3   2  355.53   24.41
   2  -3  -2  346.75   24.73
  -2  -3  -2  298.52   29.50
   2   3   2  294.47   33.61
   2   4   2 2661.23   69.45
   2  -4  -2 2450.40   64.86
  -2  -4  -2 2115.27   62.19
   2   4   2 2685.32   75.71
  -2   4   2 2840.50   79.82
  -2   4   2 2754.35   72.73
   2   4   2 2410.91   83.09
  -2  -4  -2 2606.59   81.73
   2   5   2  385.80   24.79
   2  -5  -2  351.83   33.87
  -2  -5  -2  391.97   22.49
   2   5   2  358.81   25.29
  -2  -5  -2  385.32   36.54
  -2   5   2  431.38   28.03
   2  -5  -2  413.58   26.14
  -2   5   2  373.26   26.10
   2   5   2  391.46   26.33
   2   5   2  429.43   24.06
  -2   5   2  475.91   31.22
   2  -5  -2  412.79   27.67
   2   5   2  356.50   29.95
   2   6   2 4545.61   78.97
   2  -6  -2 4247.23   81.13
  -2  -6  -2 4111.59   73.89
   2   6   2 4148.72   81.44
  -2  -6  -2 4190.57  127.36
  -2   6   2 4767.04   92.93
   2  -6  -2 4253.81   84.50
  -2   6   2 4592.80   89.64
   2  -6  -2 4157.44   81.53
   2   6   2 4589.14   84.54
  -2   6   2 5077.25  104.48
   2  -6  -2 4527.06   93.17
   2   6   2 4794.47  101.70
   2   7   2 2552.31   57.67
   2  -7  -2 2455.54   54.56
  -2  -7  -2 2167.56   55.53
   2   7   2 2305.63   61.85
  -2  -7  -2 2508.36   82.10
  -2   7   2 2355.30   63.91
   2  -7  -2 2194.94   65.54
  -2   7   2 2362.83   63.51
  -2  -7  -2 2344.07   59.15
   2  -7  -2 2344.45   57.07
   2   7   2 2446.40   61.06
  -2   7   2 2313.62   67.90
   2  -7  -2 2196.21   69.66
   2   7   2 2707.93   67.29
  -2   8   228242.54  287.48
   2   8   229357.88  208.99
  -2  -8  -229011.52  270.12
  -2   8   227902.59  282.94
   2  -8  -229848.05  226.88
   2  -8  -229386.18  241.32
   2  -8  -229641.32  238.78
   2  -8  -229682.55  261.86
  -2   9   2 3221.52   71.12
   2   9   2 3215.85   64.20
  -2  -9  -2 3529.53   75.82
   2   9   2 3286.41   75.03
  -2  -9  -2 3536.61   93.04
  -2   9   2 3146.92   76.11
   2  -9  -2 3047.25   75.34
   2  -9  -2 3186.30   80.46
   2   9   2 2964.39   91.62
   2  -9  -2 3618.72   74.03
   2  -9  -2 3398.25   87.03
   2   9   2 3399.73  103.51
   2  -9  -2 3461.34   87.70
  -2  10   2 6337.58  124.61
   2  10   2 6618.83  122.20
  -2 -10  -2 7148.08  136.36
   2  10   2 6177.48  134.58
  -2 -10  -2 7597.70  152.98
   2 -10  -2 6420.73  136.33
   2 -10  -2 7090.71  135.97
   2  10   2 5827.57  151.71
   2 -10  -2 7395.14  135.82
   2 -10  -2 6848.86  144.33
  -2 -10  -2 6214.04  133.70
  -2  11   2  314.16   21.05
   2 -11  -2  374.89   22.83
  -2 -11  -2  321.69   22.43
   2  11   2  273.60   25.22
  -2 -11  -2  350.35   25.12
   2 -11  -2  319.10   25.70
   2 -11  -2  306.77   24.16
   2  11   2  327.74   23.89
   2 -11  -2  281.72   19.26
   2 -11  -2  295.62   25.58
  -2 -11  -2  237.68   19.67
   2  11   2  341.68   25.19
  -2  12   2  629.92   34.38
   2 -12  -2  755.65   32.20
  -2 -12  -2  819.91   35.59
   2  12   2  611.82   33.12
  -2 -12  -2  725.42   36.00
   2 -12  -2  680.02   38.49
   2 -12  -2  668.31   34.08
   2  12   2  608.61   32.91
   2 -12  -2  657.04   38.08
  -2 -12  -2  501.48   28.96
   2  12   2  757.06   38.32
  -2  13   2  150.19   13.34
   2 -13  -2  213.18   17.46
  -2 -13  -2  176.99   17.18
   2  13   2  144.89   17.98
  -2 -13  -2  181.83   20.03
   2 -13  -2  194.56   22.38
   2 -13  -2  162.68   17.36
   2  13   2  137.69   18.64
   2 -13  -2  184.20   22.10
  -2 -13  -2  132.34   15.77
   2  13   2  199.14   22.09
  -2  14   2  734.11   30.64
   2 -14  -2  986.10   37.70
  -2 -14  -2  989.57   41.67
  -2 -14  -2  994.76   41.45
   2 -14  -2 1116.22   53.67
   2 -14  -2  915.70   42.30
   2  14   2  802.55   42.10
   2 -14  -2 1126.33   56.48
   2  14   2 1110.51   48.48
   2 -15  -2   33.00   10.50
  -2 -15  -2   24.90   10.50
  -2 -15  -2   25.09   11.95
   2 -15  -2   24.81   14.95
   2 -15  -2   25.82   11.41
  -2 -15  -2   19.13    7.59
   2 -15  -2   32.44   15.79
   2  15   2   33.72   13.76
   2 -16  -2 4185.90   86.53
  -2 -16  -2 3842.87   85.20
  -2 -16  -2 3748.48   95.61
   2 -16  -2 4031.97   98.80
   2  16   2 4325.15  105.97
   2 -17  -2   89.39   13.19
  -2 -17  -2   76.98   15.27
  -2 -17  -2  105.43   16.18
   2 -17  -2  156.06   30.32
   2 -17  -2  111.04   15.41
  -2 -17  -2   58.93   16.48
   2 -17  -2  235.78   39.84
   2  17   2  136.58   20.77
   2 -18  -2   29.57   10.59
  -2 -18  -2   27.44   11.65
  -2 -18  -2   56.12   14.41
   2 -18  -2   68.12   18.97
   2 -18  -2   72.34   15.37
   2 -18  -2  111.19   23.19
   2  18   2  116.74   19.09
   2 -19  -2  223.50   18.57
  -2 -19  -2  202.13   17.97
  -2 -19  -2  190.69   20.43
   2 -19  -2  214.59   26.06
   2 -19  -2  178.96   19.82
   2 -19  -2  196.97   27.67
   2  19   2  170.46   20.96
   2 -20  -2 2238.63   59.00
  -2 -20  -2 1960.98   69.23
  -2 -20  -2 1984.03   65.81
   2 -20  -2 2334.92   80.49
   2 -20  -2 1950.33   66.62
   2 -20  -2 2335.69   85.78
   2  20   2 1933.24   68.38
   2 -21  -2  193.59   17.36
  -2 -21  -2  167.18   17.42
  -2 -21  -2  151.21   19.01
   2 -21  -2  193.78   25.80
   2 -21  -2  151.77   17.49
   2 -21  -2  180.43   30.21
   2  21   2  130.53   19.06
   2 -22  -2  780.33   36.65
  -2 -22  -2  721.33   36.40
  -2 -22  -2  804.87   42.07
   2 -22  -2  785.10   47.77
   2 -22  -2  627.70   35.43
   2 -22  -2  751.67   52.40
   2  22   2  648.06   39.00
   2 -23  -2  564.65   28.58
  -2 -23  -2  473.62   27.76
  -2 -23  -2  446.59   28.48
   2 -23  -2  566.45   41.71
   2 -23  -2  410.79   33.51
   2 -23  -2  435.75   37.36
   2  23   2  401.47   31.83
   2 -24  -2 9661.38  118.11
  -2 -24  -2 8776.72  190.33
  -2 -24  -2 8811.42  196.81
   2 -24  -2 9340.11  144.80
   2 -24  -2 8342.53  183.58
   2 -24  -2 9029.91  212.81
   2  24   2 8311.43  188.13
   2 -25  -2 1473.83   46.15
  -2 -25  -2 1285.65   45.13
  -2 -25  -2 1251.40   52.90
   2 -25  -2 1471.65   65.92
   2 -25  -2 1203.14   44.40
   2 -25  -2 1198.23   56.37
   2  25   2 1126.89   51.66
   3 -23   2   46.95   12.17
  -3 -23   2   36.09   11.41
  -3 -23   2   41.67   13.91
  -3  23  -2   44.19   14.07
   3  23  -2   50.86   16.21
   3 -22   2 1334.32   62.99
  -3 -22   2 1370.29   47.07
  -3 -22   2 1235.99   44.66
  -3  22  -2 1239.47   44.87
   3  22  -2 1321.36   50.29
   3 -21   2   21.07   10.00
  -3 -21   2   29.84   11.45
  -3 -21   2   23.66   13.36
  -3  21  -2   19.16   11.23
   3  21  -2   22.32   12.98
   3 -20   2 1220.40   48.67
  -3 -20   2 1435.21   46.32
  -3 -20   2 1294.43   45.81
   3 -20   2 1260.55   55.66
   3  20  -2 1549.67   51.32
  -3  20  -2 1345.34   45.79
   3 -20   2 1418.81   63.75
   3  20  -2 1467.65   48.79
   3 -19   2 1984.21   62.57
  -3 -19   2 1940.86   65.81
  -3 -19   2 1650.44   64.49
   3 -19   2 1652.05   71.33
   3  19  -2 1846.01   66.95
  -3  19  -2 1563.92   57.83
   3 -19   2 1615.61   77.11
   3  19  -2 1615.77   59.17
   3 -18   2 5417.70  139.41
  -3 -18   2 5878.70  140.88
  -3 -18   2 5494.31  136.74
   3 -18   2 5275.86  153.07
   3  18  -2 5562.27  135.64
  -3  18  -2 5064.22  127.78
   3 -18   2 5157.01  149.38
   3  18  -2 5281.98  133.83
   3 -17   2 1198.27   46.42
  -3 -17   2 1201.62   47.08
  -3 -17   2 1116.69   42.71
   3 -17   2 1035.66   52.75
   3  17  -2 1099.97   41.10
  -3  17  -2  942.04   37.72
   3 -17   2  999.34   53.69
   3  17  -2  998.08   39.41
   3 -16   2 2951.55   63.82
  -3 -16   2 2447.01   64.12
  -3 -16   2 2317.87   67.02
   3 -16   2 2651.26   93.36
   3  16  -2 2500.14   67.64
  -3  16  -2 2434.40   66.92
   3 -16   2 2406.91   88.16
   3  16  -2 2780.64   72.35
   3 -15   2 2497.17   64.14
  -3 -15   2 2227.82   61.23
  -3 -15   2 2137.42   61.87
   3 -15   2 2053.28   77.48
   3  15  -2 2047.57   59.56
  -3  15  -2 1901.08   57.26
   3 -15   2 1940.93   92.63
   3  15  -2 2146.05   60.60
  -3 -14   2 9788.35  155.73
  -3 -14   2 9465.18  157.11
   3 -14   211086.11  214.74
   3  14  -2 9209.90  159.25
  -3  14  -2 9143.66  152.70
   3 -14   211627.43  230.87
   3  14  -2 9959.57  158.42
  -3 -13   2 1894.54   67.52
  -3 -13   2 1832.81   56.08
  -3  13  -2 1492.01   53.02
   3 -13   2 2118.10   79.58
   3  13  -2 1695.52   53.21
  -3  13  -2 1763.77   56.33
   3 -13   2 2114.94   86.10
   3  13  -2 1775.20   53.00
   3 -12   2  180.65   13.12
  -3 -12   2  128.22   14.63
  -3 -12   2  148.49   15.20
  -3  12  -2  124.46   15.11
   3 -12   2  204.84   28.93
   3  12  -2  140.44   15.82
   3 -12   2  239.05   38.47
   3  12  -2  108.69   14.12
   3 -11   2   11.14    6.80
  -3 -11   2   12.35    7.83
  -3 -11   2    9.97    8.94
  -3  11  -2   15.49    7.01
   3 -11   2   16.68    9.95
   3 -11   2    8.91   11.66
   3  11  -2   20.31   10.30
   3 -11   2   19.40   11.06
   3  11  -2   15.34    9.66
  -3  10  -2 1154.51   44.63
   3 -10   2 1125.54   32.57
  -3 -10   2 1129.60   49.51
  -3 -10   2 1138.77   44.24
  -3  10  -2 1051.47   45.14
   3 -10   2  968.36   47.08
   3 -10   2 1406.95   52.77
   3  10  -2 1231.51   49.19
   3 -10   2  977.61   50.04
   3  10  -2 1181.74   43.50
  -3   9  -2   61.67   10.89
   3  -9   2   57.90    8.76
  -3  -9   2   38.09   13.64
  -3  -9   2   44.93    9.98
   3  -9   2   38.40   10.20
   3  -9   2   53.10   13.84
   3   9  -2   46.74   11.48
   3  -9   2   33.73   10.96
   3   9  -2   35.86   10.18
   3  -8   2  413.06   19.86
  -3  -8   2  214.21   18.13
   3  -8   2  320.20   17.20
  -3  -8   2  319.06   23.54
   3  -8   2  281.77   24.25
   3  -8   2  384.34   27.39
   3   8  -2  343.55   22.50
   3  -8   2  261.21   23.42
   3   8  -2  275.23   20.51
   3  -7   2    6.06    6.15
  -3  -7   2    7.42    6.39
   3  -7   2    6.54    5.05
  -3  -7   2    0.90    7.37
   3  -7   2    5.34    6.97
   3  -7   2    2.95    7.23
   3   7  -2    9.48    8.95
   3  -7   2    5.87    6.68
   3   7  -2    3.14    8.09
   3  -6   2 2123.12   70.52
  -3  -6   2 1581.21   81.96
   3  -6   2 2165.44   56.55
  -3  -6   2 2196.65   63.36
  -3   6  -2 2037.26   76.63
   3  -6   2 2041.13   67.52
   3  -6   2 2461.93   77.43
   3   6  -2 2173.65   63.39
   3  -6   2 2202.03   74.45
   3   6  -2 2217.30   63.04
   3   5  -2    6.04    4.80
   3  -5   2   11.76    6.65
  -3  -5   2    8.63    5.64
   3  -5   2    8.71    5.76
  -3  -5   2   12.00    8.20
  -3   5  -2    8.73    6.49
   3  -5   2    7.47    6.86
   3  -5   2    6.55    7.62
   3   5  -2    6.28    8.15
   3  -5   2    7.74    6.61
   3   5  -2   10.04    8.21
   3  -5   2    8.13    6.79
   3  -4   2 1180.34   36.92
   3  -4   2 1272.54   36.53
  -3  -4   2 1316.15   41.46
  -3   4  -2 1129.50   45.86
   3  -4   2 1219.47   51.72
   3  -4   2 1476.09   51.32
   3   4  -2 1359.34   44.74
   3  -4   2 1218.67   63.80
   3   4  -2 1436.13   43.46
   3  -4   2 1269.65   64.11
   3  -3   2 3623.45   70.58
   3  -3   2 3242.34   60.95
  -3  -3   2 3511.29   77.10
  -3   3  -2 2900.90  106.36
  -3  -3   2 3507.77   76.19
   3  -3   2 3649.71   79.70
  -3  -3   2 3517.52   76.84
   3  -3   2 2806.30   86.36
   3   3  -2 3519.42   73.88
   3  -3   2 2728.51   83.20
   3  -2   213200.03  157.34
   3  -2   212596.47  142.29
  -3  -2   214417.38  161.07
   3  -2   213918.99  163.30
   3  -1   2 2891.27   62.61
   3  -1   2 2831.88   58.81
  -3  -1   2 2674.72   75.87
  -3   1  -2 2141.68   94.30
  -3  -1   2 2926.62   69.61
   3  -1   2 2865.40   65.40
   3   1  -2 3076.86   69.34
  -3  -1   2 3139.59   74.17
   3   1  -2 2980.29   72.31
   3  -1   2 2426.02   90.04
   3   0   2 3607.07   78.68
   3   0   2 3925.73   80.28
  -3   0   2 4069.59   84.40
  -3   0  -2 3471.25  109.36
  -3   0  -2 3250.45  126.63
  -3   0   2 4335.17   85.53
   3   0   2 4153.16   85.48
   3   0  -2 4659.66   84.83
   3   0  -2 4580.22   89.56
   3   0   2 4141.35   87.32
   3   1   2 2696.88   83.85
  -3  -1  -2 2605.79   48.60
  -3   1   2 2975.93   68.87
  -3  -1  -2 2770.37   81.80
  -3  -1  -2 3511.06  111.48
  -3   1   2 2922.49   68.02
   3   1   2 2771.93   64.50
   3  -1  -2 3110.99   69.89
  -3   1   2 3012.76   72.58
   3  -1  -2 2900.44   66.62
   3   1   2 2902.22   74.78
   3   2   214016.45  170.58
  -3  -2  -212940.72  133.45
  -3   2   213636.87  166.18
   3  -2  -213276.80  168.27
   3   2   213869.67  158.48
   3  -2  -213825.08  160.74
   3  -2  -213299.11  174.52
   3   2   213796.60  193.50
   3   3   2 3315.64   67.04
  -3  -3  -2 3308.60   61.26
  -3  -3  -2 3304.93   82.80
  -3   3   2 3283.28   73.50
  -3  -3  -2 2966.68   82.99
   3  -3  -2 3254.20   68.78
   3   3   2 3491.41   75.39
   3  -3  -2 3664.61   84.68
   3   3   2 3827.29   78.01
  -3   3   2 3264.02   76.82
  -3  -3  -2 3115.80  103.73
   3  -3  -2 3321.78   71.70
   3   3   2 3385.57   85.10
   3   4   2 1239.31   42.59
  -3  -4  -2 1117.26   36.57
  -3  -4  -2 1028.78   43.05
  -3   4   2 1292.31   45.98
   3  -4  -2 1247.77   41.92
  -3  -4  -2 1170.35   52.59
   3   4   2 1193.83   56.53
   3  -4  -2 1471.79   46.18
   3   4   2 1412.10   53.37
  -3   4   2 1394.46   49.25
   3  -4  -2 1378.80   46.14
  -3  -4  -2 1198.25   51.73
   3   4   2 1562.64   52.22
   3   5   2   28.13    8.56
  -3  -5  -2    7.03    6.69
  -3  -5  -2    8.12    6.57
   3  -5  -2   10.01    8.43
   3   5   2    8.57    8.28
   3   5   2   12.23    7.22
   3  -5  -2    7.72    8.01
  -3  -5  -2    8.96    6.61
   3   5   2   10.00    7.67
  -3   6   2 1788.90   87.94
   3   6   2 2114.95   64.55
  -3  -6  -2 2092.92   59.78
   3   6   2 1851.69   66.53
  -3  -6  -2 1877.93   61.42
   3  -6  -2 1980.82   69.33
   3   6   2 2256.56   67.21
   3   6   2 2443.09   67.09
   3  -6  -2 1848.26   60.68
   3   6   2 2393.71   73.98
  -3   7   2    3.93    4.89
   3   7   2    4.38    5.95
   3  -7  -2    0.89    5.10
  -3  -7  -2    1.43    6.08
  -3  -7  -2    5.88    7.52
   3  -7  -2    6.68    9.09
   3   7   2    3.58    8.30
   3  -7  -2    5.85   10.12
   3   7   2    3.31    8.43
  -3   8   2  203.40   37.40
   3   8   2  375.83   22.60
   3  -8  -2  294.10   31.52
  -3  -8  -2  337.89   21.29
  -3  -8  -2  358.73   25.73
   3  -8  -2  315.19   26.27
  -3  -8  -2  353.70   28.69
   3  -8  -2  355.61   25.32
   3   8   2  268.45   20.12
   3  -8  -2  284.06   24.97
   3   8   2  263.44   22.70
  -3   9   2   20.56    6.91
   3  -9  -2   43.12   10.19
  -3  -9  -2   48.92    9.95
  -3  -9  -2   48.52   11.11
   3  -9  -2   42.48   11.67
  -3  -9  -2   45.71   10.67
   3  -9  -2   45.78   12.44
   3   9   2   45.38   10.40
   3  -9  -2   40.70   13.33
  -3  -9  -2   33.87    9.14
   3   9   2   35.75    9.88
   3 -10  -2 1183.12   44.29
  -3 -10  -2 1138.54   40.85
  -3 -10  -2 1216.43   52.00
   3 -10  -2 1106.08   46.35
  -3 -10  -2 1186.77   49.35
   3 -10  -2 1121.22   41.71
   3  10   2  832.45   54.13
   3 -10  -2 1160.58   50.89
  -3 -10  -2  955.41   45.48
   3  10   2 1260.98   47.47
   3 -11  -2   14.47    8.71
  -3 -11  -2   10.90    8.16
  -3 -11  -2   13.39    8.85
   3 -11  -2   14.69   10.68
  -3 -11  -2   17.57    9.21
   3 -11  -2   13.39   11.24
   3  11   2   14.88    7.49
   3 -11  -2   15.31   10.90
  -3 -11  -2   18.72    8.04
   3  11   2   22.90   10.82
  -3 -12  -2  154.95   16.02
  -3 -12  -2  147.63   16.99
   3 -12  -2  119.13   16.61
  -3 -12  -2  131.76   16.15
   3 -12  -2  134.51   16.98
   3  12   2  103.32   16.97
   3 -12  -2  120.56   18.24
  -3 -12  -2   88.90   12.54
   3  12   2  125.88   15.80
  -3 -13  -2 1886.04   57.97
  -3 -13  -2 2028.58   62.39
   3 -13  -2 1705.13   65.47
  -3 -13  -2 1694.81   57.90
   3 -13  -2 1926.25   64.84
   3 -13  -2 1535.31   60.64
   3  13   2 1939.42   61.80
  -3 -14  -2 9511.95  170.59
   3 -14  -2 9126.95  169.63
  -3 -14  -2 9167.54  158.39
   3 -14  -2 9782.59  171.97
   3 -14  -2 9289.40  175.85
   3  14   210164.13  170.16
  -3 -15  -2 2292.58   68.73
  -3 -15  -2 2030.07   66.01
   3 -15  -2 2025.18   67.18
   3 -15  -2 2080.58   68.06
   3 -15  -2 1955.19   69.08
   3  15   2 2309.78   72.39
  -3 -16  -2 2600.99   69.68
  -3 -16  -2 2472.70   69.71
   3 -16  -2 2399.96   77.29
   3 -16  -2 2657.63   69.62
   3 -16  -2 2363.77   79.65
   3  16   2 2995.53   83.34
  -3 -17  -2 1190.64   46.27
  -3 -17  -2 1089.42   45.60
   3 -17  -2  970.65   50.19
   3 -17  -2 1096.75   47.09
   3 -17  -2  929.27   48.26
   3  17   2 1141.93   47.88
  -3 -18  -2 5879.62  145.09
  -3 -18  -2 5479.34  138.04
   3 -18  -2 5180.71  144.99
   3 -18  -2 5714.43  141.86
   3 -18  -2 4596.01  133.63
   3  18   2 6275.55  159.08
  -3 -19  -2 1847.95   65.83
  -3 -19  -2 1781.59   67.11
   3 -19  -2 1691.84   70.88
   3 -19  -2 1738.88   74.97
   3 -19  -2 1593.83   71.06
   3  19   2 1819.11   69.03
  -3 -20  -2 1456.01   51.52
  -3 -20  -2 1480.61   53.11
   3 -20  -2 1283.03   56.98
   3 -20  -2 1393.30   53.15
   3 -20  -2 1361.06   59.97
   3  20   2 1611.90   62.49
  -3 -21  -2   27.25   13.15
  -3 -21  -2   24.25   13.75
   3 -21  -2   29.35   14.34
   3 -21  -2   26.78   14.55
   3 -21  -2   23.25   14.99
   3  21   2   28.46   17.87
  -3 -22  -2 1353.61   52.32
  -3 -22  -2 1245.50   47.72
   3 -22  -2 1290.78   57.15
   3 -22  -2 1316.53   49.76
   3 -22  -2 1239.53   55.12
   3  22   2 1296.58   55.66
  -3 -23  -2   36.46   14.57
  -3 -23  -2   40.23   13.21
   3 -23  -2   39.06   16.25
   3 -23  -2   43.15   14.90
   3 -23  -2   50.83   19.17
   3  23   2   61.21   15.86
  -4 -18   2   83.19   15.17
   4 -18   2   66.53   15.35
   4  18  -2  119.24   17.89
  -4 -17   2  230.00   23.73
  -4 -17   2  348.60   23.56
   4  17  -2  332.37   23.21
   4  17  -2  391.63   25.92
  -4 -16   2 1949.30   61.54
   4  16  -2 1972.91   64.15
   4  16  -2 1973.71   66.74
  -4 -15   2   36.66    9.10
  -4 -15   2   50.35   12.75
   4 -15   2   38.09   14.96
   4  15  -2   44.67   12.38
   4  15  -2   40.75   13.28
  -4 -14   2  168.36   21.72
  -4 -14   2  217.17   18.10
   4 -14   2  222.86   22.99
   4  14  -2  201.82   18.06
   4  14  -2  215.80   20.95
  -4 -13   2  821.41   50.19
  -4 -13   2  960.97   40.69
   4 -13   2 1014.13   46.76
   4  13  -2 1019.84   50.73
   4  13  -2  939.06   43.25
  -4 -12   2  102.85   16.22
  -4 -12   2  122.62   15.95
   4 -12   2  142.96   18.97
   4  12  -2  161.92   18.93
   4  12  -2  150.62   16.79
  -4 -11   2  383.64   29.95
  -4 -11   2  527.08   27.10
   4 -11   2  543.87   31.21
   4  11  -2  601.03   33.00
   4  11  -2  545.43   28.45
  -4 -10   2 1952.09   56.33
   4 -10   2 2034.28   62.14
   4  10  -2 2189.40   63.49
   4  10  -2 2219.96   59.61
  -4  -9   2 4267.62   91.02
   4  -9   2 4388.73  101.55
   4   9  -2 4347.23   91.81
   4   9  -2 4344.69   88.80
  -4  -8   210464.50  169.15
   4  -8   2 9947.06  179.68
   4   8  -2 9384.57  161.10
  -4  -7   2 4098.55   90.45
   4  -7   2 3858.84   92.02
   4   7  -2 4024.72   91.21
   4   7  -2 4176.17   91.00
  -4   6  -2  653.61   65.52
  -4  -6   2 1118.28   42.27
   4  -6   2 1114.02   44.94
   4   6  -2 1080.59   39.85
   4   6  -2 1299.44   46.24
  -4   5  -2  560.17   34.86
  -4  -5   2  648.39   34.26
   4  -5   2  669.36   34.86
   4   5  -2  596.42   29.65
   4   5  -2  678.71   31.29
  -4   4  -2  423.90   31.47
  -4  -4   2  628.79   33.29
   4  -4   2  681.91   32.90
   4   4  -2  701.41   32.00
   4   4  -2  731.28   35.15
  -4  -3   2 1389.51   55.00
  -4   3  -2 1047.06   72.91
   4  -3   2 1422.26   53.33
   4   3  -2 1642.53   54.68
   4   3  -2 1392.40   48.15
  -4  -2   2   68.99   12.79
  -4   2  -2   53.97   14.09
   4  -2   2   61.80   12.99
   4   2  -2   71.26   13.81
   4   2  -2   69.95   12.99
  -4  -1   2  222.54   20.97
  -4   1  -2  169.98   21.21
   4  -1   2  219.28   18.81
   4   1  -2  243.41   20.21
   4   1  -2  245.72   21.30
  -4   0   2 2955.59   85.99
  -4   0  -2 2532.71   90.72
   4   0   2 3137.82   77.23
   4   0  -2 3263.60   77.16
   4   0  -2 3269.70   84.47
  -4   1   2  212.94   20.40
  -4  -1  -2  207.25   24.42
   4   1   2  205.36   18.34
   4  -1  -2  238.72   21.01
   4  -1  -2  229.16   19.66
  -4   2   2   59.64   11.79
  -4  -2  -2   54.29   15.14
   4   2   2   64.74   12.82
   4  -2  -2   70.43   13.89
   4  -2  -2   70.32   13.62
  -4   3   2 1241.97   52.60
  -4  -3  -2 1399.44   54.66
   4   3   2 1414.73   48.53
   4  -3  -2 1499.79   50.24
   4  -3  -2 1275.64   46.11
  -4  -4  -2  608.13   24.16
  -4   4   2  590.47   31.98
  -4  -4  -2  640.33   37.94
   4   4   2  631.63   35.68
   4  -4  -2  719.20   33.10
   4  -4  -2  667.91   33.82
  -4  -5  -2  596.68   24.65
  -4  -5  -2  619.11   31.91
   4  -5  -2  525.40   29.66
   4  -5  -2  684.83   33.31
   4   5   2  598.81   33.15
   4  -5  -2  571.62   29.47
  -4  -6  -2 1006.96   35.10
  -4  -6  -2  869.77   36.40
   4  -6  -2 1019.74   40.79
   4  -6  -2 1215.29   45.85
   4   6   2 1145.04   45.94
   4  -6  -2 1063.03   42.55
  -4  -7  -2 3717.74   78.48
  -4  -7  -2 3805.14   89.76
   4  -7  -2 3623.46   84.28
   4   7   2 3998.50   92.43
   4  -7  -2 3418.98   83.28
  -4  -8  -2 8775.28  146.55
  -4  -8  -2 8938.63  173.08
   4  -8  -2 8478.08  157.00
   4  -8  -2 8140.34  147.16
  -4  -9  -2 3719.72   79.72
  -4  -9  -2 4225.63  106.33
   4  -9  -2 3604.36   87.11
   4   9   2 4261.07  106.25
   4  -9  -2 3673.42   87.28
  -4 -10  -2 1511.41   59.20
  -4 -10  -2 1909.60   66.42
   4 -10  -2 1732.01   62.44
   4 -10  -2 2134.43   62.60
   4  10   2 1795.82   54.49
   4 -10  -2 1874.46   65.38
  -4 -11  -2  437.01   24.91
  -4 -11  -2  543.06   30.71
   4 -11  -2  476.20   29.47
   4 -11  -2  557.86   31.44
   4 -11  -2  451.93   31.20
  -4 -12  -2  108.97   12.89
  -4 -12  -2  132.34   15.49
   4 -12  -2  116.05   16.48
   4 -12  -2  144.09   17.91
   4 -12  -2  132.38   18.19
  -4 -13  -2  810.83   37.86
  -4 -13  -2  980.23   49.38
   4 -13  -2  930.65   47.22
   4 -13  -2 1046.24   48.52
   4 -13  -2  868.98   47.27
  -4 -14  -2  165.74   16.19
  -4 -14  -2  233.28   23.01
   4 -14  -2  177.13   20.92
   4 -14  -2  219.42   20.41
   4 -14  -2  180.43   21.59
  -4 -15  -2   38.48   10.18
  -4 -15  -2   48.25   12.78
   4 -15  -2   52.34   14.17
   4 -15  -2   53.07   15.14
   4 -15  -2   54.15   16.31
  -4 -16  -2 1676.00   58.76
  -4 -16  -2 1839.10   69.38
   4 -16  -2 1668.05   64.63
   4 -16  -2 2086.11   73.23
   4 -16  -2 1699.73   66.36
  -4 -17  -2  275.86   20.89
  -4 -17  -2  366.10   26.06
   4 -17  -2  304.61   26.57
   4 -17  -2  390.09   28.38
   4 -17  -2  318.70   28.28
  -4 -18  -2   55.73   12.90
  -4 -18  -2   73.26   15.14
   4 -18  -2   74.16   17.85
   4 -18  -2   83.23   16.43
   4 -18  -2   84.57   17.63
  -5 -10   2  488.56   29.80
   5 -10   2  458.24   30.36
   5  10  -2  477.30   27.85
  -5  -9   2    9.47   10.68
   5  -9   2   14.56   12.81
   5   9  -2   14.81   11.30
  -5  -8   2   31.68   10.36
   5  -8   2   34.73   12.72
   5   8  -2   36.34   12.40
  -5  -7   2   22.60    9.87
   5  -7   2    9.63   11.19
   5   7  -2   19.56   12.24
  -5  -6   2  820.84   34.51
   5  -6   2  778.57   36.37
   5   6  -2  763.73   34.11
  -5  -5   2   10.33    9.08
   5  -5   2    5.30   11.96
   5   5  -2   19.28   11.90
  -5  -4   2  331.68   20.55
   5  -4   2  353.77   24.64
   5   4  -2  354.75   23.26
  -5  -3   2 3257.30   90.55
   5  -3   2 3088.59   89.46
   5   3  -2 3185.51   87.16
  -5  -2   2 2793.51   81.03
   5  -2   2 2770.06   80.73
   5   2  -2 2994.73   84.53
  -5  -1   2 2715.82   79.24
   5  -1   2 2644.46   77.19
   5   1  -2 2825.00   83.30
  -5   0   2  773.33   33.29
   5   0   2  769.71   34.67
   5   0  -2  780.04   34.18
  -5   1   2 2657.53   76.98
   5   1   2 2594.59   77.06
   5  -1  -2 2793.42   84.42
  -5   2   2 2674.25   76.51
   5   2   2 2714.74   78.82
   5  -2  -2 2944.69   83.63
  -5   3   2 3238.37   84.95
   5   3   2 3171.25   87.88
   5  -3  -2 3648.09   94.47
  -5   4   2  332.74   21.87
   5   4   2  344.89   24.09
   5  -4  -2  384.83   25.74
  -5   5   2    9.82    9.48
   5  -5  -2   12.61   13.32
   5   5   2    9.20   11.50
  -5   6   2  756.46   33.02
   5  -6  -2  869.42   37.28
   5   6   2  806.46   35.20
  -5   7   2   18.35    9.07
   5  -7  -2   29.23   14.90
  -5   8   2   24.66   10.16
   5  -8  -2   36.16   15.01
   0 -27   3   10.75   16.02
   0 -27   3   -1.63   18.40
   0  27  -3   -3.25   17.51
   0  27  -3   -6.25   15.30
   0 -26   3 3846.44   84.75
   0  26  -3 4090.90   82.90
   0  26  -3 3646.49   86.15
   0 -25   3    6.44   12.86
   0 -25   3    9.45   13.42
   0  25  -3    2.07   12.37
   0 -24   3 1627.92   55.50
   0 -24   3 1665.11   63.29
   0  24  -3 1855.18   67.04
   0  24  -3 1801.17   72.61
   0 -23   3   -2.97   11.97
   0 -23   3   -5.30   14.16
   0  23  -3   -2.63   13.02
   0  23  -3    0.87   13.34
   0 -22   3 2756.82   64.59
   0 -22   3 2664.66   71.99
   0  22  -3 3199.30   85.03
   0  22  -3 2370.53   72.63
   0 -21   3    2.88    9.86
   0 -21   3   -1.55   12.52
   0  21  -3    0.28   12.84
   0  21  -3    0.36   12.34
   0 -20   3  893.29   33.12
   0 -20   3  875.98   39.43
   0  20  -3 1092.97   47.22
   0  20  -3  938.80   41.62
   0 -18   310315.90  150.91
   0 -18   3 9741.43  155.58
   0  18  -3 9945.98  184.41
   0  18  -3 9799.43  163.66
   0 -17   3   -1.32    8.46
   0 -17   3    2.05    9.53
   0  17  -3   -2.87   10.68
   0  17  -3    2.47    9.60
   0 -16   3  678.92   29.64
   0 -16   3  673.56   32.54
   0  16  -3  749.48   36.63
   0  16  -3  719.50   37.84
   0 -15   3    3.94    7.45
   0 -15   3   -3.51    9.38
   0  15  -3    0.56    9.95
   0  15  -3   -0.11    6.76
   0 -14   3 6274.01  113.85
   0 -14   3 6205.66  127.41
   0  14  -3 6018.93  123.17
   0  14  -3 5864.16  119.85
   0 -13   3    2.00    5.00
   0 -13   3   -1.69    7.51
   0  13  -3    2.59    8.48
   0  13  -3    2.72    8.06
   0 -12   3 1073.74   31.96
   0  12  -3 1101.71   39.88
   0 -12   3 1280.09   44.03
   0 -12   3 1023.51   41.75
   0  12  -3 1158.65   45.11
   0 -12   3 1214.72   44.01
   0  12  -3 1303.53   47.27
   0  11  -3    1.00    5.89
   0 -11   3    1.52    5.45
   0  11  -3    1.99    7.01
   0 -11   3    1.80    7.34
   0  11  -3    0.48    7.41
   0 -11   3   -0.28    7.18
   0  11  -3    1.76    5.82
   0  10  -312760.94  127.58
   0 -10   312456.62  107.91
   0  10  -312986.63  132.91
   0 -10   313377.40  140.36
   0  10  -313256.11  151.11
   0 -10   312546.97  140.58
   0  10  -312572.25  139.33
   0   9  -3    2.56    6.10
   0  -9   3    2.67    4.92
   0   9  -3    0.73    6.42
   0  -9   3    3.90    6.46
   0  -9   3   -1.11    6.72
   0   9  -3    3.10    7.54
   0  -9   3    1.97    6.55
   0   9  -3    1.38    6.88
   0   8  -3  547.14   25.86
   0  -8   3  529.96   23.92
   0   8  -3  703.20   31.95
   0  -8   3  751.14   33.82
   0  -8   3  700.65   33.73
   0   8  -3  750.00   36.65
   0  -8   3  870.49   37.23
   0   8  -3  857.43   38.57
   0   7  -3    4.12    6.14
   0   7  -3    2.15    6.59
   0  -7   3    1.67    5.29
   0  -7   3    0.53    6.55
   0   7  -3    0.11    5.53
   0  -7   3    1.26    4.51
   0   7  -3    0.11    5.46
   0   6  -312311.47  143.02
   0  -6   312507.03  155.11
   0   6  -311715.63  154.70
   0  -6   311826.17  142.56
   0   6  -312480.99  150.41
   0   5  -3    1.24    5.36
   0  -5   3    0.04    4.99
   0   5  -3    0.87    4.95
   0  -5   3    1.57    4.28
   0  -5   3   -0.77    4.36
   0   5  -3   -0.20    5.78
   0  -5   3    1.40    5.30
   0   5  -3    1.15    5.24
   0   4  -3 1226.01   41.79
   0  -4   3 1133.87   38.17
   0   4  -3 1395.88   41.62
   0  -4   3 1282.96   39.96
   0  -4   3 1377.30   44.53
   0   4  -3 1298.33   48.38
   0  -4   3 1617.66   47.16
   0   4  -3 1339.54   45.45
   0   3  -3    2.03    5.20
   0  -3   3    2.81    4.97
   0   3  -3    1.41    3.53
   0  -3   3    3.03    5.00
   0  -3   3    2.11    5.40
   0  -3   3    0.07    5.64
   0   3  -3    2.84    5.61
   0  -2   318401.44  169.58
   0  -2   318555.74  193.98
   0  -1   3    1.58    4.50
   0  -1   3    1.37    4.74
   0  -1   3   -0.87    5.06
   0  -1   3    1.09    4.68
   0   1  -3    1.35    5.18
   0   0  -3    6.16    3.17
   0   0   3    8.67    6.16
   0   0  -3    4.44    4.17
   0   0   3    0.52    4.60
   0   0  -3    4.99    4.52
   0   0   3   13.75    7.37
   0   0  -3    2.45    4.10
   0  -1  -3    6.70    4.69
   0   1   3    0.85    5.11
   0  -1  -3   -0.05    3.90
   0  -2  -317897.37  161.66
   0  -3  -3    1.37    4.41
   0   3   3    2.42    6.45
   0   3   3    1.23    4.38
   0  -3  -3    0.52    3.76
   0   3   3    0.66    6.71
   0  -4  -3 1188.81   37.79
   0   4   3 1522.48   60.63
   0   4   3 1000.79   40.71
   0  -5  -3    0.00    4.71
   0   5   3    3.96    6.19
   0   5   3    0.58    4.76
   0  -5  -3    1.02    3.88
   0   5   3    6.70    6.91
   0  -6  -310446.07  138.55
   0   6   311239.54  150.24
   0  -6  -310885.16  152.52
   0  -7  -3    0.77    6.03
   0   7   3    2.62    5.00
   0   7   3    1.07    4.33
   0  -7  -3    5.49    4.62
   0  -7  -3    2.61    6.51
   0  -8  -3  630.74   30.30
   0   8   3  622.02   33.87
   0  -8  -3  451.17   52.37
   0  -8  -3  476.34   48.62
   0  -8  -3  872.68   43.65
   0  -9  -3    3.93    6.67
   0   9   3   17.71    8.33
   0  -9  -3   10.46    5.94
   0  -9  -3    1.95    5.23
   0  -9  -3    6.05    7.72
   0  10   310653.53  146.66
   0 -10  -310082.13  174.55
   0 -10  -310835.09  157.30
   0 -11  -3   -0.55    6.94
   0  11   3   -0.72    7.13
   0 -11  -3   -0.61    4.50
   0 -11  -3    0.34    4.90
   0 -11  -3    0.52    6.38
   0 -12  -3 1116.98   38.66
   0  12   3 1005.67   42.17
   0 -12  -3  882.52   42.34
   0 -12  -3 1115.22   49.78
   0  12   3 1251.29   49.53
   0 -13  -3    1.02    7.67
   0 -13  -3    1.83    4.96
   0 -13  -3    0.19    4.91
   0  13   3    2.72   10.35
   0 -14  -3 4429.18  117.10
   0  14   3 6000.28  148.07
   0 -15  -3   -0.96    7.24
   0 -15  -3    2.15    5.74
   0 -15  -3    0.89    6.19
   0  15   3    1.63   12.85
   0 -16  -3  637.32   30.40
   0 -16  -3  465.04   34.51
   0 -16  -3  562.21   36.99
   0  16   3  857.10   46.37
   0 -17  -3    0.75    9.88
   0 -17  -3   -0.18    5.88
   0 -17  -3   -0.43    6.13
   0 -18  -3 9359.71  145.84
   0 -18  -3 7768.22  141.97
   0 -19  -3    0.56    8.73
   0 -19  -3   -2.09    6.26
   0 -20  -3  797.11   33.70
   0 -20  -3  647.63   38.85
   0  20   3 1101.68   58.19
   0 -21  -3    3.62   10.50
   0 -21  -3   -0.15    6.15
   0  21   3   -3.82   15.94
   0 -22  -3 2582.37   64.71
   0 -22  -3 1914.04   72.86
   0  22   3 2718.49   87.37
   0 -23  -3   -9.12   14.67
   0 -23  -3   11.16   16.83
   0  23   3    3.87   18.23
   0 -24  -3 1506.94   55.73
   0 -24  -3 1463.35   64.96
   0  24   3 1794.52   76.65
   0 -25  -3   -1.16   12.00
   0 -25  -3   -3.46   15.83
   0  25   3   -1.89   18.08
   0 -26  -3 3991.26   80.77
   0 -26  -3 3720.10  101.92
   0  26   3 3866.12  110.19
   0 -27  -3   -6.75   15.17
   0  27   3    1.76   17.57
   1 -26   3   18.02   11.88
  -1 -26   3   18.15   10.76
  -1 -26   3   25.43   14.08
   1 -26   3   20.24   14.93
   1  26  -3   17.94   15.08
  -1  26  -3   20.66   13.97
   1  26  -3   27.05   15.24
  -1  26  -3    9.61   15.76
   1 -25   3    0.55   10.07
  -1 -25   3    0.10   10.31
  -1 -25   3   -6.43   13.22
   1 -25   3   -0.92   13.24
   1  25  -3   -0.26   13.60
  -1  25  -3   -2.22   13.00
   1  25  -3    0.23   12.77
  -1  25  -3    0.12   15.18
   1 -24   3  300.83   19.32
  -1 -24   3  270.66   19.92
  -1 -24   3  275.36   23.79
   1 -24   3  265.99   23.65
   1  24  -3  310.88   23.88
  -1  24  -3  341.26   25.98
   1  24  -3  256.78   23.22
  -1  24  -3  292.48   26.21
   1 -23   3    1.44   11.48
  -1 -23   3    9.98   10.97
  -1 -23   3    7.24   11.93
   1 -23   3   -5.61   14.01
   1  23  -3    0.87   11.62
  -1  23  -3   -6.32   12.25
   1  23  -3  -10.42   12.29
  -1  23  -3    5.33   14.04
   1 -22   3 1160.01   41.32
  -1 -22   3 1190.38   44.77
  -1 -22   3 1157.89   49.42
   1 -22   3 1171.60   50.33
   1  22  -3 1207.58   49.52
  -1  22  -3 1498.53   68.29
   1  22  -3 1378.95   54.78
  -1  22  -3 1359.49   58.86
   1 -21   3  125.88   18.56
  -1 -21   3  126.64   17.77
  -1 -21   3  111.62   15.82
   1 -21   3  126.06   20.29
   1  21  -3  118.85   16.71
  -1  21  -3  146.08   22.38
   1  21  -3  103.31   16.57
  -1  21  -3  116.42   20.59
   1 -20   3 8273.06  137.02
  -1 -20   3 8259.90  148.44
  -1 -20   3 7467.24  136.53
   1 -20   3 7846.57  150.03
   1  20  -3 7588.45  141.69
  -1  20  -3 7892.52  148.02
   1  20  -3 6947.15  140.49
  -1  20  -3 7974.91  160.24
   1 -19   3   19.62    9.94
  -1 -19   3   16.75   11.36
  -1 -19   3   12.51   10.73
   1 -19   3   11.08   12.63
   1  19  -3    8.83   11.37
  -1  19  -3   13.98   13.20
   1  19  -3    7.40   11.81
  -1  19  -3    9.36   15.91
   1 -18   3  132.89   13.59
  -1 -18   3  133.78   14.38
  -1 -18   3   98.07   14.61
   1 -18   3  118.29   17.57
   1  18  -3   92.46   15.90
  -1  18  -3   87.49   15.05
   1  18  -3   73.64   14.25
  -1  18  -3   78.11   15.93
   1 -17   3   31.04    9.29
  -1 -17   3   27.11   10.37
  -1 -17   3   25.91   11.50
   1 -17   3   27.50   11.90
   1  17  -3   23.85   12.70
  -1  17  -3   19.53   11.36
   1  17  -3   23.32   11.02
  -1  17  -3   16.86   11.53
   1 -16   3  129.76   13.30
  -1 -16   3  127.47   13.57
  -1 -16   3  107.01   14.90
   1 -16   3  104.11   15.54
   1  16  -3  116.90   14.88
  -1  16  -3  111.79   15.95
   1  16  -3  102.13   15.53
  -1  16  -3   96.08   15.43
   1 -15   3    1.70    6.30
  -1 -15   3   -0.23    7.82
  -1 -15   3    0.31    8.30
   1 -15   3   -1.83    9.42
   1  15  -3    2.12   10.77
  -1  15  -3    2.59    8.79
   1  15  -3    1.67   10.42
  -1  15  -3    2.71   10.32
  -1 -14   3 2569.54   54.73
  -1 -14   3 2558.03   64.78
   1 -14   3 2799.86   68.36
   1  14  -3 2847.92   70.02
  -1  14  -3 2868.14   68.88
   1  14  -3 3151.39   70.27
  -1  14  -3 3049.18   75.24
   1 -13   3  435.19   20.74
  -1 -13   3  492.99   23.53
  -1  13  -3  429.71   26.88
  -1 -13   3  455.45   26.09
   1 -13   3  481.71   29.19
   1  13  -3  493.09   30.25
  -1  13  -3  465.80   28.45
   1 -13   3  393.61   25.53
   1  13  -3  409.60   24.17
  -1  13  -3  443.09   27.35
   1 -12   314653.22  217.38
  -1 -12   317248.69  263.81
  -1  12  -315440.85  244.98
  -1 -12   316288.17  251.56
   1 -12   316112.26  261.82
   1  12  -317107.49  273.38
  -1  12  -316410.85  264.08
   1 -12   315406.04  245.75
   1  12  -315538.36  250.13
  -1  12  -316067.25  261.67
   1  11  -3   81.00   10.18
   1 -11   3   84.09    9.91
  -1 -11   3  104.15   12.10
  -1  11  -3   86.36   11.46
  -1 -11   3   95.27   13.43
   1 -11   3   85.99   12.97
  -1 -11   3   57.69   10.93
   1  11  -3   88.28   13.61
  -1  11  -3   91.02   14.26
   1 -11   3   84.96   11.65
   1  11  -3   95.19   12.85
  -1  11  -3   87.59   13.62
   1  10  -3  128.61   12.22
   1 -10   3  152.09   12.60
  -1 -10   3  144.72   13.31
   1  10  -3  159.42   16.08
  -1  10  -3  152.32   15.49
  -1 -10   3  152.56   14.46
   1 -10   3  170.32   18.04
  -1 -10   3  106.17   13.57
   1  10  -3  217.96   19.19
   1 -10   3  176.96   17.77
  -1  10  -3  162.42   17.28
  -1 -10   3  162.20   16.27
   1 -10   3  145.17   14.39
   1  10  -3  164.42   15.70
  -1  10  -3  192.76   17.77
   1   9  -3    9.44    5.76
   1  -9   3    8.72    5.41
  -1  -9   3    5.79    5.21
   1   9  -3    9.88    7.91
  -1   9  -3    7.27    6.10
  -1  -9   3   11.01    7.63
   1  -9   3    7.02    7.55
   1   9  -3    5.26    7.08
   1  -9   3   12.45    8.92
  -1   9  -3    8.67    7.85
  -1  -9   3   10.25    7.57
   1  -9   3    6.87    6.55
   1   9  -3    9.17    7.27
  -1   9  -3    6.23    7.85
   1   8  -3  154.37   13.53
   1  -8   3  136.74   12.35
  -1  -8   3  167.42   12.95
   1   8  -3  164.75   16.33
  -1  -8   3  159.12   14.81
  -1   8  -3  149.97   14.09
   1  -8   3  165.18   16.28
   1   8  -3  268.64   19.87
   1  -8   3  181.26   18.21
  -1   8  -3  162.59   17.91
  -1  -8   3  147.20   14.40
   1   8  -3  172.94   15.98
   1  -8   3  142.02   14.12
  -1   8  -3  170.47   16.52
   1   7  -3   23.65    6.63
   1  -7   3   24.15    5.79
  -1  -7   3   23.43    6.28
   1   7  -3   31.12    8.67
  -1   7  -3   28.96    7.66
  -1  -7   3   24.45    6.48
   1  -7   3   25.83    7.98
  -1  -7   3   19.10    8.15
   1   7  -3   21.12    8.16
   1  -7   3   26.89    9.50
  -1   7  -3   26.46   10.28
  -1  -7   3   31.66    9.06
   1   7  -3   26.20    8.46
   1  -7   3   28.06    8.70
  -1   7  -3   23.89    7.93
   1   6  -3  792.54   33.85
   1  -6   3  795.30   29.19
  -1  -6   3  752.26   27.40
   1   6  -3  822.15   35.82
  -1  -6   3  802.03   31.01
  -1   6  -3  811.64   31.93
   1  -6   3  897.92   37.69
  -1  -6   3  713.70   32.04
   1   6  -3  799.93   33.39
   1  -6   3  963.52   38.25
  -1   6  -3  871.14   39.84
  -1  -6   3  972.72   37.33
   1   6  -3  926.30   34.63
   1  -6   3  933.86   35.41
  -1   6  -3  986.47   39.87
   1   5  -3  186.47   18.22
   1  -5   3  194.89   14.78
  -1  -5   3  206.52   15.64
   1   5  -3  228.85   17.79
  -1   5  -3  215.02   16.44
  -1  -5   3  205.23   16.14
   1  -5   3  216.25   19.05
  -1  -5   3  170.32   15.13
   1   5  -3  194.47   16.83
   1  -5   3  223.88   17.85
  -1  -5   3  210.51   17.40
   1  -5   3  218.43   17.51
   1   5  -3  211.16   16.73
  -1   5  -3  219.57   17.84
   1   4  -321877.20  163.96
   1  -4   321991.61  158.83
  -1  -4   322120.79  166.16
   1   4  -320245.26  203.58
  -1  -4   321831.73  166.60
   1   4  -321628.00  209.19
   1  -4   321140.91  207.86
  -1   4  -322017.22  185.99
   1   3  -3  104.28   12.18
   1  -3   3   90.43   10.55
  -1  -3   3  108.75   11.36
   1  -3   3   96.79    9.58
  -1  -3   3   94.82   11.48
   1  -3   3   93.84   15.91
  -1  -3   3   94.44   11.52
  -1  -3   3   91.18   12.01
   1   3  -3  100.01   12.61
   1  -3   3  102.47   17.87
  -1  -3   3  100.73   12.46
   1  -3   3   85.60   11.84
   1   3  -3   93.29   11.93
  -1   3  -3   87.06   11.41
   1  -2   3 2214.53   57.38
  -1  -2   3 2449.55   65.09
   1  -2   3 2399.90   49.08
  -1  -2   3 1998.79   42.17
  -1  -2   3 2310.84   60.21
   1  -2   3 2316.77   58.89
  -1  -2   3 2322.30   57.40
   1  -2   3 2286.71   55.82
  -1  -2   3 2149.15   55.73
   1   2  -3 2283.76   61.94
  -1   2  -3 2296.20   68.17
  -1  -2   3 2303.68   59.38
   1  -2   3 2169.25   60.21
   1   2  -3 2382.38   59.69
  -1   2  -3 2371.98   63.48
  -1  -1   3  142.43   14.07
   1  -1   3  149.81   12.58
  -1  -1   3  132.18   11.02
  -1  -1   3  133.45   14.70
   1  -1   3  122.78   16.80
   1  -1   3  142.62   15.25
  -1  -1   3  131.46   13.62
  -1  -1   3  128.03   13.77
   1  -1   3  159.37   15.70
  -1   1  -3  137.96   15.59
   1  -1   3  133.12   15.14
  -1  -1   3  123.38   13.55
   1   1  -3  116.59   13.06
  -1   1  -3  119.26   14.23
  -1   0   3    0.61    4.75
   1   0   3    6.36    5.35
  -1   0   3    4.73    4.03
   1   0   3    6.46    5.04
   1   0   3    4.02    5.15
  -1   0   3   24.06    7.59
   1   0  -3    2.16    5.00
  -1   0   3    6.88    6.09
   1   0   3   19.24    7.02
  -1   0  -3    5.65    6.29
   1   0   3    4.41    5.34
  -1   0   3   20.63    7.90
   1   0  -3    2.89    5.41
  -1   0  -3    3.83    5.20
  -1   1   3  133.74   12.58
   1   1   3  146.63   12.65
   1  -1  -3  125.25   11.31
   1   1   3  163.46   19.21
  -1   1   3  147.87   15.23
  -1  -1  -3  113.29   17.18
   1  -1  -3  117.50   12.83
  -1   1   3  133.33   14.43
   1   1   3  159.40   15.22
  -1  -1  -3  175.22   19.64
   1   1   3  156.82   20.90
  -1   1   3  133.17   15.07
   1  -1  -3  118.14   13.66
  -1  -1  -3  107.21   16.23
  -1   2   3 2385.34   55.76
   1   2   3 2220.99   51.22
   1  -2  -3 2097.96   47.40
   1   2   3 1914.25   83.95
  -1   2   3 2229.08   63.26
  -1  -2  -3 2360.86   64.26
   1  -2  -3 2045.04   61.95
  -1   2   3 2307.01   62.33
   1  -2  -3 2286.72   57.18
   1   2   3 2474.42   80.81
  -1  -2  -3 2616.38   67.92
  -1   2   3 2360.54   67.50
  -1  -2  -3 2569.48   72.18
   1  -2  -3 2081.07   56.59
  -1   3   3  112.40   12.75
   1   3   3  104.38   12.48
  -1  -3  -3   74.88   11.01
   1  -3  -3   90.01   10.54
   1   3   3   96.32   14.16
  -1   3   3   93.03   13.02
  -1  -3  -3   87.36   13.75
   1  -3  -3   85.06   11.60
  -1   3   3   96.86   12.42
   1  -3  -3   92.79   11.76
   1   3   3  103.41   12.57
  -1  -3  -3   83.29   14.99
  -1  -3  -3   79.38   16.87
  -1   3   3   87.49   11.93
   1  -3  -3  102.27   14.24
  -1   4   321389.83  207.78
   1  -4  -319957.81  200.96
   1  -4  -321806.48  184.98
  -1   4   321094.44  224.91
   1  -4  -320516.01  219.87
   1   4   322617.41  205.75
  -1  -4  -321590.96  240.60
  -1   4   322276.26  188.59
   1  -4  -322547.98  198.67
  -1   5   3  193.74   16.12
   1   5   3  223.52   17.41
   1  -5  -3  203.57   16.05
  -1  -5  -3  182.80   15.16
   1   5   3  212.09   22.60
  -1  -5  -3  253.54   23.94
  -1   5   3  244.31   22.67
   1  -5  -3  189.84   18.22
   1   5   3  171.29   29.23
  -1   5   3  197.03   18.62
   1  -5  -3  222.17   18.27
   1   5   3  220.62   21.07
  -1  -5  -3  257.34   27.98
  -1   5   3  258.27   23.29
   1  -5  -3  206.59   19.75
  -1  -5  -3  216.11   23.21
  -1   6   3  757.44   33.06
   1   6   3  712.44   33.57
   1  -6  -3  793.04   33.14
  -1  -6  -3  708.01   31.17
   1   6   3  806.94   39.96
  -1  -6  -3  836.10   39.44
  -1   6   3  881.74   43.23
   1  -6  -3  562.68   37.06
  -1   6   3  730.21   37.07
   1  -6  -3  699.82   33.13
   1   6   3  903.51   43.33
  -1  -6  -3  889.24   46.61
  -1   6   3  957.91   44.12
   1  -6  -3  582.96   31.88
  -1  -6  -3  956.25   47.73
  -1   7   3   28.85    7.61
   1   7   3   19.44   21.61
   1  -7  -3   31.48    8.53
  -1  -7  -3   21.85   22.61
  -1  -7  -3   43.72   33.21
  -1   7   3   26.93    9.38
   1  -7  -3   26.21    9.13
  -1   7   3   23.49    7.88
   1  -7  -3   24.18    7.94
   1   7   3   10.94    7.15
  -1   7   3   21.85    9.91
   1  -7  -3   25.06    9.34
  -1   8   3  128.36   12.71
   1   8   3  157.51   14.66
   1  -8  -3  127.73   16.48
  -1  -8  -3  135.17   14.33
   1   8   3  121.01   16.30
  -1  -8  -3  173.49   17.96
  -1   8   3  130.91   15.35
   1  -8  -3  140.48   16.84
  -1   8   3  197.52   19.19
   1  -8  -3  141.80   15.97
   1  -8  -3  137.06   17.18
  -1  -8  -3  135.85   17.71
   1   8   3  176.97   19.57
   1  -8  -3  148.88   17.46
  -1   9   3    6.32    5.53
   1   9   3    9.15    6.91
   1  -9  -3    6.05    5.91
  -1  -9  -3   12.80    8.48
   1   9   3    7.46    7.42
  -1  -9  -3   15.76    8.85
  -1   9   3    5.94    8.02
   1  -9  -3    8.42    6.60
   1  -9  -3    5.72    6.33
   1  -9  -3    7.73    5.65
   1  -9  -3    7.42    8.73
  -1  -9  -3    9.90    7.92
   1   9   3   18.61   10.82
   1  -9  -3    5.38    8.61
  -1  10   3  115.43   11.19
   1  10   3  144.00   13.67
   1 -10  -3  146.68   14.34
  -1 -10  -3  154.34   15.75
   1  10   3  192.09   19.27
  -1  10   3  121.91   14.59
  -1 -10  -3  158.44   17.87
   1 -10  -3  150.79   18.34
   1 -10  -3  122.95   18.89
   1 -10  -3  153.37   13.87
   1 -10  -3  157.31   19.80
  -1 -10  -3  164.93   18.06
   1 -10  -3  158.48   17.68
   1  10   3  157.88   20.76
  -1  11   3   72.55    9.49
   1 -11  -3   86.96   11.84
  -1 -11  -3   85.92   12.66
   1  11   3   78.15   12.62
  -1 -11  -3   85.67   14.51
   1 -11  -3   86.30   16.13
   1 -11  -3   87.14   12.49
   1 -11  -3   84.52   11.04
   1 -11  -3   92.65   15.97
  -1 -11  -3   71.05   12.38
   1  11   3   88.82   14.82
   1 -12  -315183.77  235.78
  -1 -12  -316683.63  262.32
  -1 -12  -316850.16  277.57
   1 -12  -314472.28  235.19
   1  12   315739.30  279.41
  -1  13   3  320.81   23.22
   1 -13  -3  438.84   24.30
  -1 -13  -3  443.59   26.43
   1  13   3  332.43   27.64
  -1 -13  -3  453.83   31.63
   1 -13  -3  540.43   37.49
   1 -13  -3  366.91   30.79
   1 -13  -3  407.79   28.26
   1 -13  -3  561.73   41.63
  -1 -13  -3  338.20   27.75
   1  13   3  432.91   35.41
   1 -14  -3 2467.48   56.91
  -1 -14  -3 2487.90   60.48
  -1 -14  -3 2862.68   81.19
   1 -14  -3 3231.00   95.21
   1 -14  -3 2431.86   61.18
   1 -14  -3 2556.56   70.33
   1  14   3 3112.94   98.62
   1 -15  -3   -2.00   12.51
   1 -15  -3    4.00    8.65
   1 -15  -3   -1.38    7.87
   1 -15  -3    5.04   12.41
   1  15   3    2.29    9.00
   1 -16  -3  104.56   13.17
  -1 -16  -3  110.27   14.75
  -1 -16  -3  104.44   16.39
   1 -16  -3  112.14   18.99
   1 -16  -3   85.31   12.74
   1 -16  -3  120.53   14.02
   1 -16  -3  113.48   20.95
   1  16   3   86.55   15.88
   1 -17  -3   29.38    9.78
  -1 -17  -3   27.93   11.11
  -1 -17  -3   22.43   11.79
   1 -17  -3   28.03   13.94
   1 -17  -3   20.32    8.94
   1 -17  -3   12.95    8.43
   1 -17  -3   15.76   14.30
   1  17   3   21.09   14.02
   1 -18  -3  110.86   15.08
  -1 -18  -3  121.81   15.45
  -1 -18  -3  111.89   17.16
   1 -18  -3   93.49   17.71
  -1 -18  -3   79.78   13.33
   1 -18  -3   78.95   12.73
  -1 -18  -3   72.57   18.25
   1 -18  -3   78.12   12.52
   1 -18  -3   68.76   15.12
   1  18   3   71.20   16.38
   1 -19  -3   13.77   10.90
  -1 -19  -3    8.45   13.74
  -1 -19  -3    8.41   13.03
   1 -19  -3    7.41   14.71
  -1 -19  -3    6.78    6.04
  -1 -19  -3    4.61    6.45
   1 -19  -3   10.05    8.69
   1 -19  -3    6.85   18.48
   1  19   3    3.35   14.64
   1 -20  -3 8192.02  145.31
  -1 -20  -3 7773.56  140.45
  -1 -20  -3 7295.17  158.77
   1 -20  -3 8176.89  165.82
   1 -20  -3 6683.90  130.91
   1 -20  -3 7563.36  159.66
   1  20   3 6735.96  148.16
   1 -21  -3  131.26   22.41
  -1 -21  -3  119.22   27.93
  -1 -21  -3  120.33   29.41
   1 -21  -3  117.29   23.97
   1 -21  -3  106.34   15.89
   1 -21  -3  127.61   27.54
   1  21   3  114.83   20.44
   1 -22  -3 1173.99   45.74
  -1 -22  -3 1112.99   44.07
  -1 -22  -3 1206.89   59.58
   1 -22  -3 1198.66   56.87
   1 -22  -3  946.76   41.07
   1 -22  -3 1337.95   65.26
   1  22   3 1369.09   64.70
   1 -23  -3    1.37   10.72
  -1 -23  -3   -0.58    9.98
  -1 -23  -3   -1.82   14.01
   1 -23  -3    1.98   15.38
   1 -23  -3    0.75    9.71
   1 -23  -3   -1.03   15.58
   1  23   3   -1.02   15.13
   1 -24  -3  270.91   20.07
  -1 -24  -3  260.97   20.31
  -1 -24  -3  273.55   25.48
   1 -24  -3  295.22   26.90
   1 -24  -3  312.71   30.47
   1  24   3  276.29   27.42
   1 -25  -3   -3.23   10.08
  -1 -25  -3    4.86   11.33
  -1 -25  -3   -1.85   13.65
   1 -25  -3    2.95   15.96
   1 -25  -3   12.33   17.46
   1  25   3    4.50   16.35
   1 -26  -3   16.10   12.83
  -1 -26  -3   23.20   12.82
  -1 -26  -3   15.42   15.53
   1 -26  -3   28.78   16.00
   1 -26  -3   20.22   18.73
   1  26   3   21.26   17.32
   2 -25   3   28.53   10.86
  -2 -25   3   21.15   10.64
   2 -25   3   16.93   15.37
  -2  25  -3   16.04   13.48
   2  25  -3    3.07   14.04
  -2  25  -3   12.58   14.53
   2 -24   3  611.27   26.51
  -2 -24   3  577.51   27.43
   2 -24   3  653.21   36.59
   2  24  -3  763.57   36.81
  -2  24  -3  708.42   39.89
   2  24  -3  697.24   35.74
  -2  24  -3  720.82   41.97
   2 -23   3  171.36   16.86
  -2 -23   3  150.67   14.81
   2 -23   3  181.90   20.99
   2  23  -3  195.67   20.21
  -2  23  -3  185.67   19.83
   2  23  -3  160.98   19.88
  -2  23  -3  180.24   21.85
   2 -22   3 2871.41   61.36
  -2 -22   3 2459.42   58.12
   2 -22   3 2369.32   72.20
   2  22  -3 2460.35   76.00
  -2  22  -3 2459.31   70.46
   2  22  -3 2207.17   63.94
  -2  22  -3 2122.85   79.29
   2 -21   3   40.91   10.50
  -2 -21   3   41.23   11.26
   2 -21   3   41.95   16.54
   2  21  -3   45.17   14.70
  -2  21  -3   47.23   14.00
   2  21  -3   29.85   13.10
  -2  21  -3   32.60   14.59
   2 -20   3  511.46   24.30
  -2 -20   3  535.91   28.40
   2 -20   3  613.35   34.65
   2  20  -3  716.69   36.70
  -2  20  -3  614.28   31.91
   2  20  -3  708.47   42.37
  -2  20  -3  669.42   39.72
   2 -19   3  437.51   21.40
  -2 -19   3  428.67   45.67
   2 -19   3  415.34   30.27
   2  19  -3  472.85   45.94
  -2  19  -3  424.31   25.98
   2  19  -3  405.28   40.81
  -2  19  -3  426.09   30.00
   2 -18   3 7366.46  122.83
  -2 -18   3 6776.37  122.03
   2 -18   3 6828.71  140.17
   2  18  -3 7230.43  138.04
  -2  18  -3 6557.66  126.40
   2  18  -3 6453.37  124.66
  -2  18  -3 6617.72  141.88
   2 -17   3  534.25   23.38
  -2 -17   3  555.88   29.08
   2 -17   3  495.25   30.39
   2  17  -3  485.95   29.66
  -2  17  -3  446.08   25.96
   2  17  -3  444.71   25.72
  -2  17  -3  409.51   30.24
   2 -16   3  438.70   24.02
  -2 -16   3  538.93   25.62
   2 -16   3  505.11   32.30
   2  16  -3  544.76   29.90
  -2  16  -3  534.72   28.69
   2  16  -3  567.58   29.56
  -2  16  -3  470.22   33.95
   2 -15   3  710.11   25.66
  -2 -15   3  820.57   37.96
   2 -15   3  727.80   38.33
   2  15  -3  772.29   36.04
  -2  15  -3  668.82   33.53
   2  15  -3  642.77   31.63
  -2  15  -3  664.44   37.83
   2 -14   3 4434.15   91.10
  -2 -14   3 5006.70   94.93
   2 -14   3 4650.73  111.90
   2  14  -3 4346.40   97.68
  -2  14  -3 4758.81  103.34
   2  14  -3 4275.76   88.39
  -2  14  -3 4521.74  113.52
   2 -13   3  375.25   19.43
  -2 -13   3  405.93   24.12
  -2  13  -3  349.57   25.42
   2 -13   3  362.93   26.74
   2  13  -3  337.91   22.62
  -2  13  -3  362.14   24.66
   2  13  -3  336.13   22.20
   2 -13   3  315.19   22.76
  -2  13  -3  334.43   27.29
   2  12  -3  245.46   16.96
   2 -12   3  296.24   17.29
  -2 -12   3  319.75   20.40
  -2  12  -3  292.97   23.68
   2 -12   3  310.76   25.09
   2  12  -3  308.75   21.47
  -2  12  -3  316.38   22.08
   2  12  -3  363.39   22.71
   2 -12   3  332.72   25.25
  -2  12  -3  352.10   27.02
   2  11  -3   50.80    8.73
   2 -11   3   53.79    8.97
  -2 -11   3   61.42   10.55
  -2  11  -3   58.02   10.99
   2 -11   3   53.18   11.99
   2  11  -3   51.22   10.73
  -2  11  -3   56.44   12.32
   2  11  -3   55.77   11.70
   2 -11   3   59.99   10.32
  -2  11  -3   51.84   14.54
   2  10  -3 8139.60  104.28
   2 -10   3 9325.83  105.40
  -2 -10   3 9535.42  126.18
  -2  10  -3 8581.13  135.68
   2 -10   3 8967.87  137.95
   2  10  -3 8912.24  124.31
  -2  10  -3 9014.03  128.12
   2  10  -3 8164.76  119.93
  -2  10  -3 8583.79  137.63
  -2   9  -3  245.84   19.68
   2   9  -3  226.92   16.91
   2  -9   3  233.16   15.82
  -2  -9   3  135.46   13.07
  -2   9  -3  219.47   19.47
   2  -9   3  220.62   21.01
   2   9  -3  203.82   17.80
  -2   9  -3  199.48   18.44
   2   9  -3  184.76   16.46
   2  -9   3  178.43   16.58
  -2   9  -3  144.90   17.94
  -2   8  -3  179.50   16.16
   2   8  -3  172.95   14.93
   2  -8   3  168.48   13.52
  -2  -8   3  157.18   17.28
   2  -8   3  229.27   21.76
   2   8  -3  225.02   18.63
  -2   8  -3  240.35   20.15
   2   8  -3  272.94   19.07
   2  -8   3  274.59   20.20
  -2   8  -3  244.11   34.80
  -2   7  -3  356.83   22.66
   2   7  -3  337.22   19.46
   2  -7   3  369.02   19.55
  -2  -7   3  271.51   36.58
   2  -7   3  351.38   28.04
   2   7  -3  382.97   24.39
   2   7  -3  384.04   22.78
   2  -7   3  381.50   25.06
  -2   7  -3  367.62   30.35
   2   6  -3 8346.33  126.13
   2  -6   3 8396.66  107.08
  -2  -6   3 8875.65  131.12
   2   6  -3 9509.44  128.02
   2  -6   3 9120.44  146.37
   2   6  -3 9494.11  132.62
  -2  -6   3 9254.69  129.34
   2   6  -3 8874.74  124.88
   2  -6   3 8518.49  125.48
  -2   6  -3 8948.80  164.40
   2   5  -3   53.88    9.28
   2  -5   3   58.29    9.81
  -2  -5   3   27.79    6.80
   2  -5   3   58.89    8.38
  -2   5  -3   58.76    9.71
   2  -5   3   60.67   11.65
  -2  -5   3   64.50   11.67
  -2  -5   3   48.61    9.99
   2   5  -3   64.07   11.39
   2  -5   3   90.62   17.83
  -2  -5   3   71.31   11.73
   2   5  -3   67.05   11.23
   2  -5   3   73.55   11.91
  -2   5  -3   61.10   15.55
   2   4  -3  402.52   23.62
   2  -4   3  399.52   21.52
  -2  -4   3  375.42   31.24
   2  -4   3  437.16   20.08
  -2   4  -3  376.87   33.33
   2  -4   3  466.33   36.08
  -2  -4   3  490.97   26.93
  -2  -4   3  430.17   26.64
   2   4  -3  478.31   25.25
   2  -4   3  679.67   31.15
  -2   4  -3  572.87   29.64
  -2  -4   3  556.87   27.24
   2   4  -3  571.16   26.86
   2  -4   3  555.42   29.49
   2   3  -3  735.49   38.45
   2  -3   3  704.73   29.19
  -2  -3   3  685.21   25.22
   2  -3   3  790.68   28.85
   2  -3   3  562.19   97.71
  -2  -3   3  737.71   32.36
  -2  -3   3  690.41   31.98
   2   3  -3  796.56   32.91
   2  -3   3  914.85   36.18
  -2   3  -3  787.46   34.16
   2  -3   3  596.86   90.96
  -2  -3   3  729.70   32.99
   2  -3   3  600.26   77.15
   2   3  -3  756.77   31.45
  -2  -2   311395.92  102.08
   2  -2   312135.67  115.24
  -2  -2   312224.19  135.86
  -2  -2   311000.78  143.39
   2   2  -312666.34  132.20
  -2  -2   312052.97  131.64
   2   2  -312392.90  133.77
   2  -1   3 1576.97   43.77
  -2  -1   3 1559.84   37.73
   2  -1   3 1540.02   53.48
  -2  -1   3 1743.75   53.96
  -2  -1   3 1606.47   51.04
   2   1  -3 1638.27   46.82
   2  -1   3 1733.39   60.20
  -2   1  -3 1688.74   48.03
  -2  -1   3 1636.12   51.26
   2   1  -3 1450.72   43.50
  -2   0   3    3.21    3.34
  -2   0   3    9.69    5.02
   2   0   3    8.85    5.98
  -2   0  -3    4.39    4.80
  -2   0   3    1.53    7.41
  -2   0   3    1.51    4.79
   2   0  -3   12.70    7.48
   2   0   3    1.99    6.76
  -2   0  -3    4.01    6.90
  -2   0   3    1.75    7.81
   2   0  -3    2.32    7.11
  -2   1   3 1460.36   55.59
   2   1   3 1504.35   43.38
  -2  -1  -3 1602.50   39.79
  -2   1   3 1501.69   45.18
   2  -1  -3 1513.26   47.79
   2   1   3 1896.60   57.00
  -2   1   3 1551.79   50.21
  -2   1   3 1657.61   52.56
   2  -1  -3 1492.82   51.36
   2   2   311381.40  117.56
  -2  -2  -311546.33  110.31
  -2   2   311869.47  132.88
   2  -2  -310973.29  139.79
   2   2   312565.00  151.44
  -2   2   311272.85  139.94
  -2   2   312375.55  140.39
   2  -2  -310910.19  124.08
  -2   3   3  598.01   35.69
   2   3   3  699.43   38.47
  -2  -3  -3  724.52   28.44
   2  -3  -3  632.40   25.68
   2   3   3  532.56   43.47
  -2  -3  -3  548.82   45.49
  -2   3   3  689.23   40.12
   2  -3  -3  730.33   50.50
   2   3   3  719.79   32.44
  -2   3   3  713.86   43.95
  -2  -3  -3  472.69   42.74
  -2   3   3  760.72   51.98
   2  -3  -3  693.45   44.72
  -2  -3  -3  614.78   40.66
  -2   4   3  334.59   22.34
   2   4   3  426.34   27.93
  -2  -4  -3  395.78   21.10
   2  -4  -3  393.90   23.59
   2   4   3  290.73   25.97
  -2  -4  -3  479.05   31.45
  -2   4   3  487.67   27.57
   2  -4  -3  456.20   31.61
   2   4   3  462.16   24.82
  -2   4   3  444.19   25.52
   2  -4  -3  534.86   29.28
   2   4   3  656.74   31.67
  -2  -4  -3  491.46   46.26
  -2   4   3  565.88   29.76
   2  -4  -3  494.02   27.53
  -2  -4  -3  464.96   34.21
   2   5   3   60.32   11.82
   2  -5  -3   50.34    8.91
  -2  -5  -3   54.00   35.38
   2   5   3   60.61   28.01
  -2  -5  -3   49.73   10.02
  -2   5   3   71.11   12.31
   2  -5  -3   59.44   11.12
  -2   5   3   62.68   11.10
   2   5   3   49.28   13.75
   2  -5  -3   62.64   10.38
   2   5   3   71.81   11.29
  -2   5   3   76.80   13.37
   2  -5  -3   75.42   13.68
   2   5   3   81.50   14.14
   2  -6  -3 8758.73  120.23
   2   6   3 8088.26  148.70
  -2  -6  -3 9126.81  136.60
   2  -6  -3 8245.25  140.48
  -2   6   3 8391.64  136.98
   2   6   3 8261.79  127.98
   2  -6  -3 8699.73  122.55
   2  -6  -3 8465.61  132.18
   2   6   3 9799.52  150.04
   2   7   3  294.52   21.32
   2  -7  -3  353.75   22.09
  -2  -7  -3  318.64   20.09
   2   7   3  326.55   24.85
  -2  -7  -3  329.10   30.00
   2  -7  -3  342.60   24.75
  -2   7   3  298.14   22.62
   2  -7  -3  389.39   24.88
   2   7   3  282.13   31.75
   2   7   3  392.05   26.25
   2  -7  -3  368.85   27.67
   2   7   3  428.62   29.05
  -2   8   3   84.65   21.22
   2   8   3  286.08   21.65
   2  -8  -3  218.70   18.17
  -2  -8  -3  175.39   15.75
   2   8   3  193.25   20.21
  -2  -8  -3  214.64   22.82
   2  -8  -3  211.43   19.55
  -2   8   3  338.59   24.93
   2  -8  -3  202.58   17.20
   2   8   3  131.95   13.82
   2   8   3  203.94   28.20
   2  -8  -3  251.78   22.24
  -2  -8  -3  249.11   21.10
   2   8   3  333.12   25.96
   2  -9  -3  213.79   25.28
  -2  -9  -3  218.33   17.86
   2   9   3  169.80   20.87
  -2  -9  -3  210.49   19.79
   2  -9  -3  180.84   20.22
  -2   9   3  180.04   20.85
   2  -9  -3  177.44   16.44
   2   9   3  128.36   24.08
   2   9   3  205.06   16.76
   2  -9  -3  169.76   18.13
  -2  -9  -3  137.59   16.03
   2   9   3  205.07   20.68
   2  10   3 6882.02  137.52
   2 -10  -3 8230.91  137.39
   2 -10  -3 8393.58  129.13
   2  10   3 7964.44  152.67
   2 -10  -3 7515.10  110.54
   2 -10  -3 8062.96  144.00
  -2  11   3   42.83    8.99
   2 -11  -3   54.19   10.52
  -2 -11  -3   57.73   11.56
   2  11   3   56.40   10.56
  -2 -11  -3   64.21   12.34
   2 -11  -3   85.83   15.54
   2 -11  -3   62.63   11.59
   2  11   3   40.35    8.82
   2  11   3   41.56   13.46
   2 -11  -3   58.51   10.35
   2 -11  -3   80.72   15.89
  -2 -11  -3   46.47    9.86
   2  11   3   69.62   16.84
  -2  12   3   89.43   30.26
   2 -12  -3  295.00   19.81
  -2 -12  -3  302.76   22.60
   2  12   3  265.61   22.21
  -2 -12  -3  316.47   27.54
   2 -12  -3  263.97   25.46
   2 -12  -3  322.64   22.18
   2  12   3  193.22   29.75
   2 -12  -3  300.69   24.65
  -2 -12  -3  286.89   24.42
   2  12   3  361.06   26.36
  -2  13   3  214.17   31.72
   2 -13  -3  380.00   23.25
  -2 -13  -3  421.58   26.72
   2  13   3  288.84   24.31
  -2 -13  -3  391.09   26.24
   2 -13  -3  362.35   26.99
   2 -13  -3  338.59   24.25
   2 -13  -3  312.45   26.06
  -2 -13  -3  252.80   20.56
   2  13   3  378.63   28.62
   2 -14  -3 4189.19   91.80
  -2 -14  -3 4951.47  106.16
  -2 -14  -3 4849.31  108.69
   2 -14  -3 4568.73  110.81
   2 -14  -3 4433.91   96.82
   2 -14  -3 4509.06  112.23
   2  14   3 4927.94  114.49
   2 -15  -3  765.42   32.90
  -2 -15  -3  798.16   39.39
  -2 -15  -3  725.66   37.82
   2 -15  -3  678.98   40.57
   2 -15  -3  689.23   32.37
   2 -15  -3  631.90   41.06
   2  15   3  678.15   39.68
   2 -16  -3  440.31   25.10
  -2 -16  -3  509.79   28.23
  -2 -16  -3  518.63   32.43
   2 -16  -3  452.51   31.45
   2 -16  -3  423.79   24.84
   2 -16  -3  528.07   33.82
   2  16   3  605.75   35.43
   2 -17  -3  525.03   27.52
  -2 -17  -3  500.46   28.10
  -2 -17  -3  477.88   29.89
   2 -17  -3  478.56   34.86
   2 -17  -3  414.55   25.40
   2 -17  -3  429.44   31.05
   2  17   3  456.71   29.90
   2 -18  -3 6988.73  128.55
  -2 -18  -3 7049.01  135.83
  -2 -18  -3 6234.80  130.81
   2 -18  -3 6732.69  145.82
   2 -18  -3 6214.45  125.48
   2 -18  -3 6422.91  142.31
   2  18   3 6594.03  139.77
   2 -19  -3  457.48   29.79
  -2 -19  -3  471.87   34.86
  -2 -19  -3  409.35   31.36
   2 -19  -3  422.84   40.23
   2 -19  -3  422.08   25.89
   2 -19  -3  404.94   50.42
   2  19   3  425.94   32.13
   2 -20  -3  539.88   29.14
  -2 -20  -3  603.32   33.05
  -2 -20  -3  593.71   34.54
   2 -20  -3  661.17   42.05
   2 -20  -3  635.21   32.30
   2 -20  -3  747.98   46.86
   2  20   3  696.48   41.92
   2 -21  -3   39.11   12.93
  -2 -21  -3   61.43   15.09
  -2 -21  -3   38.65   14.08
   2 -21  -3   41.41   18.26
   2 -21  -3   31.31   14.97
   2 -21  -3   44.13   19.30
   2  21   3   35.71   16.54
   2 -22  -3 2453.04   66.15
  -2 -22  -3 2631.89   70.32
  -2 -22  -3 2302.31   69.99
   2 -22  -3 2707.35   84.69
   2 -22  -3 2134.35   61.65
   2 -22  -3 2558.68   87.99
   2  22   3 2361.79   73.59
   2 -23  -3  168.60   17.44
  -2 -23  -3  174.29   21.71
  -2 -23  -3  170.84   20.01
   2 -23  -3  202.86   27.32
   2 -23  -3  150.88   16.11
   2 -23  -3  198.23   26.66
   2  23   3  202.11   22.96
   2 -24  -3  584.61   28.65
  -2 -24  -3  637.74   36.18
  -2 -24  -3  652.80   37.39
   2 -24  -3  761.48   45.95
   2 -24  -3  614.49   34.85
   2 -24  -3  777.86   46.57
   2  24   3  747.35   39.23
   2 -25  -3   28.84   11.58
  -2 -25  -3   17.69   15.48
  -2 -25  -3   13.56   14.35
   2 -25  -3   21.19   19.12
   2 -25  -3   12.94   20.09
   2  25   3   11.76   17.11
   3 -22   3 1562.39   47.74
  -3 -22   3 1428.32   47.54
  -3 -22   3 1292.75   50.37
   3  22  -3 1565.95   55.17
  -3  22  -3 1291.27   49.81
   3  22  -3 1462.53   55.65
  -3  22  -3 1285.34   63.29
   3 -21   3  734.77   34.77
  -3 -21   3  673.10   36.09
   3  21  -3  790.21   36.86
  -3  21  -3  617.72   33.78
   3  21  -3  651.64   32.83
  -3  21  -3  614.46   41.04
   3 -20   3 3272.44   81.49
  -3 -20   3 3179.43   87.32
  -3 -20   3 3506.50   92.95
   3  20  -3 3959.06  105.26
  -3  20  -3 3236.43   88.04
   3  20  -3 3175.06   91.89
  -3  20  -3 2971.02  104.90
   3 -19   3  328.04   18.28
  -3 -19   3  358.19   22.12
  -3 -19   3  354.79   23.77
   3  19  -3  353.30   23.58
  -3  19  -3  292.40   23.14
   3  19  -3  263.90   21.04
  -3  19  -3  250.66   27.16
   3 -18   3   11.54    8.56
  -3 -18   3   12.47    9.15
  -3 -18   3    9.77   11.73
   3  18  -3   12.42   10.80
  -3  18  -3   25.31   11.50
   3  18  -3   12.60   11.86
  -3  18  -3    6.25   12.78
   3 -17   3    5.72    8.93
  -3 -17   3    0.89    8.19
  -3 -17   3    8.12    9.77
   3  17  -3   -2.10   11.88
  -3  17  -3   12.35   10.36
   3  17  -3    7.19   12.56
  -3  17  -3    0.84   12.04
   3 -16   3  159.40   13.98
  -3 -16   3  142.76   14.77
  -3 -16   3  126.83   15.99
   3  16  -3  125.25   15.22
  -3  16  -3  116.87   15.46
   3  16  -3   99.48   15.06
   3 -15   3    2.91    8.87
  -3 -15   3    0.19    7.59
  -3 -15   3    0.45    9.62
   3  15  -3    6.54   10.34
  -3  15  -3    1.64    9.86
   3  15  -3    2.27    9.71
   3 -14   3  801.93   26.91
  -3 -14   3  757.45   30.27
  -3 -14   3  858.53   36.23
   3  14  -3  888.77   36.98
  -3  14  -3  925.63   38.12
   3  14  -3  997.54   39.86
   3 -13   3 1418.05   37.95
  -3 -13   3 1194.11   55.24
  -3 -13   3 1555.24   51.95
  -3  13  -3 1180.17   52.23
   3  13  -3 1582.43   50.34
  -3  13  -3 1478.69   50.34
   3  13  -3 1566.48   46.86
   3 -12   3 6787.53  112.28
  -3 -12   3 6223.91  113.79
  -3 -12   3 6418.34  128.85
  -3  12  -3 5526.97  123.97
   3  12  -3 6169.49  120.03
  -3  12  -3 6481.79  128.86
   3  12  -3 6741.58  126.92
   3 -11   3  670.22   28.46
  -3 -11   3  675.59   27.76
  -3 -11   3  707.50   30.47
   3  11  -3  738.50   33.05
  -3  11  -3  696.43   31.66
   3  11  -3  695.10   29.66
   3 -10   3  618.86   24.59
  -3 -10   3  543.37   25.46
  -3 -10   3  624.84   29.08
   3  10  -3  666.43   33.72
  -3  10  -3  487.51   30.47
   3  10  -3  633.60   29.37
   3  -9   3   17.63    6.82
  -3  -9   3   15.41    6.84
  -3  -9   3   17.08    9.61
   3   9  -3   23.81   11.47
   3   9  -3   21.96   10.04
   3  -8   3   88.96   10.67
  -3  -8   3   58.61    9.55
  -3  -8   3   81.42   12.31
  -3   8  -3   66.14   12.46
   3   8  -3  114.59   16.63
   3   8  -3   78.93   12.55
   3  -7   3   27.92    7.93
  -3  -7   3   18.31    7.56
  -3  -7   3   22.44    9.41
  -3   7  -3   28.11    8.00
   3   7  -3   29.74   11.31
   3   7  -3   30.22   10.81
   3  -6   3 1564.87   44.47
  -3  -6   3 1664.12   52.73
  -3   6  -3  993.88   71.13
   3   6  -3 1682.26   51.85
   3   6  -3 1702.63   52.78
   3  -5   3 1304.04   41.86
  -3  -5   3  931.16   59.54
   3  -5   3 1225.20   40.39
  -3  -5   3 1174.03   50.96
  -3   5  -3  936.72   60.98
   3  -5   3 1454.77   57.39
   3   5  -3 1263.04   45.11
   3   5  -3 1154.44   47.04
   3  -4   3 8958.78  173.16
   3  -4   3 8656.01  163.57
  -3  -4   3 8223.61  164.39
   3   4  -3 8267.97  171.92
   3  -3   3 1375.56   45.74
  -3  -3   3 1130.54   44.29
  -3  -3   3 1016.91   61.53
   3  -3   3 1290.62   42.06
  -3  -3   3 1410.27   49.26
   3  -3   3 1484.14   57.42
   3   3  -3 1288.46   45.15
   3   3  -3 1391.14   48.25
   3  -2   3  146.66   14.55
   3  -2   3  161.09   13.97
  -3  -2   3  151.64   18.79
   3  -2   3  190.54   19.11
   3   2  -3  251.26   19.35
   3   2  -3  191.69   19.14
   3  -1   3    9.60    6.99
   3  -1   3    4.69    5.59
  -3  -1   3    8.31    8.69
   3  -1   3    7.82    8.55
   3   1  -3   10.56    9.12
   3   1  -3    5.22    9.30
   3   0   3    5.34    7.35
   3   0   3   11.09    6.52
  -3   0   3   -0.11    7.40
   3   0   3   12.18    8.89
   3   0  -3    4.55    8.55
   3   0  -3    0.52    7.69
   3   1   3    3.80    6.06
  -3  -1  -3    5.08    5.45
  -3   1   3    6.52    8.70
   3   1   3    3.44    7.63
   3  -1  -3    7.55    9.30
   3  -1  -3    8.48    8.72
   3   2   3  177.13   16.23
  -3  -2  -3  152.49   12.67
   3  -2  -3  161.07   16.75
   3   2   3  187.02   16.96
   3  -2  -3  189.42   18.27
   3   2   3  220.08   18.49
   3  -2  -3  198.72   18.10
   3   3   3 1356.30   52.90
  -3  -3  -3 1235.80   41.82
   3  -3  -3 1280.18   47.08
   3   3   3 1280.84   47.74
   3   3   3 1524.37   52.40
   3  -3  -3 1325.82   47.72
   3   4   3 8302.04  162.94
  -3  -4  -3 6268.28  184.98
   3  -4  -3 6912.33  148.13
   3   4   3 7947.49  163.99
   3  -4  -3 8300.71  169.68
   3   5   3 1170.64   44.00
  -3  -5  -3 1231.42   42.28
  -3  -5  -3 1080.36   56.46
   3  -5  -3 1017.48   44.45
  -3  -5  -3  855.39   49.01
   3   5   3  922.72   56.83
   3   5   3 1306.71   55.09
   3  -5  -3 1077.02   46.79
  -3  -6  -3 1487.02   45.86
  -3  -6  -3 1624.72   56.65
   3  -6  -3 1311.73   66.83
   3   6   3 1279.69   63.84
   3  -6  -3 1651.61   57.39
   3   6   3 1362.17   53.85
   3  -6  -3 1440.45   58.42
  -3  -6  -3 1329.39   60.48
   3   6   3 1542.69   62.41
  -3   7   3    8.05   10.12
  -3  -7  -3   20.29    7.66
  -3  -7  -3   27.60    9.27
   3  -7  -3   24.09    9.86
   3   7   3   31.47    9.91
   3  -7  -3   29.52   10.88
   3   7   3   34.02    8.76
   3  -7  -3   26.88   11.07
  -3  -7  -3   25.21    9.51
   3   7   3   26.81    9.43
  -3  -8  -3   68.10   11.25
  -3  -8  -3   88.86   14.21
   3  -8  -3   87.67   14.49
   3  -8  -3   85.19   14.36
   3   8   3   63.47   11.25
   3  -8  -3   96.93   16.14
   3   8   3   95.24   16.52
  -3   9   3   11.72    5.14
  -3  -9  -3   14.16    8.55
  -3  -9  -3   18.48    9.16
   3  -9  -3   21.51   10.76
   3  -9  -3   17.22   10.84
   3   9   3   11.62    7.38
   3  -9  -3   23.71   12.42
   3   9   3   21.48    9.16
  -3 -10  -3  528.55   26.67
  -3 -10  -3  530.69   30.69
   3 -10  -3  535.58   31.88
   3 -10  -3  604.61   31.31
   3  10   3  528.30   29.42
   3 -10  -3  575.40   36.45
   3  10   3  635.31   34.46
  -3 -11  -3  665.42   31.31
  -3 -11  -3  768.25   36.85
   3 -11  -3  661.30   36.87
   3 -11  -3  764.37   34.20
   3 -11  -3  675.03   40.65
  -3 -11  -3  491.80   35.22
   3  11   3  727.59   40.11
  -3 -12  -3 6304.17  124.06
  -3 -12  -3 7375.66  143.20
   3 -12  -3 6035.22  135.35
   3 -12  -3 7268.02  144.35
   3 -12  -3 6269.93  142.95
   3  12   3 7142.71  151.42
  -3  13   3 1216.07   37.87
  -3 -13  -3 1397.56   47.01
  -3 -13  -3 1591.54   57.14
   3 -13  -3 1322.81   56.24
   3 -13  -3 1554.46   54.00
   3 -13  -3 1418.08   62.94
  -3 -13  -3 1026.15   49.07
   3  13   3 1544.82   57.43
  -3 -14  -3  752.32   36.18
  -3 -14  -3  872.72   44.72
   3 -14  -3  831.08   41.81
   3 -14  -3  949.95   41.55
   3 -14  -3  971.49   46.86
  -3 -15  -3    5.61    9.11
  -3 -15  -3    4.36    9.39
   3 -15  -3    1.49   11.70
   3 -15  -3    3.56   11.77
   3 -15  -3    1.93   12.64
  -3 -16  -3  144.71   16.42
  -3 -16  -3  131.26   16.09
   3 -16  -3  112.22   18.27
   3 -16  -3  129.41   17.23
   3 -16  -3   99.90   18.89
  -3 -17  -3    3.98   10.45
  -3 -17  -3    4.28   10.16
   3 -17  -3    4.52   12.76
   3 -17  -3    6.63   10.36
   3 -17  -3    9.98   13.43
  -3 -18  -3   17.36   12.95
  -3 -18  -3    9.53   12.40
   3 -18  -3   18.84   13.05
   3 -18  -3    6.25   11.41
   3 -18  -3   17.63   15.89
  -3 -19  -3  389.80   25.83
  -3 -19  -3  321.42   25.64
   3 -19  -3  331.02   27.47
   3 -19  -3  319.57   25.60
   3 -19  -3  282.30   27.16
  -3 -20  -3 3744.12  102.34
  -3 -20  -3 3358.55   97.66
   3 -20  -3 3432.44  107.60
   3 -20  -3 3522.34   94.78
   3 -20  -3 3221.05   99.87
  -3 -21  -3  786.37   38.61
  -3 -21  -3  746.76   39.01
   3 -21  -3  697.66   38.84
   3 -21  -3  706.88   34.52
   3 -21  -3  620.22   37.14
  -3 -22  -3 1552.70   55.48
  -3 -22  -3 1359.24   58.30
   3 -22  -3 1450.88   60.36
   3 -22  -3 1374.24   49.27
   3 -22  -3 1373.41   60.84
  -4 -17   3  187.56   17.27
   4 -17   3  195.09   22.50
   4  17  -3  190.13   17.52
   4  17  -3  198.25   19.86
  -4 -16   3  200.61   17.75
   4 -16   3  212.73   22.19
   4  16  -3  198.37   19.10
   4  16  -3  223.87   20.72
  -4 -15   3  471.99   28.96
   4 -15   3  475.58   29.98
   4  15  -3  476.58   28.18
   4  15  -3  455.35   25.19
  -4 -14   3 1628.03   50.05
   4 -14   3 1674.94   61.41
   4  14  -3 1573.79   51.07
   4  14  -3 1518.56   47.49
  -4 -13   3  169.44   16.89
   4 -13   3  169.67   20.08
   4  13  -3  175.78   17.91
   4  13  -3  156.11   16.86
  -4 -12   3  152.39   16.40
   4 -12   3  168.05   20.72
   4  12  -3  164.17   18.89
   4  12  -3  189.20   18.13
  -4 -11   3 1016.76   41.11
   4 -11   3 1095.94   51.10
   4  11  -3 1126.97   47.55
   4  11  -3  982.26   40.43
  -4 -10   3 3792.83  100.67
   4 -10   3 3929.89  109.93
   4  10  -3 4031.67  108.57
   4  10  -3 3717.29   97.55
  -4  -9   3  599.62   26.76
   4  -9   3  541.99   31.43
   4   9  -3  561.86   29.16
   4   9  -3  530.11   27.43
  -4  -8   3   77.63   12.71
   4  -8   3   79.43   15.14
   4   8  -3  115.90   16.42
   4   8  -3  102.21   15.28
  -4  -7   3 1221.87   42.33
   4  -7   3 1164.23   48.48
   4   7  -3 1156.56   42.67
   4   7  -3 1282.09   44.21
  -4  -6   3 3533.06   80.66
   4  -6   3 3437.62   87.84
   4   6  -3 3498.87   81.43
   4   6  -3 3560.28   82.24
  -4  -5   3  770.18   32.63
   4  -5   3  743.41   37.91
   4   5  -3  766.18   33.21
   4   5  -3  753.05   33.16
  -4  -4   3  224.15   18.95
   4  -4   3  238.54   20.94
   4   4  -3  260.68   20.03
   4   4  -3  319.61   21.96
  -4  -3   3  560.05   32.40
   4  -3   3  593.37   31.37
   4   3  -3  601.59   28.90
   4   3  -3  587.67   31.46
  -4  -2   3 3686.94   82.88
   4  -2   3 3372.02   83.45
   4   2  -3 3356.50   77.40
   4   2  -3 3597.07   82.30
  -4  -1   3  558.42   30.17
   4  -1   3  526.01   27.66
   4   1  -3  584.42   28.66
   4   1  -3  578.15   29.45
  -4   0   3    3.78    9.04
   4   0   3    4.80   10.47
   4   0  -3    5.51   11.17
   4   0  -3    8.64    9.70
  -4   1   3  574.29   28.09
   4   1   3  537.21   27.80
   4  -1  -3  573.78   29.79
   4  -1  -3  527.56   27.50
  -4   2   3 3514.31   83.14
   4   2   3 3369.33   80.42
   4  -2  -3 3777.49   89.09
   4  -2  -3 3413.21   81.49
  -4   3   3  526.08   27.68
   4   3   3  577.95   30.54
   4  -3  -3  637.04   31.57
   4  -3  -3  614.53   30.29
  -4  -4  -3  196.38   14.19
  -4   4   3  207.27   17.64
   4   4   3  263.11   20.16
   4  -4  -3  253.95   21.51
   4  -4  -3  301.42   21.91
  -4  -5  -3  675.48   24.87
   4  -5  -3  617.57   33.72
   4   5   3  699.95   34.14
   4  -5  -3  669.69   31.57
  -4  -6  -3 2870.64   68.65
   4  -6  -3 3078.36   76.03
   4   6   3 3486.26   83.66
   4  -6  -3 2967.84   77.89
  -4  -7  -3 1117.34   37.91
   4  -7  -3 1038.05   43.00
   4   7   3 1140.14   50.26
   4  -7  -3  933.19   37.78
  -4  -8  -3   68.93   10.54
   4  -8  -3   67.59   13.28
   4  -8  -3   83.54   15.28
   4  -8  -3   74.28   13.65
  -4  -9  -3  523.98   24.67
   4  -9  -3  483.59   27.46
   4  -9  -3  578.82   31.30
   4  -9  -3  407.21   27.93
  -4 -10  -3 3126.73   85.27
   4 -10  -3 3080.69   95.24
   4 -10  -3 4044.66  111.42
   4 -10  -3 3089.57   90.15
  -4 -11  -3  810.22   37.14
   4 -11  -3  929.42   46.24
   4 -11  -3 1155.61   53.49
   4 -11  -3  854.22   44.20
  -4 -12  -3  116.71   12.99
   4 -12  -3  129.44   17.13
   4 -12  -3  184.01   20.79
   4 -12  -3  157.04   19.12
  -4 -13  -3  130.11   13.62
   4 -13  -3  156.02   19.11
   4 -13  -3  176.62   19.33
   4 -13  -3  155.48   20.86
  -4 -14  -3 1317.12   43.97
   4 -14  -3 1332.84   53.13
   4 -14  -3 1700.12   61.58
   4 -14  -3 1292.79   52.12
  -4 -15  -3  395.77   24.49
   4 -15  -3  422.69   29.83
   4 -15  -3  476.25   29.08
   4 -15  -3  423.01   30.94
  -4 -16  -3  170.87   16.77
   4 -16  -3  186.32   21.12
   4 -16  -3  222.22   20.56
   4 -16  -3  199.00   23.22
  -4 -17  -3  183.67   16.99
   4 -17  -3  215.82   27.25
   4 -17  -3  232.80   29.56
   4 -17  -3  178.12   25.35
  -5  -8   3   58.88   12.31
   5  -8   3   26.10   12.70
   5   8  -3   19.80   12.79
  -5  -7   3   12.30   11.10
   5  -7   3   19.15   13.41
   5   7  -3   21.40   12.68
  -5  -6   3  143.61   15.80
   5  -6   3  145.90   17.86
   5   6  -3  154.64   17.44
  -5  -5   3 1766.87   48.30
   5  -5   3 1499.37   53.42
   5   5  -3 1599.99   48.20
  -5  -4   3 3027.55   68.91
   5  -4   3 2803.72   72.54
   5   4  -3 2821.76   66.77
  -5  -3   3 1259.52   48.12
   5  -3   3 1200.29   43.70
   5   3  -3 1140.99   39.93
  -5  -2   3  134.57   16.10
   5  -2   3  123.22   16.17
   5   2  -3  130.65   16.29
  -5  -1   3   28.41   11.34
   5  -1   3   39.31   13.29
   5   1  -3   31.74   13.79
  -5   0   3    5.45    8.74
   5   0   3    4.30    9.86
   5   0  -3   -2.08   10.53
  -5   1   3   29.77   10.32
   5   1   3   28.66   12.06
   5  -1  -3   33.90   14.00
  -5   2   3  122.25   14.85
   5   2   3  129.89   16.59
   5  -2  -3  144.19   18.39
  -5   3   3 1090.90   42.42
   5   3   3 1112.04   46.57
   5  -3  -3 1308.44   52.79
  -5   4   3 2724.00   68.70
   5   4   3 2857.29   70.14
   5  -4  -3 3265.83   72.95
  -5   5   3 1535.62   46.29
   5  -5  -3 1781.59   53.91
  -5   6   3  115.13   14.37
   5  -6  -3  142.22   18.83
  -5   7   3    8.30   10.77
  -5   8   3   13.61    9.15
   0 -26   4   61.20   14.54
   0 -26   4  120.95   18.77
   0  26  -4  153.28   18.36
   0  26  -4  209.03   23.77
   0 -25   4    2.60   10.41
   0 -25   4   -1.17   14.52
   0  25  -4    2.58   14.72
   0  25  -4    5.63   14.94
   0 -24   4 2562.67   66.92
   0 -24   4 2372.94   73.54
   0  24  -4 2762.66   83.71
   0  24  -4 2117.89   71.72
   0 -23   4    1.85   12.43
   0 -23   4   -3.46   12.30
   0  23  -4   -5.99   15.98
   0  23  -4    3.45   13.01
   0 -22   4  495.02   27.31
   0 -22   4  470.55   29.50
   0  22  -4  509.68   33.71
   0  22  -4  396.23   27.97
   0 -21   4    1.91    9.51
   0 -21   4    0.21   10.68
   0  21  -4   -5.00   14.84
   0  21  -4   -6.81   12.93
   0 -20   4  541.34   26.94
   0 -20   4  569.70   29.82
   0  20  -4  575.36   39.14
   0  20  -4  537.05   32.68
   0 -19   4   -3.72    8.64
   0 -19   4    5.45   11.05
   0  19  -4   -4.02   11.75
   0  19  -4    0.50    8.45
   0 -18   4 6464.36  113.45
   0 -18   4 6285.49  122.88
   0  18  -4 7094.66  136.99
   0  18  -4 6684.44  136.25
   0 -17   4    3.74    9.23
   0 -17   4    0.48    9.45
   0  17  -4    0.36   11.07
   0  17  -4   -4.39   10.92
   0 -16   422532.71  187.54
   0  16  -421641.44  186.44
   0 -15   4    2.12    9.41
   0  15  -4    1.42   10.18
   0  15  -4    2.19    9.21
   0 -14   4 2768.09   85.36
   0  14  -4 2926.60   82.29
   0  14  -4 2719.90   98.99
   0 -13   4    3.02    8.01
   0  13  -4   -2.15    9.24
   0  13  -4    0.20    8.50
   0 -12   4 3809.11   86.55
   0  12  -4 3601.35   89.10
   0  12  -4 3819.29   90.02
   0  11  -4    2.17    6.90
   0 -11   4    3.04    7.83
   0  11  -4    1.00    8.61
   0 -11   4   -0.41    7.33
   0  11  -4    5.50    8.33
   0  10  -4  198.07   16.55
   0 -10   4  220.07   18.01
   0  10  -4  188.53   19.19
   0 -10   4  117.99   13.86
   0  10  -4  120.60   14.55
   0   9  -4    0.01    6.31
   0   9  -4    2.33    5.97
   0  -9   4    1.84    7.01
   0  -9   4    0.29    7.35
   0   9  -4   -3.06    8.28
   0  -9   4    3.19    7.01
   0   9  -4   -1.71    7.09
   0   8  -4 7907.86  101.25
   0   8  -4 8256.32  108.75
   0  -8   4 8048.51  104.67
   0  -8   4 7105.22  111.12
   0   8  -4 7789.80  117.05
   0  -8   4 8106.20  113.27
   0   8  -4 7979.21  109.82
   0   7  -4   -1.33    5.67
   0   7  -4    1.00    6.41
   0  -7   4    3.47    6.86
   0  -7   4    2.25    4.80
   0   7  -4   -1.08    7.58
   0  -7   4   -0.54    6.81
   0   7  -4    0.05    7.39
   0   6  -4 1134.86   43.90
   0   6  -4 1225.23   41.79
   0  -6   4 1224.75   40.85
   0  -6   4 1114.14   45.65
   0   6  -4  929.35   41.28
   0  -6   4 1195.34   43.29
   0   6  -4 1172.21   47.30
   0   5  -4    0.27    5.85
   0   5  -4    0.15    5.84
   0  -5   4    0.65    5.39
   0  -5   4   10.15    7.55
   0  -5   4    1.98    6.10
   0   5  -4   -1.45    5.75
   0   4  -4 3744.96   72.90
   0  -4   4 3337.16   69.51
   0  -4   4 3822.86   75.87
   0  -4   4 3652.58   75.28
   0   4  -4 3617.66   74.28
   0  -3   4    2.20    5.26
   0  -3   4    3.82    5.43
   0  -3   4    1.98    6.60
   0  -3   4    0.86    5.36
   0   3  -4    0.46    5.64
   0  -2   4 9247.39  119.68
   0  -2   4 9006.41  120.55
   0  -2   4 9575.32  138.24
   0  -2   4 9378.04  128.71
   0  -1   4   16.79    6.53
   0  -1   4    2.83    6.20
   0  -1   4    1.57    5.95
   0   1  -4    2.61    6.41
   0  -1   4    3.27    5.98
   0   1  -4    9.55    6.97
   0   0  -438998.02  227.16
   0   0  -441150.73  239.98
   0  -1  -4    0.63    4.16
   0   1   4    1.67    6.26
   0  -1  -4    4.55    5.66
   0   1   4    2.87    6.90
   0  -1  -4    1.75    4.44
   0   1   4    1.87    6.59
   0  -1  -4    3.86    5.95
   0  -2  -4 8758.97  109.44
   0   2   4 9597.67  134.30
   0  -2  -4 9198.69  128.16
   0  -2  -4 9434.91  133.39
   0  -3  -4    1.20    4.12
   0   3   4    4.50    6.60
   0  -3  -4    1.14    6.44
   0   3   4    1.47    5.08
   0  -3  -4    0.09    4.21
   0   3   4    2.89    6.67
   0  -3  -4    0.03    7.04
   0  -4  -4 3386.52   64.01
   0  -4  -4 2767.41   74.48
   0   4   4 3473.81   71.69
   0  -4  -4 3200.18   93.05
   0  -5  -4    2.34    5.46
   0   5   4    1.30    6.84
   0  -5  -4   -0.12    5.98
   0   5   4   13.73    6.70
   0   5   4   -0.40    7.80
   0  -5  -4    1.07    4.63
   0  -6  -4 1056.76   37.32
   0   6   4 1132.93   48.96
   0  -6  -4 1019.40   44.41
   0   6   4  832.02   56.35
   0  -6  -4  824.40   35.25
   0   6   4 1129.74   47.25
   0  -6  -4  945.56   46.14
   0   7   4    2.82    6.21
   0  -7  -4   -0.03    6.02
   0   7   4    0.70    6.88
   0  -7  -4   -0.83    7.66
   0   7   4    0.78    4.80
   0  -7  -4    0.20    3.90
   0  -7  -4   -0.11    8.05
   0  -7  -4    4.55    8.70
   0   8   4 6969.15  103.34
   0   8   4 6537.04  113.95
   0  -8  -4 6295.11  104.98
   0  -8  -4 7406.62  115.88
   0  -8  -4 6872.13  120.97
   0   9   4    0.75    4.43
   0  -9  -4    2.62    4.58
   0   9   4    0.06    6.81
   0  -9  -4    1.38    8.07
   0  -9  -4    0.34    3.92
   0  -9  -4    1.81    4.09
   0  -9  -4    1.78    8.35
   0  -9  -4   -1.22    7.84
   0  10   4  231.35   18.52
   0 -10  -4  256.03   19.57
   0  10   4  165.23   18.79
   0 -10  -4  218.05   23.95
   0 -10  -4  167.49   16.93
   0 -10  -4   74.99   25.01
   0 -10  -4  152.33   21.28
   0 -10  -4  105.65   15.16
   0 -11  -4    1.01    8.90
   0 -11  -4   -2.01   15.30
   0 -11  -4    0.25    4.97
   0 -11  -4    0.98    4.43
   0 -11  -4   -2.12   18.05
   0 -12  -4 3963.28   90.02
   0 -13  -4    7.10    8.98
   0 -13  -4    3.62   11.60
   0 -13  -4    1.62    4.97
   0 -13  -4   10.32   12.61
   0 -14  -4 3049.31   83.69
   0 -14  -4 2984.36   96.50
   0 -14  -4 1842.49  102.97
   0 -14  -4 2889.63  102.30
   0 -15  -4   12.14   10.14
   0 -15  -4   -4.51   12.93
   0 -15  -4    1.76    5.85
   0 -15  -4   -7.47   14.12
   0 -16  -422015.13  309.36
   0 -16  -422196.16  229.65
   0 -17  -4    1.20    6.43
   0 -18  -4 6842.08  128.41
   0 -18  -4 7073.38  159.00
   0 -18  -4 7514.37  177.09
   0 -19  -4    1.57    6.05
   0 -19  -4   -0.21   15.14
   0 -20  -4  645.07   29.93
   0 -20  -4  566.70   36.47
   0 -20  -4  542.33   41.21
   0 -21  -4    1.17   10.12
   0 -21  -4    3.23   13.16
   0 -21  -4    1.63   14.19
   0 -22  -4  487.68   27.49
   0 -22  -4  459.22   32.00
   0 -22  -4  402.80   32.26
   0 -23  -4   -0.83   12.09
   0 -23  -4   -0.25   14.24
   0 -23  -4    3.16   14.90
   0 -24  -4 2459.10   73.15
   0 -24  -4 2276.93   77.70
   0 -24  -4 2316.66   94.08
   0 -25  -4   -2.52   14.68
   0 -25  -4  -13.00   15.32
   0 -25  -4   -6.37   17.53
   0 -26  -4   78.75   15.01
   0 -26  -4  118.44   19.86
   0 -26  -4  185.88   24.59
   1 -25   4  116.63   15.41
  -1 -25   4  114.62   17.46
  -1 -25   4   92.59   18.34
   1 -25   4   97.00   17.85
   1  25  -4   90.06   18.21
  -1  25  -4  106.33   19.68
  -1  25  -4   78.41   17.40
   1 -24   4 2981.94   78.94
  -1 -24   4 2890.47   79.14
  -1 -24   4 2674.32   78.07
   1 -24   4 2821.69   84.78
   1  24  -4 2927.89   83.13
  -1  24  -4 3542.34  101.82
  -1  24  -4 2875.15   88.09
   1 -23   4  239.92   17.90
  -1 -23   4  225.61   28.75
  -1 -23   4  189.80   21.68
   1 -23   4  209.48   31.68
   1  23  -4  225.19   32.92
  -1  23  -4  222.56   21.65
  -1  23  -4  210.69   27.38
   1 -22   411565.78  260.49
  -1 -22   411294.39  262.93
  -1 -22   4 9887.16  235.49
   1 -22   410505.34  256.54
   1  22  -411167.69  266.93
  -1  22  -410196.97  252.50
  -1  22  -410280.99  261.21
   1 -21   4  255.28   17.64
  -1 -21   4  265.69   19.31
  -1 -21   4  218.34   19.96
   1 -21   4  228.60   22.09
   1  21  -4  211.84   20.46
  -1  21  -4  223.36   20.92
  -1  21  -4  190.11   24.26
   1 -20   4   12.54   10.08
  -1 -20   4    6.34    9.82
  -1 -20   4   13.75   12.09
   1 -20   4    6.04   12.01
   1  20  -4   24.23   15.06
  -1  20  -4   15.35   12.53
  -1  20  -4   29.73   13.85
   1 -19   4   43.72   10.86
  -1 -19   4   46.03   10.87
  -1 -19   4   37.12   13.06
   1 -19   4   36.97   12.61
   1  19  -4   46.07   14.37
  -1  19  -4   40.73   13.13
  -1  19  -4   43.70   14.41
   1 -18   4  633.61   26.63
  -1 -18   4  612.50   26.82
  -1 -18   4  574.15   29.54
   1 -18   4  625.81   32.96
   1  18  -4  639.82   36.69
  -1  18  -4  616.54   31.90
   1  18  -4  542.01   31.97
  -1  18  -4  625.23   33.64
   1 -17   4    8.57    8.15
  -1 -17   4    1.57    8.84
  -1 -17   4   -2.20   11.16
   1 -17   4    6.31   11.06
   1  17  -4    4.43   11.70
  -1  17  -4    1.07   12.10
   1  17  -4    2.20   11.67
  -1  17  -4    2.77   10.40
   1 -16   4  371.49   19.15
  -1 -16   4  420.60   21.88
  -1 -16   4  320.38   22.33
   1 -16   4  319.27   23.78
   1  16  -4  329.43   25.20
  -1  16  -4  267.84   22.07
   1  16  -4  191.02   17.90
  -1  16  -4  206.63   19.91
   1 -15   4   36.35    8.75
  -1 -15   4   47.13   10.72
  -1 -15   4   24.36   10.72
   1 -15   4   33.22   12.09
   1  15  -4   31.91   12.37
  -1  15  -4   31.80   13.51
   1  15  -4   18.11    8.66
  -1  15  -4   23.41   10.83
   1 -14   4 2747.15   59.38
  -1 -14   4 3036.00   66.69
  -1 -14   4 2969.90   71.50
   1 -14   4 2951.16   78.12
   1  14  -4 3163.36   82.32
  -1  14  -4 3047.01   80.45
   1  14  -4 2445.60   67.13
  -1  14  -4 2776.69   75.31
   1 -13   4    3.45    6.86
  -1 -13   4   11.30    8.58
  -1 -13   4    7.48    8.51
   1 -13   4    6.55    8.68
   1  13  -4    4.69    9.28
  -1  13  -4   -0.47    9.43
   1  13  -4    2.76    9.30
  -1  13  -4    6.51    8.86
   1 -12   4 3535.25   61.93
  -1 -12   4 3613.56   61.94
  -1  12  -4 3634.75   70.45
  -1 -12   4 3670.64   71.86
   1 -12   4 3897.10   77.04
   1  12  -4 4022.97   88.34
  -1  12  -4 4042.82   87.17
   1 -12   4 3424.49   70.63
   1  12  -4 3703.73   75.25
  -1  12  -4 3777.24   78.60
   1 -11   4  489.86   22.25
  -1 -11   4  523.18   22.76
  -1  11  -4  494.72   25.89
  -1 -11   4  531.28   26.79
   1 -11   4  540.32   29.68
   1  11  -4  542.16   31.39
  -1  11  -4  546.75   33.43
   1 -11   4  486.83   26.47
   1  11  -4  442.52   24.52
  -1  11  -4  509.57   28.86
   1  10  -417973.77  276.44
   1 -10   418311.32  268.08
  -1 -10   417014.90  256.44
  -1  10  -418001.56  273.38
  -1 -10   416673.04  253.49
   1 -10   419453.75  300.94
   1  10  -418982.37  296.37
  -1  10  -420141.12  323.22
   1 -10   417481.22  269.56
   1  10  -417363.52  268.93
  -1  10  -419563.07  303.36
   1   9  -4  378.41   23.09
   1  -9   4  363.11   19.05
  -1  -9   4  377.06   19.46
  -1   9  -4  330.26   21.21
  -1  -9   4  353.79   22.03
   1  -9   4  396.22   24.05
   1   9  -4  337.96   22.66
  -1   9  -4  378.50   27.77
   1  -9   4  326.82   23.05
   1   9  -4  320.08   21.29
  -1   9  -4  366.50   23.71
   1   8  -4 7789.57  115.33
   1  -8   4 7895.02  103.08
  -1  -8   4 7517.40   98.44
  -1   8  -4 8038.92  114.49
  -1  -8   4 8012.54  109.95
   1  -8   4 8593.29  120.05
   1   8  -4 7345.91  113.55
  -1  -8   4 8099.68  127.35
   1  -8   4 7559.39  111.14
   1   8  -4 8325.03  117.18
   1   7  -4  389.72   21.78
   1  -7   4  420.65   21.51
  -1  -7   4  375.79   20.13
  -1   7  -4  403.49   24.31
  -1  -7   4  376.34   21.21
   1  -7   4  394.40   23.29
  -1  -7   4  380.28   24.48
   1   7  -4  341.90   22.20
   1  -7   4  427.15   28.19
  -1  -7   4  381.02   24.56
   1  -7   4  351.36   22.54
   1   7  -4  373.43   22.40
  -1   7  -4  405.16   24.45
  -1  -6   425898.81  169.94
  -1   6  -425725.82  186.52
   1  -6   425925.98  200.10
  -1  -6   425883.07  200.97
  -1   6  -425754.45  207.72
   1   5  -4 1148.19   51.28
   1  -5   4 1230.87   39.75
  -1  -5   4 1197.81   40.61
   1  -5   4 1094.28   32.03
   1   5  -4 1085.01   40.63
  -1   5  -4 1199.14   41.33
  -1  -5   4 1110.21   38.75
   1  -5   4 1104.63   39.38
  -1  -5   4 1028.46   39.32
   1   5  -4 1024.35   39.08
   1  -5   4 1344.13   49.52
  -1  -5   4 1125.70   39.33
   1  -5   4 1107.69   40.94
   1   5  -4 1032.89   37.61
  -1   5  -4 1120.00   45.57
   1   4  -4  957.69   37.61
   1  -4   4  990.92   37.02
  -1  -4   4  866.23   34.00
   1  -4   4 1030.88   32.28
  -1   4  -4 1012.15   39.37
  -1  -4   4 1044.56   38.31
   1  -4   4 1073.80   41.14
  -1  -4   4  976.99   36.04
  -1  -4   4  939.25   38.07
   1   4  -4  803.47   34.16
   1  -4   4 1221.33   44.98
  -1   4  -4 1030.20   46.29
  -1  -4   4 1002.01   40.05
   1  -4   4  990.53   38.89
   1   4  -4  977.64   36.63
  -1   4  -4 1062.02   42.22
   1  -3   4  126.96   12.86
  -1  -3   4  145.91   13.89
   1  -3   4  134.15   11.09
  -1  -3   4  127.37   10.96
  -1  -3   4  133.13   13.59
   1  -3   4  140.89   13.96
  -1  -3   4  135.57   13.61
   1  -3   4  119.14   12.38
  -1  -3   4  127.56   13.74
   1  -3   4  161.50   16.41
  -1   3  -4  128.55   16.37
  -1  -3   4  130.47   13.84
   1  -3   4  123.12   13.50
   1   3  -4  131.54   14.06
  -1   3  -4  133.24   15.77
   1  -2   4 2579.41   64.69
  -1  -2   4 2544.87   67.35
   1  -2   4 2867.16   61.26
  -1  -2   4 2566.77   55.98
  -1  -2   4 2768.76   68.37
   1  -2   4 2809.36   69.37
   1  -2   4 2875.00   71.19
  -1  -2   4 2867.64   67.07
  -1  -2   4 2564.96   65.30
   1  -2   4 3249.75   79.35
  -1   2  -4 2940.23   82.21
   1  -2   4 2841.48   73.77
  -1  -2   4 2796.69   68.08
   1   2  -4 2830.53   69.53
  -1   2  -4 2920.51   77.23
   1  -1   4   46.57    8.98
  -1  -1   4   50.49    9.39
   1  -1   4   50.66    7.61
  -1  -1   4   48.31    7.71
  -1  -1   4   47.93    9.63
   1  -1   4   44.67    8.61
   1  -1   4   43.95    9.08
  -1  -1   4   47.38    9.58
  -1  -1   4   39.61    8.86
   1  -1   4   47.63   10.15
  -1   1  -4   40.46   10.61
   1  -1   4   44.92   10.38
  -1  -1   4   39.35    9.86
   1   1  -4   36.28    8.76
  -1   1  -4   37.65    8.57
  -1   0   4 2111.45   65.43
  -1   0   4 2049.81   50.49
   1   0   4 2043.63   51.03
  -1   0  -4 1829.66   44.53
   1   0   4 1861.49   53.71
   1   0   4 1997.64   62.36
  -1   0   4 2072.09   57.81
   1   0  -4 1757.51   56.13
  -1   0   4 2045.36   57.90
   1   0  -4 1937.09   58.18
   1   0   4 2393.75   65.43
  -1   0  -4 1929.97   65.35
   1   0   4 1911.10   62.59
  -1   0   4 2034.39   61.22
   1   0  -4 1692.98   56.80
  -1   0  -4 1611.27   52.06
  -1   1   4   47.93    8.23
   1   1   4   48.57    8.44
  -1  -1  -4   45.74    7.88
   1  -1  -4   41.86    7.06
   1   1   4   40.69    9.80
  -1   1   4   45.86   10.03
   1  -1  -4   37.67    7.85
  -1  -1  -4   36.37    7.90
  -1   1   4   43.22    9.56
   1  -1  -4   43.63    9.75
   1   1   4   52.75   10.31
  -1  -1  -4   39.63    9.58
   1   1   4   35.32    9.56
  -1   1   4   41.56   10.22
   1  -1  -4   36.46    8.19
  -1  -1  -4   33.65    8.07
  -1   2   4 2775.39   65.14
   1   2   4 2783.78   62.45
  -1  -2  -4 2728.90   60.78
   1  -2  -4 2537.65   55.68
   1   2   4 2714.22   83.25
  -1   2   4 2668.04   68.94
  -1  -2  -4 2656.86   74.78
   1  -2  -4 2683.42   71.16
  -1   2   4 2971.61   73.64
   1  -2  -4 2811.85   71.55
  -1  -2  -4 2819.42   74.62
   1   2   4 2716.81  105.12
  -1   2   4 2864.45   74.37
  -1  -2  -4 2576.09   72.24
   1  -2  -4 2698.72   73.98
  -1   3   4  145.74   14.20
   1   3   4  144.00   13.43
  -1  -3  -4  129.32   12.66
   1  -3  -4  134.86   12.44
   1   3   4  131.80   15.17
  -1   3   4  132.94   14.91
  -1  -3  -4  133.01   15.18
   1  -3  -4  113.85   13.29
  -1   3   4  121.43   14.95
   1  -3  -4  138.95   15.24
   1   3   4  158.38   16.68
  -1  -3  -4  118.19   14.82
  -1   3   4  131.87   15.27
  -1  -3  -4  135.00   16.00
   1  -3  -4  133.18   15.44
  -1  -3  -4   86.19   13.87
  -1   4   4 1131.03   41.52
   1   4   4 1076.59   38.26
   1  -4  -4  948.27   34.96
  -1  -4  -4  993.56   35.76
   1   4   4  750.97   37.61
  -1   4   4 1046.30   41.67
  -1  -4  -4  983.83   41.67
   1  -4  -4  919.80   43.04
  -1   4   4  880.02   37.67
   1  -4  -4  953.98   40.17
   1   4   4 1155.55   45.31
  -1  -4  -4 1156.75   53.89
  -1   4   4 1026.51   44.31
  -1  -4  -4  970.01   43.42
   1  -4  -4  992.35   47.39
  -1  -4  -4  925.04   47.02
  -1   5   4 1205.51   41.68
   1   5   4 1308.07   48.28
  -1  -5  -4 1107.69   37.73
   1  -5  -4  933.70   37.05
   1   5   4  944.43   52.33
  -1   5   4 1123.96   50.57
  -1  -5  -4 1073.25   43.99
   1  -5  -4 1047.52   50.47
  -1   5   4  957.04   47.37
   1  -5  -4 1219.65   46.65
   1   5   4  811.31   43.21
  -1  -5  -4 1030.49   45.16
  -1   5   4 1155.70   46.97
  -1  -5  -4 1050.45   48.15
   1  -5  -4  984.85   42.44
  -1  -5  -4 1104.37   53.35
  -1   6   423092.79  204.43
   1  -6  -423642.03  177.31
   1  -6  -424577.61  198.61
  -1   6   424185.00  216.15
  -1  -6  -424542.41  218.16
   1  -6  -424754.34  211.45
  -1  -6  -424913.83  238.06
  -1   7   4  388.77   23.79
   1   7   4  399.67   23.05
   1  -7  -4  368.20   21.15
  -1  -7  -4  372.20   21.82
   1   7   4  332.06   27.50
  -1   7   4  405.12   28.82
  -1  -7  -4  383.77   28.39
   1  -7  -4  362.47   24.15
   1   7   4  227.57   38.65
  -1   7   4  348.55   24.14
   1  -7  -4  379.33   25.42
   1   7   4  363.66   40.91
  -1   7   4  415.40   28.38
  -1  -7  -4  353.12   26.85
   1  -7  -4  363.84   26.06
  -1  -7  -4  360.38   28.40
  -1   8   4 7594.89  111.73
  -1  -8  -4 7407.04  106.98
   1   8   4 7493.73  130.90
   1  -8  -4 7770.07  124.60
   1  -8  -4 8331.47  135.81
  -1   8   4 7896.32  133.86
   1  -8  -4 8065.93  131.74
  -1  -8  -4 8274.93  142.66
  -1   9   4  329.66   21.52
   1  -9  -4  365.98   22.70
  -1  -9  -4  364.20   22.11
   1   9   4  327.08   24.78
  -1  -9  -4  452.52   32.14
   1  -9  -4  336.71   24.73
  -1   9   4  289.44   24.07
   1  -9  -4  363.56   24.14
  -1  -9  -4  437.74   34.71
   1  -9  -4  311.11   24.64
  -1  -9  -4  324.51   26.77
  -1  10   416302.51  251.29
   1 -10  -415992.91  278.15
  -1 -10  -417877.07  274.67
   1  10   415706.40  271.00
  -1 -10  -417741.52  291.62
   1 -10  -417756.62  290.47
   1 -10  -415860.10  300.88
   1 -10  -417343.49  286.74
  -1 -10  -416022.95  280.10
  -1  11   4  452.22   24.49
   1 -11  -4  557.08   29.32
  -1 -11  -4  507.58   30.84
   1  11   4  465.91   35.59
  -1 -11  -4  487.78   35.28
   1 -11  -4  498.29   31.64
   1 -11  -4  377.94   37.22
   1 -11  -4  484.22   28.46
  -1 -11  -4  540.04   47.33
   1 -11  -4  460.66   32.06
  -1 -11  -4  440.92   38.05
   1 -12  -4 3840.12   81.12
  -1 -12  -4 4067.18   80.29
   1  12   4 3144.96   86.02
  -1 -12  -4 3560.06   92.39
   1 -12  -4 3731.78   85.70
   1 -12  -4 3121.15   89.39
   1 -12  -4 3386.39   78.86
  -1 -12  -4 3846.90   93.66
   1 -12  -4 3721.63   92.20
  -1 -12  -4 3158.19   87.86
   1 -13  -4    4.95    8.51
  -1 -13  -4    7.04    9.38
  -1 -13  -4    4.35   10.16
   1 -13  -4   12.70   12.36
   1 -13  -4    2.49    7.68
   1 -13  -4    3.40    5.37
   1 -13  -4    5.21   11.82
   1  13   4    4.01   11.11
   1 -14  -4 2932.50   87.47
  -1 -14  -4 3153.29   78.62
  -1 -14  -4 2817.48   80.50
   1 -14  -4 3139.27   87.47
   1 -14  -4 2405.97   96.05
   1 -14  -4 2563.34   72.12
   1 -14  -4 2756.12   82.57
   1  14   4 2884.45   84.62
   1 -15  -4   35.09   10.62
  -1 -15  -4   43.56   12.27
  -1 -15  -4   29.13   12.30
   1 -15  -4   25.97   13.58
   1 -15  -4   30.47   10.46
   1 -15  -4   31.38   10.22
   1 -15  -4   33.15   14.04
   1  15   4   20.98   13.99
   1 -16  -4  350.96   22.49
  -1 -16  -4  374.81   24.78
  -1 -16  -4  278.90   26.55
   1 -16  -4  344.49   29.91
   1 -16  -4  268.53   20.78
   1 -16  -4  202.47   20.23
   1 -16  -4  278.30   28.69
   1  16   4  227.51   23.07
   1 -17  -4    5.96    9.65
  -1 -17  -4   13.14   11.78
  -1 -17  -4    9.03   12.04
   1 -17  -4   10.16   14.21
   1 -17  -4    2.90    7.70
   1 -17  -4    5.75   16.41
   1  17   4    2.15   12.82
   1 -18  -4  585.97   29.64
  -1 -18  -4  595.91   29.86
  -1 -18  -4  596.83   36.06
   1 -18  -4  916.08   59.70
   1 -18  -4  497.48   37.90
   1  18   4  688.54   42.21
   1 -19  -4   36.95   11.16
  -1 -19  -4   53.61   20.75
  -1 -19  -4   41.03   20.86
   1 -19  -4   66.33   24.67
   1 -19  -4   36.29   10.41
   1 -19  -4   92.41   34.13
   1  19   4   53.73   28.41
   1 -20  -4    0.15   10.40
  -1 -20  -4    6.53   17.78
   1 -20  -4   12.40   23.48
   1 -20  -4    8.35    8.36
   1 -20  -4   40.45   33.50
   1  20   4   23.99   18.91
   1 -21  -4  233.82   22.68
  -1 -21  -4  256.13   26.10
  -1 -21  -4  215.97   24.66
   1 -21  -4  358.31   44.80
   1 -21  -4  160.01   20.54
   1 -21  -4  408.27   62.82
   1  21   4  207.87   27.21
   1 -22  -410356.13  244.45
  -1 -22  -411766.46  275.12
  -1 -22  -410389.03  263.07
   1 -22  -412677.94  182.10
   1  22   410026.82  256.64
   1 -23  -4  226.89   33.87
  -1 -23  -4  230.01   41.83
  -1 -23  -4  204.29   28.61
   1 -23  -4  252.68   41.12
   1 -23  -4  236.59   45.68
   1  23   4  211.57   27.26
   1 -24  -4 2867.39   78.36
  -1 -24  -4 3121.94   86.69
  -1 -24  -4 2873.82   96.27
   1 -24  -4 3394.89  108.75
   1 -24  -4 3271.95  109.17
   1  24   4 2823.67   97.59
   1 -25  -4   94.70   20.14
  -1 -25  -4  106.31   21.12
  -1 -25  -4   85.43   18.04
   1 -25  -4  113.28   26.45
   1 -25  -4   84.66   25.38
   1  25   4   73.88   21.04
   2 -24   4 1481.14   44.37
  -2 -24   4 1468.37   44.76
   2 -24   4 1416.40   56.53
   2  24  -4 1703.41   60.87
  -2  24  -4 1488.72   54.35
   2  24  -4 1350.14   50.42
  -2  24  -4 1298.25   57.59
   2 -23   4   -0.10   10.25
  -2 -23   4    3.13   10.57
   2 -23   4    3.98   15.05
   2  23  -4    7.24   12.77
  -2  23  -4    8.59   11.64
   2  23  -4    6.97   12.49
  -2  23  -4    1.54   16.65
   2 -22   4  455.79   22.15
  -2 -22   4  450.88   25.44
   2 -22   4  401.29   27.95
   2  22  -4  445.14   27.89
  -2  22  -4  403.55   26.68
   2  22  -4  354.32   24.27
  -2  22  -4  352.45   27.92
   2 -21   4  271.14   19.18
  -2 -21   4  291.31   21.07
   2 -21   4  236.23   22.64
   2  21  -4  271.93   23.03
  -2  21  -4  208.03   20.44
   2  21  -4  211.51   20.53
  -2  21  -4  213.95   23.05
   2 -20   4  203.65   16.24
  -2 -20   4  301.32   21.50
   2 -20   4  191.37   20.65
   2  20  -4  192.76   20.20
  -2  20  -4  167.78   18.80
   2  20  -4  165.90   20.07
  -2  20  -4  174.16   22.17
   2 -19   4  402.19   23.44
  -2 -19   4  434.12   25.56
   2 -19   4  347.34   26.57
   2  19  -4  401.64   28.03
  -2  19  -4  331.45   24.58
   2  19  -4  339.12   24.17
  -2  19  -4  317.64   26.87
   2 -18   4 4675.34   83.18
  -2 -18   4 4705.77   88.39
   2 -18   4 5006.49  111.98
   2  18  -4 5277.07  110.40
  -2  18  -4 5074.82  107.20
   2  18  -4 4654.63   96.47
  -2  18  -4 4934.80  116.48
   2 -17   4 1172.65   35.72
  -2 -17   4 1276.17   41.00
   2 -17   4 1301.42   53.63
   2  17  -4 1294.19   48.83
  -2  17  -4 1217.95   50.39
   2  17  -4 1120.63   42.08
  -2  17  -4 1064.48   51.42
   2 -16   413097.68  178.83
  -2 -16   414552.08  122.87
   2 -16   413983.09  159.21
   2  16  -413890.48  156.92
  -2  16  -413472.68  206.74
   2  16  -412591.79  190.31
  -2  16  -413153.04  220.60
   2 -15   4  584.81   22.36
  -2 -15   4  622.81   27.25
   2 -15   4  605.84   37.35
   2  15  -4  570.79   29.85
  -2  15  -4  538.29   30.35
   2  15  -4  478.46   25.12
  -2  15  -4  496.85   35.03
   2 -14   4 2620.28   58.96
  -2 -14   4 2498.16   62.13
   2 -14   4 2504.88   76.61
   2  14  -4 2364.20   66.55
  -2  14  -4 2290.46   67.08
   2  14  -4 2238.44   58.58
  -2  14  -4 2377.92   76.67
   2 -13   4  732.47   26.57
  -2 -13   4  851.17   31.24
  -2  13  -4  633.32   30.76
   2 -13   4  776.42   39.65
   2  13  -4  692.91   31.73
  -2  13  -4  658.93   33.73
   2  13  -4  585.49   29.69
  -2  13  -4  654.58   37.98
   2 -12   4 2330.41   53.67
  -2 -12   4 2146.24   74.59
  -2  12  -4 2176.64   61.09
   2 -12   4 2432.71   72.83
   2  12  -4 2318.76   62.14
  -2  12  -4 1837.98   59.20
   2  12  -4 2259.93   59.80
  -2  12  -4 2373.14   79.54
   2  11  -4  594.47   27.77
   2 -11   4  715.23   26.97
  -2 -11   4  573.61   34.93
  -2  11  -4  588.64   30.93
   2 -11   4  686.81   37.58
   2  11  -4  592.31   29.22
  -2  11  -4  575.78   31.54
   2 -11   4  550.52   29.59
   2  11  -4  573.37   28.01
  -2  11  -4  585.81   40.91
   2  10  -4   19.23    7.18
   2 -10   4   16.77    7.84
  -2 -10   4   17.42    7.46
  -2  10  -4   15.26    6.62
   2 -10   4   24.19   11.09
   2  10  -4   27.75   10.03
  -2  10  -4   26.44   11.69
   2 -10   4   27.42    8.02
   2  10  -4   31.25   10.35
  -2  10  -4   32.51   11.74
   2   9  -4  289.58   20.14
   2  -9   4  310.91   31.23
  -2  -9   4  292.12   26.50
  -2   9  -4  284.50   24.57
   2  -9   4  362.24   27.28
   2   9  -4  328.02   22.35
   2  -9   4  340.09   23.80
   2   9  -4  361.65   22.96
  -2   9  -4  370.19   28.99
   2   8  -4 3893.19   70.81
   2  -8   4 4141.28   68.23
   2  -8   4 4438.67  100.71
   2   8  -4 3845.46   78.88
   2  -8   4 4206.05   84.55
   2   8  -4 4169.36   79.95
  -2   8  -4 3886.96  110.14
   2   7  -4   60.26   10.09
   2  -7   4   69.01   10.30
  -2  -7   4   58.22   10.52
   2  -7   4   69.17   13.19
   2   7  -4   69.80   12.22
  -2   7  -4   58.91   13.07
   2  -7   4   67.71   10.58
   2   7  -4   65.37   11.61
  -2   7  -4   65.31   16.26
   2   6  -4  475.69   30.12
   2  -6   4  513.97   24.63
  -2  -6   4  461.19   24.40
  -2   6  -4  382.92   35.96
   2  -6   4  498.81   32.01
   2   6  -4  524.76   28.90
  -2   6  -4  486.65   30.57
   2  -6   4  486.08   28.06
   2   6  -4  447.77   25.64
  -2   6  -4  334.71   27.06
   2   5  -4  724.51   34.31
   2  -5   4  761.97   30.96
  -2  -5   4  682.23   29.84
   2  -5   4  685.40   33.25
  -2   5  -4  486.09   55.81
   2  -5   4  678.52   42.77
   2   5  -4  785.01   35.24
  -2   5  -4  742.80   36.62
   2  -5   4  695.05   36.49
   2   5  -4  712.82   31.04
  -2   5  -4  488.83   38.24
   2  -4   4 1867.43   53.30
  -2  -4   4 1761.06   45.78
   2  -4   4 1796.24   50.29
   2  -4   4 1638.85   82.92
   2  -4   4 1719.51   56.73
   2   4  -4 2029.02   59.43
  -2   4  -4 1893.67   59.33
   2  -4   4 1526.64   54.93
   2   4  -4 2004.58   56.72
  -2   4  -4 1654.52   93.68
   2  -3   4 1431.95   43.69
  -2  -3   4 1308.06   37.36
   2  -3   4 1262.21   42.54
   2  -3   4  824.66   62.06
   2  -3   4 1046.77   70.37
   2   3  -4 1396.70   45.21
   2  -3   4 1594.81   50.48
  -2   3  -4 1312.64   52.13
   2  -3   4  964.42   57.88
   2   3  -4 1223.48   40.80
  -2   3  -4  765.90   79.15
   2  -2   4 6220.19  100.93
   2  -2   4 6374.91   98.70
   2   2  -4 6057.68  100.08
  -2   2  -4 6807.26  115.48
   2   2  -4 7028.64  108.37
   2  -1   4 1240.87   42.44
   2  -1   4 1362.68   39.13
  -2   1  -4 1472.69   49.38
   2   1  -4 1366.97   46.69
   2   0   423569.36  214.68
  -2   0  -423818.52  240.34
   2   0  -423346.47  235.41
  -2   1   4 1223.56   45.89
   2   1   4 1347.63   41.94
  -2  -1  -4 1183.74   33.20
   2  -1  -4 1250.00   41.66
  -2  -1  -4 1429.79   45.71
   2  -1  -4 1302.47   45.16
  -2   2   4 5743.07  104.06
   2   2   4 6416.33   96.60
  -2  -2  -4 6027.97   88.34
   2  -2  -4 6197.76   99.77
  -2   2   4 5962.78  104.17
   2  -2  -4 6487.39  102.61
  -2  -2  -4 6540.78  103.26
   2  -2  -4 6412.86  105.26
  -2  -2  -4 6192.59  142.03
  -2  -2  -4 6120.25  141.29
   2   3   4 1402.46   42.39
  -2  -3  -4 1315.82   38.67
   2  -3  -4 1095.59   31.74
   2   3   4  822.91   76.39
  -2  -3  -4 1012.88   59.34
   2  -3  -4 1150.08   45.47
   2   3   4 1232.06   51.80
  -2   3   4 1212.27   46.15
   2  -3  -4 1292.22   43.46
  -2  -3  -4  896.19   52.53
   2  -3  -4 1091.71   44.21
  -2  -3  -4 1038.58   49.33
   2   4   4 2059.92   62.74
  -2  -4  -4 1885.30   51.89
   2  -4  -4 1590.31   47.37
  -2  -4  -4 1725.70   57.79
   2  -4  -4 1628.64   51.35
   2   4   4 1897.16   59.40
  -2   4   4 1793.39   63.67
   2  -4  -4 2223.61   65.65
  -2  -4  -4 1772.33   68.53
   2  -4  -4 1863.35   57.36
  -2  -4  -4 1606.98   63.56
  -2  -5  -4  697.41   30.01
   2  -5  -4  645.58   29.71
   2   5   4  472.57   33.34
  -2  -5  -4  552.95   43.66
   2  -5  -4  653.87   35.67
   2   5   4  666.18   32.50
  -2   5   4  636.79   33.90
   2  -5  -4  782.27   36.60
   2   5   4  959.42   44.87
  -2  -5  -4  621.63   36.01
   2  -5  -4  622.26   32.89
  -2  -5  -4  601.92   34.07
  -2   6   4  373.69   23.38
   2  -6  -4  421.78   22.67
  -2  -6  -4  481.61   24.51
   2   6   4  381.33   35.70
  -2  -6  -4  471.93   30.69
   2  -6  -4  481.14   28.37
  -2   6   4  441.79   26.49
   2   6   4  436.87   25.65
   2  -6  -4  534.93   30.22
   2   6   4  606.89   36.92
  -2  -6  -4  420.65   30.43
   2  -6  -4  514.51   31.22
  -2   7   4   63.63   10.70
   2  -7  -4   69.61   10.08
  -2  -7  -4   67.46   10.72
   2   7   4   61.56   11.34
  -2  -7  -4   85.29   15.16
   2  -7  -4   68.22   12.91
  -2   7   4   63.11   11.05
   2   7   4   51.80   14.44
   2  -7  -4   78.18   12.65
   2   7   4   97.50   14.00
  -2  -7  -4   84.64   15.57
   2  -7  -4   69.00   14.21
  -2   8   4 3361.92   73.28
   2  -8  -4 3806.69   71.69
  -2  -8  -4 3896.35   72.47
   2   8   4 3325.73   94.89
  -2  -8  -4 4283.08   94.30
   2  -8  -4 3796.59   90.48
   2  -8  -4 4369.92   87.06
   2   8   4 4604.51  126.22
  -2  -8  -4 4056.43   93.07
   2  -8  -4 3836.15  109.75
  -2   9   4  281.28   19.16
   2  -9  -4  326.39   21.55
  -2  -9  -4  303.72   21.95
   2   9   4  295.20   26.10
  -2  -9  -4  310.38   28.85
   2  -9  -4  319.38   25.91
   2  -9  -4  375.63   26.07
   2   9   4  196.70   30.71
  -2  -9  -4  305.46   31.21
   2  -9  -4  322.17   28.73
  -2  -9  -4  265.52   26.48
  -2  10   4   34.87    9.19
   2 -10  -4   17.04    8.31
  -2 -10  -4   16.87    8.79
   2  10   4   10.48    7.48
  -2 -10  -4   16.88    9.15
   2 -10  -4   24.53   11.37
   2 -10  -4   17.87    9.38
   2  10   4   15.95    8.53
   2 -10  -4   28.59   11.97
  -2 -10  -4   24.78    9.31
   2  10   4   31.39   11.66
  -2  11   4  415.80   37.16
   2 -11  -4  708.08   34.72
  -2 -11  -4  622.14   29.71
   2  11   4  555.49   34.18
  -2 -11  -4  647.53   36.40
   2 -11  -4  589.45   33.84
   2 -11  -4  624.64   31.42
   2 -11  -4  571.47   34.99
  -2 -11  -4  435.91   29.25
   2  11   4  651.90   37.65
   2 -12  -4 2549.36   76.94
  -2 -12  -4 2239.96   62.30
   2  12   4 1965.83   65.26
  -2 -12  -4 2215.66   67.26
   2 -12  -4 2312.25   71.82
   2 -12  -4 2517.35   71.47
   2 -12  -4 2358.44   73.51
  -2 -12  -4 1779.01   64.40
   2  12   4 2411.29   76.61
   2 -13  -4  818.27   37.59
  -2 -13  -4  721.49   32.49
  -2 -13  -4  652.04   42.98
   2 -13  -4  700.53   38.76
   2 -13  -4  716.82   33.80
   2 -13  -4  605.06   36.94
  -2 -13  -4  447.49   32.90
   2  13   4  652.24   36.45
   2 -14  -4 2647.17   71.72
  -2 -14  -4 2325.55   69.26
  -2 -14  -4 2419.05   76.80
   2 -14  -4 2271.81   71.97
   2 -14  -4 2294.01   70.99
   2 -14  -4 2141.85   73.59
   2  14   4 2384.67   79.08
   2 -15  -4  597.24   32.69
  -2 -15  -4  609.36   31.39
  -2 -15  -4  547.73   32.76
   2 -15  -4  551.71   32.71
   2 -15  -4  509.10   32.43
   2 -15  -4  473.27   32.25
   2  15   4  535.14   34.80
   2 -16  -414987.23  161.41
  -2 -16  -414572.13  152.50
  -2 -16  -413569.20  219.36
   2 -16  -413351.99  223.64
   2  16   414117.94  170.96
   2 -17  -4 1290.70   45.52
  -2 -17  -4 1342.83   48.78
  -2 -17  -4 1174.45   54.65
   2 -17  -4 1148.29   50.34
   2 -17  -4 1014.82   55.56
   2 -17  -4 1008.94   48.82
   2  17   4 1163.73   51.94
   2 -18  -4 4655.48   95.16
  -2 -18  -4 5057.27  106.56
  -2 -18  -4 4447.24  102.96
   2 -18  -4 4754.75  110.86
   2 -18  -4 4485.77  102.89
   2 -18  -4 4474.83  116.18
   2  18   4 4950.33  122.90
   2 -19  -4  397.16   26.75
  -2 -19  -4  413.53   33.35
  -2 -19  -4  346.45   28.93
   2 -19  -4  360.49   36.18
   2 -19  -4  313.74   24.45
   2 -19  -4  323.42   28.11
   2  19   4  334.42   28.12
   2 -20  -4  188.55   18.61
  -2 -20  -4  223.82   21.39
  -2 -20  -4  180.38   21.23
   2 -20  -4  159.39   21.97
   2 -20  -4  190.68   18.38
   2 -20  -4  171.35   23.24
   2  20   4  164.02   20.48
   2 -21  -4  248.29   19.69
  -2 -21  -4  273.34   23.12
  -2 -21  -4  205.69   24.02
   2 -21  -4  235.24   25.14
   2 -21  -4  217.66   18.27
   2 -21  -4  198.84   23.81
   2  21   4  187.03   22.87
   2 -22  -4  406.86   23.77
  -2 -22  -4  493.44   29.88
  -2 -22  -4  382.44   28.69
   2 -22  -4  392.44   30.52
   2 -22  -4  371.00   24.09
   2 -22  -4  354.27   29.78
   2  22   4  372.28   28.39
   2 -23  -4    4.65   10.12
  -2 -23  -4    6.09   12.22
  -2 -23  -4   16.14   13.92
   2 -23  -4    4.54   14.28
   2 -23  -4   -2.02   14.40
   2  23   4    0.81   15.20
   2 -24  -4 1467.16   50.01
  -2 -24  -4 1591.71   57.07
  -2 -24  -4 1318.61   55.17
   2 -24  -4 1532.96   58.69
   2 -24  -4 1288.35   57.50
   2  24   4 1306.43   55.89
   3 -21   4  743.37   32.07
  -3 -21   4  631.82   32.77
  -3 -21   4  584.29   30.02
   3  21  -4  696.33   35.93
  -3  21  -4  541.99   31.51
   3  21  -4  514.64   29.20
  -3  21  -4  419.94   34.86
   3 -20   4  153.51   15.14
  -3 -20   4  117.01   13.70
  -3 -20   4   86.22   14.40
   3  20  -4  106.19   17.86
  -3  20  -4  111.01   16.82
   3  20  -4   49.41   13.51
  -3  20  -4   47.34   15.12
   3 -19   4   47.92   10.64
  -3 -19   4   39.86   10.10
  -3 -19   4   40.34   13.21
   3  19  -4   43.65   14.54
  -3  19  -4   51.98   13.89
   3  19  -4   50.13   13.60
  -3  19  -4   43.22   14.63
   3 -18   4  758.66   26.87
  -3 -18   4  641.18   27.40
  -3 -18   4  673.23   36.14
   3  18  -4  738.55   34.84
  -3  18  -4  639.01   32.68
   3  18  -4  622.23   29.00
  -3  18  -4  551.07   40.09
   3 -17   4   66.81   11.02
  -3 -17   4   56.69   11.30
  -3 -17   4   54.05   13.50
   3  17  -4   51.10   12.84
  -3  17  -4   43.56   14.60
   3  17  -4   47.36   13.38
  -3  17  -4   43.49   16.13
   3 -16   4   14.99    8.06
  -3 -16   4   16.50    8.05
  -3 -16   4   14.16   10.35
   3  16  -4   19.66   11.17
  -3  16  -4    8.17   12.02
   3  16  -4   11.04   10.58
  -3  16  -4   12.93   11.62
   3 -15   4    2.49    6.88
  -3 -15   4    3.82    7.72
  -3 -15   4    1.21    9.79
   3  15  -4    5.64   12.07
  -3  15  -4   13.19   10.88
   3  15  -4    6.30   10.78
  -3  15  -4    5.92   11.71
   3 -14   4 1895.44   45.62
  -3 -14   4 1704.71   60.69
  -3 -14   4 1605.13   58.60
   3  14  -4 1586.65   57.28
  -3  14  -4 1613.39   54.61
   3  14  -4 1643.34   49.51
  -3  14  -4 1363.51   60.57
   3 -13   4    5.08    7.36
  -3 -13   4    4.26    6.88
  -3 -13   4    3.25    9.36
   3  13  -4    5.35   10.82
  -3  13  -4    0.14   11.88
   3  13  -4   -0.41    9.65
  -3  13  -4    1.24    8.46
   3 -12   4 2720.01   59.29
  -3 -12   4 2788.28   66.48
  -3 -12   4 2567.90   63.11
   3  12  -4 2610.02   67.84
   3  12  -4 2570.49   63.26
   3 -11   4 2301.89   52.20
  -3 -11   4 2084.33   57.19
   3  11  -4 2125.48   60.39
   3  11  -4 2004.62   55.83
  -3 -10   4 8265.18  153.20
  -3 -10   4 8894.62  145.49
   3  10  -4 9064.67  151.74
   3  10  -4 8856.66  142.39
   3  -9   4 2027.18   51.32
  -3  -9   4 1875.03   52.69
  -3   9  -4 1620.25   59.98
   3   9  -4 2074.71   62.38
  -3   9  -4 1691.90   54.90
   3   9  -4 1896.96   53.96
  -3   8  -4  797.77   58.77
   3  -7   4 2893.43   66.13
  -3  -7   4 1866.92  105.18
  -3  -7   4 2671.63   66.71
   3   7  -4 3019.25   74.52
  -3   7  -4 2500.70   64.78
   3   7  -4 2621.39   64.74
   3  -6   411073.43  168.16
  -3  -6   412056.16  175.53
  -3   6  -412056.02  180.73
   3   6  -411666.02  170.51
  -3  -5   4 1907.03   52.20
  -3  -5   4 2334.22   61.57
   3   5  -4 2349.36   61.70
  -3   5  -4 2034.65   57.64
   3   5  -4 2064.29   56.07
   3  -4   4 1557.09   47.71
  -3  -4   4 1511.05   48.59
   3   4  -4 1553.42   50.49
  -3   4  -4 1431.32   49.46
   3   4  -4 1420.71   46.25
   3  -3   4   22.31    8.90
  -3  -3   4    1.76   10.31
  -3  -3   4   20.70    6.67
  -3  -3   4   24.65    9.16
   3  -3   4   26.39   11.94
   3   3  -4   26.74    9.72
   3   3  -4   23.81   10.17
   3  -2   4 2195.44   59.43
  -3  -2   4 1891.74   57.32
   3  -2   4 1967.15   70.65
   3   2  -4 1996.78   57.12
   3   2  -4 2026.53   59.83
   3  -1   4   63.34   11.72
  -3  -1   4   43.99   11.86
  -3  -1   4   49.99   11.52
   3  -1   4   45.62   11.93
   3   1  -4   42.86   10.91
   3   1  -4   46.95   11.84
   3   0   4   98.94   13.21
  -3   0   4   75.05   12.30
   3   0   4   76.13   16.54
   3   0  -4   75.58   12.57
   3   0  -4   62.52   12.14
  -3   1   4   49.66   11.42
   3   1   4   46.35   10.46
   3  -1  -4   48.46   11.98
  -3  -2  -4 1750.57   44.54
  -3   2   4 1541.74   49.51
   3   2   4 1804.93   55.70
   3  -2  -4 1823.32   54.63
  -3  -3  -4   27.05    7.78
   3  -3  -4   25.28    9.52
   3   3   4   21.50    8.68
   3   3   4   34.86   11.08
   3  -3  -4   22.54   10.51
  -3   4   4 1322.44   47.40
  -3  -4  -4 1438.00   41.80
   3  -4  -4 1396.77   47.95
   3   4   4 1327.29   46.19
   3  -4  -4 1547.72   49.97
   3  -4  -4 1311.79   47.08
  -3   5   4 1811.39   70.88
  -3  -5  -4 2153.34   53.97
   3  -5  -4 2046.84   57.05
   3   5   4 1880.82   60.98
   3  -5  -4 2396.91   65.54
   3  -5  -4 1990.09   58.77
  -3  -6  -410856.03  181.73
   3  -6  -411246.63  183.45
   3   6   4 9650.42  195.25
   3  -6  -410583.40  165.21
  -3  -7  -4 2404.71   76.67
   3   7   4 1809.48   88.82
  -3  -7  -4 2519.72  111.47
   3  -7  -4 2383.20   66.64
  -3  -7  -4 1696.15   82.43
  -3  -8  -4 1085.33   37.45
  -3  -8  -4 1095.86   56.60
   3  -8  -4 1245.24   47.37
   3   8   4  846.19   74.02
  -3  -8  -4 1318.06   56.04
   3  -8  -4 1340.08   49.37
  -3  -8  -4 1017.03   58.30
  -3  -9  -4 1793.20   54.64
  -3  -9  -4 1556.63   65.97
   3  -9  -4 1711.82   62.51
   3  -9  -4 1652.86   62.03
  -3  -9  -4 1390.73   57.89
  -3 -10  -4 8112.08  137.85
  -3 -10  -4 7561.18  140.70
   3 -10  -4 8343.78  149.25
   3 -10  -4 8912.90  154.34
   3 -10  -4 8638.77  157.71
  -3 -11  -4 2069.03   58.49
  -3 -11  -4 2015.57   64.49
   3 -11  -4 2080.25   66.60
   3 -11  -4 2308.25   63.88
   3 -11  -4 2071.71   68.65
  -3 -12  -4 2221.95   58.48
  -3 -12  -4 2585.92   78.40
   3 -12  -4 2441.43   77.64
   3 -12  -4 2764.88   73.46
   3 -12  -4 2406.65   75.60
  -3 -13  -4    5.55    8.66
  -3 -13  -4    3.27    8.30
   3 -13  -4    4.90   11.65
   3 -13  -4    1.66   13.43
  -3 -14  -4 1539.31   51.18
  -3 -14  -4 1765.48   60.46
   3 -14  -4 1704.77   58.33
   3 -14  -4 1936.27   60.62
   3 -14  -4 1679.94   65.61
  -3 -15  -4   -4.58    8.74
  -3 -15  -4    3.87   11.17
   3 -15  -4    8.60   10.63
   3 -15  -4    8.38   14.67
  -3 -16  -4   24.19   11.27
  -3 -16  -4   25.34   11.27
   3 -16  -4   21.80   13.16
   3 -16  -4    8.90   11.44
   3 -16  -4   14.43   14.01
  -3 -17  -4   68.68   13.61
  -3 -17  -4   51.52   13.02
   3 -17  -4   56.05   15.08
   3 -17  -4   51.93   13.02
   3 -17  -4   51.18   16.34
  -3 -18  -4  677.33   32.58
  -3 -18  -4  677.54   38.28
   3 -18  -4  645.75   37.98
   3 -18  -4  681.35   34.10
   3 -18  -4  633.60   36.80
  -3 -19  -4   48.07   13.91
  -3 -19  -4   46.11   12.87
   3 -19  -4   50.15   19.49
   3 -19  -4   52.74   13.91
   3 -19  -4   54.06   24.12
  -3 -20  -4  109.94   16.21
  -3 -20  -4   86.13   14.95
   3 -20  -4   77.14   17.82
   3 -20  -4   92.29   16.14
   3 -20  -4   65.09   18.75
  -3 -21  -4  669.65   35.44
  -3 -21  -4  574.35   32.15
   3 -21  -4  520.21   39.50
   3 -21  -4  566.96   33.51
   3 -21  -4  483.20   36.35
  -4 -16   4 5073.61  113.94
   4 -16   4 5391.78  124.19
   4  16  -4 5278.08  113.08
   4  16  -4 4914.13  102.95
  -4 -15   4 2620.89   62.87
   4 -15   4 2600.32   71.56
   4  15  -4 2305.67   57.54
   4  15  -4 2035.93   52.47
  -4 -14   4  729.93   33.03
   4 -14   4  753.42   42.31
   4  14  -4  731.55   32.79
   4  14  -4  758.39   32.32
  -4 -13   4  207.02   18.50
   4 -13   4  195.71   21.92
   4  13  -4  182.44   17.70
   4  13  -4  172.62   17.44
  -4 -12   4  513.68   25.52
   4 -12   4  509.86   31.80
   4  12  -4  495.12   27.85
   4  12  -4  485.52   25.09
  -4 -11   4  575.72   26.87
   4 -11   4  559.18   33.84
   4  11  -4  598.09   30.19
   4  11  -4  514.92   26.14
  -4 -10   4   37.85   11.89
   4 -10   4   38.00   15.01
   4  10  -4   59.05   14.32
   4  10  -4   60.79   13.70
  -4  -9   4   97.32   14.53
   4  -9   4  102.68   18.17
   4   9  -4  100.38   17.07
   4   9  -4  116.00   16.14
  -4  -8   4 1743.22   61.67
   4  -8   4 1757.96   68.78
   4   8  -4 1961.19   68.89
   4   8  -4 1622.37   58.94
  -4  -7   4   27.71   10.50
   4  -7   4   28.02   14.41
   4   7  -4   37.10   13.41
   4   7  -4   31.86   11.87
  -4  -6   4   73.92   13.16
   4  -6   4   63.58   15.27
   4   6  -4   73.76   14.12
   4   6  -4   68.26   12.71
   4  -5   4  784.91   29.34
  -4  -5   4  792.88   33.34
   4  -5   4  698.37   35.45
   4   5  -4  760.98   33.15
   4   5  -4  737.31   31.44
   4  -4   4  287.72   18.53
  -4  -4   4  264.97   19.60
   4  -4   4  268.11   21.82
   4   4  -4  268.38   20.43
   4   4  -4  276.98   20.30
   4  -3   4  371.91   21.65
  -4  -3   4  327.20   21.78
   4  -3   4  340.30   24.20
   4   3  -4  368.88   23.33
   4   3  -4  335.65   22.45
   4  -2   4 1758.17   50.47
  -4  -2   4 1705.03   56.10
   4  -2   4 1573.70   55.08
   4   2  -4 1704.30   51.74
   4   2  -4 1884.31   58.44
   4  -1   4 5440.56  102.00
  -4  -1   4 4983.67  100.95
   4  -1   4 4460.07   98.05
   4   1  -4 4607.29   92.07
   4   1  -4 4938.41  101.21
   4   0   4 8773.54  147.85
  -4   0   4 9140.15  151.83
   4   0  -4 8754.69  143.66
   4   0  -4 9420.63  155.22
   4   1   4 5041.66  101.20
  -4   1   4 4776.86  104.94
   4   1   4 4490.48   97.83
   4  -1  -4 4670.47   93.45
   4  -1  -4 4732.99  103.11
   4   2   4 1709.80   52.18
  -4   2   4 1615.25   49.74
   4   2   4 1624.55   53.51
   4  -2  -4 1428.61   60.65
   4  -2  -4 1803.04   54.69
   4   3   4  314.39   21.67
  -4   3   4  314.93   23.45
   4   3   4  333.35   22.60
   4  -3  -4  308.54   22.77
  -4  -4  -4  225.61   14.73
  -4   4   4  195.04   20.51
   4   4   4  210.36   20.92
   4  -4  -4  252.57   20.24
  -4  -5  -4  693.85   25.99
   4  -5  -4  605.32   28.18
   4   5   4  701.35   32.29
   4  -5  -4  705.17   33.72
   4  -5  -4  641.38   32.57
  -4  -6  -4   75.18   10.29
   4  -6  -4   58.83   12.29
   4  -6  -4   77.02   14.16
   4  -6  -4   58.93   12.79
  -4  -7  -4   23.28   11.10
   4  -7  -4   36.26   11.52
   4  -7  -4   33.49   13.04
   4  -7  -4   37.73   11.68
  -4  -8  -4 1523.67   49.88
   4  -8  -4 1474.23   55.46
   4  -8  -4 1888.37   63.55
   4  -8  -4 1376.57   56.53
  -4  -9  -4   65.65   10.57
   4  -9  -4   81.31   14.19
   4  -9  -4   99.36   16.70
   4  -9  -4   89.72   15.14
  -4 -10  -4   26.97    9.23
   4 -10  -4   43.30   13.11
   4 -10  -4   42.12   14.47
   4 -10  -4   43.03   12.40
  -4 -11  -4  433.24   22.91
   4 -11  -4  481.80   28.16
   4 -11  -4  597.69   35.18
   4 -11  -4  444.55   28.27
  -4 -12  -4  428.90   23.58
   4 -12  -4  394.27   25.60
   4 -12  -4  519.09   30.99
   4 -12  -4  406.19   27.29
   4 -13  -4  167.65   21.21
   4 -13  -4  222.18   21.46
   4 -13  -4  166.81   20.33
   4 -14  -4  683.82   37.77
   4 -14  -4  776.47   36.13
   4 -14  -4  619.59   36.43
  -4 -15  -4 2253.99   56.85
   4 -15  -4 2196.29   64.22
   4 -15  -4 2530.31   66.97
   4 -15  -4 2146.12   67.93
  -4 -16  -4 4479.28  100.35
   4 -16  -4 4622.93  119.40
   4 -16  -4 5071.97  130.29
  -5  -5   4 2470.38   68.49
   5  -5   4 2137.56   66.95
   5   5  -4 2328.90   65.83
   5   5  -4 2313.47   67.70
  -5  -4   4   59.67   12.89
   5  -4   4   58.98   14.38
   5   4  -4   61.72   13.75
   5   4  -4   68.26   14.34
  -5  -3   4    3.29   10.55
   5  -3   4    2.53   10.36
   5   3  -4    2.50   10.55
   5   3  -4   -0.72   11.28
  -5  -2   4  701.52   32.84
   5  -2   4  569.58   31.28
   5   2  -4  673.67   30.79
   5   2  -4  637.04   32.01
  -5  -1   4   12.85   11.26
   5  -1   4   11.51   10.87
   5   1  -4    2.72   11.51
   5   1  -4    6.47   11.41
  -5   0   4   10.51   10.48
   5   0   4    1.38   10.91
   5   0  -4   10.00   12.78
   5   0  -4    7.32   11.46
  -5   1   4    5.66    9.26
   5   1   4   11.34   11.42
   5  -1  -4    8.41   11.23
   5  -1  -4    5.34   10.85
  -5   2   4  703.12   30.93
   5   2   4  629.75   31.88
   5  -2  -4  731.30   36.03
   5  -2  -4  653.38   31.83
  -5   3   4   -0.98    9.35
   5  -3  -4   -3.88   11.17
   5  -3  -4   -0.71   12.01
  -5   4   4   46.13   12.42
   5  -4  -4   61.48   13.41
  -5   5   4 2278.96   64.32
   5  -5  -4 2041.66   61.98
   0 -25   5    2.26   14.31
   0  25  -5    0.99   17.76
   0  25  -5    2.05   13.67
   0 -24   5  659.51   35.91
   0  24  -5  804.40   39.05
   0  24  -5  658.85   34.40
   0 -23   5    6.71   12.26
   0  23  -5   -4.00   15.86
   0  23  -5    1.91   13.28
   0 -22   5 1358.15   51.01
   0  22  -5 1899.09   64.02
   0  22  -5 1413.09   50.98
   0 -21   5    4.75   12.31
   0  21  -5    4.93   13.39
   0  21  -5    1.69   12.62
   0 -20   5  485.78   31.67
   0  20  -5  620.09   40.06
   0  20  -5  542.33   30.71
   0 -19   5    0.16   10.20
   0  19  -5   -7.68   12.52
   0  19  -5    4.75   11.99
   0 -18   5 5438.55  108.95
   0  18  -5 5413.31  113.52
   0  18  -5 5188.52  108.75
   0 -17   5   -0.54   11.27
   0  17  -5    0.51   10.56
   0  17  -5   -0.05   11.04
   0 -16   5  863.62   34.97
   0  16  -5  897.70   37.67
   0  16  -5 1006.43   42.16
   0 -15   5    1.71    9.29
   0  15  -5    5.17   10.49
   0  15  -5   -0.07   10.77
   0 -14   5 4934.51  109.31
   0  14  -5 4924.71  106.64
   0  14  -5 5522.68  115.53
   0 -13   5    6.67    9.48
   0  13  -5   -0.08   10.50
   0  13  -5    2.14    6.76
   0 -12   5 1610.29   55.33
   0  12  -5 1755.92   60.93
   0  12  -5 2043.37   63.67
   0 -11   5   -0.37    7.77
   0  11  -5   -0.95   10.19
   0  11  -5    2.62    8.96
   0 -10   510650.16  140.35
   0  10  -5 9341.44  134.33
   0  10  -510151.66  132.40
   0   9  -5    0.49    6.61
   0  -9   5    2.82    8.25
   0   9  -5   -2.05    8.54
   0  -9   5    1.44    7.62
   0   9  -5   -1.30    8.22
   0   8  -5  266.80   18.97
   0  -8   5  270.95   19.70
   0  -8   5  253.36   20.09
   0   8  -5  269.96   20.34
   0   7  -5    0.19    5.97
   0  -7   5   -0.27    6.56
   0  -7   5   -0.69    6.41
   0   7  -5    2.82    7.25
   0   6  -5 7531.51  113.00
   0   6  -5 7927.72  110.31
   0  -6   5 7383.75  105.46
   0  -6   5 7898.33  126.07
   0  -6   5 7508.83  110.63
   0   6  -5 7950.84  117.07
   0  -5   5    2.39    5.09
   0  -5   5    0.95    6.42
   0  -5   5    0.78    5.76
   0  -5   5    0.04    6.88
   0   5  -5   -1.40    7.75
   0  -5   5    1.51    6.70
   0   5  -5    3.97    7.33
   0  -4   5 1231.87   33.32
   0  -4   5 1426.49   44.15
   0  -4   5 1354.00   41.10
   0  -4   5 1576.07   49.32
   0   4  -5 1103.52   43.41
   0  -4   5 1467.52   46.43
   0   4  -5 1459.38   45.07
   0  -3   5    1.02    5.49
   0  -3   5    0.21    5.66
   0  -3   5    4.01    6.00
   0  -3   5    0.28    6.54
   0   3  -5    0.50    6.57
   0  -3   5    1.87    4.38
   0   3  -5    2.01    6.44
   0  -2   5 8759.06   93.97
   0  -2   5 8892.20  110.21
   0  -2   5 9269.96  127.77
   0  -2   5 9483.79  111.71
   0  -2   5 9555.29  127.44
   0   2  -5 9081.69  123.28
   0  -1   5    1.80    5.70
   0  -1   5    0.90    6.23
   0  -1   5    3.32    6.51
   0  -1   5    1.41    6.59
   0   1  -5    1.09    5.99
   0  -1   5    2.65    5.05
   0   1  -5   -0.59    6.02
   0   0   5    1.70    5.32
   0   0  -5    0.76    3.84
   0   0   5    4.37    6.03
   0   0   5    3.47    6.57
   0   0   5    3.50    6.98
   0   0  -5   22.91    8.27
   0   0   5    1.06    6.85
   0   0  -5    1.89    6.35
   0   1   5    0.86    5.07
   0  -1  -5    5.09    5.44
   0   1   5   -0.01    6.20
   0  -1  -5    3.08    5.62
   0   1   5    3.41    6.66
   0  -1  -5    0.24    6.03
   0   1   5    2.09    6.86
   0  -1  -5    3.32    6.49
   0   2   5 8287.62   95.39
   0  -2  -5 8252.76   90.12
   0   2   5 8822.34  136.32
   0  -2  -5 8514.68  111.80
   0   2   5 9144.54  165.85
   0  -2  -5 8813.30  120.57
   0   3   5    1.36    6.14
   0  -3  -5    4.88    6.01
   0   3   5    0.94    7.23
   0  -3  -5    4.45    7.39
   0   3   5    2.35    5.61
   0  -3  -5   -0.12    5.81
   0   3   5    0.93    7.22
   0  -3  -5    1.35    6.46
   0   4   5 1344.58   40.81
   0  -4  -5 1281.43   36.75
   0   4   5 1436.28   60.87
   0  -4  -5 1379.44   48.22
   0   4   5 1241.98   53.51
   0  -4  -5 1087.56   41.05
   0   4   5 1452.55   57.10
   0  -4  -5 1452.69   49.59
   0   5   5    2.10    6.56
   0  -5  -5    0.70    5.40
   0   5   5    5.42   11.90
   0  -5  -5   -0.01    7.23
   0   5   5    2.41    6.32
   0  -5  -5   -1.35    4.90
   0   5   5    2.68    9.73
   0  -5  -5    2.28    7.72
   0  -6  -5 7247.89  102.35
   0   6   5 6954.98  130.78
   0  -6  -5 7386.01  120.12
   0   6   5 7896.35  131.16
   0  -6  -5 7323.00  125.36
   0  -7  -5   -0.05    6.35
   0   7   5    1.34    7.29
   0  -7  -5    2.71    8.31
   0   7   5   -1.59    5.99
   0  -7  -5    0.16    4.90
   0  -7  -5    0.83    8.32
   0  -7  -5    1.41    8.39
   0  -8  -5  237.51   17.55
   0   8   5  224.69   19.88
   0  -8  -5  225.20   20.85
   0   8   5  105.53   15.85
   0  -8  -5  181.27   17.75
   0  -8  -5  226.43   23.48
   0  -8  -5  265.89   23.54
   0  -9  -5    1.48    6.98
   0  -9  -5   20.45    9.81
   0   9   5    0.97    4.44
   0  -9  -5    0.50    3.97
   0  -9  -5   15.76   10.74
   0 -10  -5 9194.12  116.92
   0 -10  -5 9232.84  135.21
   0 -10  -5 9009.97  143.70
   0 -11  -5    4.66    7.80
   0 -11  -5    1.69    9.52
   0 -11  -5    0.90    4.14
   0 -11  -5    2.20    9.37
   0 -12  -5 1474.18   48.58
   0 -12  -5 1487.29   61.51
   0 -12  -5  925.84   94.37
   0 -12  -5 1572.07   61.00
   0 -13  -5    0.93    7.72
   0 -13  -5    1.47    9.67
   0 -13  -5    0.35    5.21
   0 -13  -5    3.69   10.70
   0 -14  -5 4793.08  102.59
   0 -14  -5 4698.89  109.68
   0 -14  -5 4927.51  122.03
   0 -15  -5   -1.33   10.23
   0 -15  -5   -2.11   14.45
   0 -15  -5    0.58   15.56
   0 -16  -5  763.94   33.39
   0 -16  -5  951.95   48.43
   0 -16  -5 1023.27   51.54
   0 -17  -5    0.64   10.89
   0 -17  -5  -13.88   20.83
   0 -17  -5   -7.61   28.49
   0 -18  -5 8350.24  202.12
   0 -19  -5    1.02   31.56
   0 -20  -5  545.38   29.64
   0 -20  -5  857.50   60.02
   0 -20  -5  644.76   46.67
   0 -21  -5    1.57   11.81
   0 -21  -5    1.30   17.14
   0 -21  -5    9.86   19.46
   0 -22  -5 1745.66   54.72
   0 -22  -5 1920.15   75.51
   0 -22  -5 1794.39   79.08
   0 -23  -5   -4.37   13.40
   0 -23  -5    4.89   18.72
   0 -23  -5   -2.46   20.88
   0 -24  -5  713.97   34.36
   0 -24  -5  817.43   47.83
   0 -24  -5  814.90   61.04
   0 -25  -5   -1.83   12.60
   0 -25  -5  -13.46   20.41
   0 -25  -5    1.89   20.69
   1 -24   5  108.03   14.37
  -1 -24   5  123.53   14.24
  -1 -24   5   92.49   15.40
   1 -24   5   85.78   15.80
   1  24  -5   81.84   15.20
  -1  24  -5  196.09   21.00
   1  24  -5   49.33   16.53
  -1  24  -5   65.34   17.41
   1 -23   5    1.83   10.12
  -1 -23   5    7.37   10.65
  -1 -23   5    5.03   12.17
   1 -23   5    6.01   11.97
   1  23  -5    3.22   12.56
  -1  23  -5    4.07   12.78
  -1  23  -5    7.91   14.40
   1 -22   5 1342.57   43.80
  -1 -22   5 1341.57   40.85
  -1 -22   5 1366.47   47.20
   1 -22   5 1475.97   51.01
   1  22  -5 1549.75   51.11
  -1  22  -5 1557.51   50.30
  -1  22  -5 1727.51   63.04
   1 -21   5  163.18   15.76
  -1 -21   5  162.70   16.19
  -1 -21   5  163.11   19.20
   1 -21   5  148.40   21.01
   1  21  -5  150.15   20.98
  -1  21  -5  146.40   18.49
  -1  21  -5  149.38   21.48
   1 -20   5 8209.82   94.13
  -1 -20   5 7684.24   94.81
  -1 -20   5 7690.29  105.39
   1 -20   5 7227.81  169.11
   1  20  -5 7343.52  179.21
  -1  20  -5 7464.73  174.37
  -1  20  -5 6854.83  167.36
   1 -19   5   12.13    8.83
  -1 -19   5   13.80   10.04
  -1 -19   5   19.47   11.33
   1 -19   5   18.55   14.05
   1  19  -5   21.14   12.93
  -1  19  -5   16.33   14.24
  -1  19  -5   13.77   14.77
   1 -18   5  173.08   14.02
  -1 -18   5  201.99   16.41
  -1 -18   5  208.31   19.77
   1 -18   5  215.20   19.75
   1  18  -5  229.06   22.26
  -1  18  -5  209.66   21.38
  -1  18  -5  237.44   21.17
   1 -17   5   22.12    9.15
  -1 -17   5   21.46   10.06
  -1 -17   5   22.84   11.02
   1 -17   5   15.44   10.35
   1  17  -5   14.53   12.92
  -1  17  -5   20.33   12.91
  -1  17  -5   15.51   11.88
   1 -16   5  203.72   14.34
  -1 -16   5  233.94   16.90
  -1 -16   5  225.07   18.94
   1 -16   5  241.26   20.10
   1  16  -5  269.07   23.06
  -1  16  -5  247.61   22.68
  -1  16  -5  265.60   22.46
   1 -15   5    3.65    7.46
  -1 -15   5    2.16    7.96
  -1 -15   5    3.85    9.73
   1 -15   5    6.22   10.16
   1  15  -5    2.55    8.81
  -1  15  -5    6.33   11.88
  -1  15  -5    3.61   10.59
   1 -14   5 1288.75   35.90
  -1 -14   5 1289.93   36.63
  -1 -14   5 1421.16   48.30
   1 -14   5 1336.64   46.84
   1  14  -5 1527.48   52.43
  -1  14  -5 1616.41   57.33
  -1  14  -5 1542.01   52.51
   1 -13   5  202.44   15.06
  -1 -13   5  183.56   13.02
  -1 -13   5  208.16   17.74
   1 -13   5  202.60   19.19
   1  13  -5  230.90   21.96
  -1  13  -5  230.63   24.09
  -1  13  -5  199.79   19.35
   1 -12   511685.46  177.26
  -1 -12   511225.78  170.49
  -1 -12   511401.69  181.08
   1 -12   511622.11  193.72
   1  12  -511023.04  187.25
  -1  12  -511518.37  204.82
  -1  12  -511086.67  189.20
   1 -11   5   82.16   10.92
  -1 -11   5   87.59   14.73
  -1  11  -5   70.13   10.61
  -1 -11   5   75.25   15.33
   1 -11   5   73.85   12.59
   1  11  -5   78.85   20.70
  -1  11  -5   70.72   15.55
   1 -11   5   60.72   10.22
  -1  11  -5   62.90   12.38
   1 -10   5   54.79    9.43
  -1 -10   5   49.98    8.62
  -1  10  -5   90.26   11.74
  -1 -10   5   36.74    9.34
   1 -10   5   64.96   11.59
   1  10  -5   36.26   11.54
   1 -10   5   58.76   10.20
  -1  10  -5   78.03   13.11
   1  -9   5   17.59    7.50
  -1  -9   5   14.67    6.51
  -1   9  -5   11.22    7.17
  -1  -9   5   14.04    8.99
   1  -9   5   17.31    7.90
   1   9  -5   10.68    9.66
   1  -9   5    9.47    6.79
  -1   9  -5   11.55    8.52
   1   8  -5   60.58   10.09
   1  -8   5   39.92    8.94
  -1  -8   5   39.25    8.54
  -1   8  -5   42.76    8.93
  -1  -8   5   28.57    8.76
   1  -8   5   55.56   10.56
   1   8  -5   52.64   11.64
   1  -8   5   37.19   10.02
  -1   8  -5   28.01    9.52
   1   7  -5   49.58   10.06
   1  -7   5   46.45    9.39
  -1  -7   5   44.62    8.56
  -1   7  -5   47.55    9.32
  -1  -7   5   51.32    9.84
   1  -7   5   51.93   10.77
   1   7  -5   44.82   10.66
  -1   7  -5   39.04   12.21
   1  -7   5   49.20    9.68
  -1   7  -5   46.05    9.96
   1   6  -5  622.15   31.51
   1  -6   5  621.24   27.97
  -1  -6   5  674.97   27.64
  -1   6  -5  766.45   34.46
  -1  -6   5  770.11   33.36
   1  -6   5  749.14   39.72
  -1   6  -5  800.75   44.32
   1  -6   5  959.49   42.06
  -1   6  -5  826.33   36.53
   1  -5   5  216.29   16.24
  -1  -5   5  239.10   17.91
  -1  -5   5  205.66   12.62
  -1  -5   5  226.89   16.96
   1  -5   5  243.72   17.82
   1  -5   5  264.97   20.80
  -1   5  -5  215.78   22.07
   1  -5   5  248.03   19.94
  -1   5  -5  255.57   19.27
   1  -4   516260.58  171.64
  -1  -4   517746.25  189.21
  -1  -4   515776.70  151.34
  -1  -4   517231.30  178.76
   1  -4   517587.49  188.32
   1  -4   516937.23  179.90
  -1  -4   515908.10  181.57
   1  -4   516428.50  194.10
   1  -3   5   48.09    8.66
  -1  -3   5   54.87    9.75
  -1  -3   5   51.46    7.96
  -1  -3   5   55.78    9.95
   1  -3   5   56.88    9.86
   1  -3   5   60.67   10.46
  -1  -3   5   55.87   10.39
  -1  -3   5   48.29   10.19
   1   3  -5   44.01    9.30
   1  -3   5   67.30   14.75
  -1   3  -5   53.20   12.81
   1  -3   5   61.10   10.71
  -1  -3   5   62.50   10.87
  -1   3  -5   62.72   10.82
   1  -2   5 1034.65   39.11
  -1  -2   5  994.12   35.60
   1  -2   5 1076.23   32.35
  -1  -2   5 1049.64   33.38
  -1  -2   5 1072.53   37.58
   1  -2   5 1003.98   36.37
   1  -2   5 1228.34   43.34
  -1  -2   5 1159.69   40.02
  -1  -2   5 1109.57   39.89
   1   2  -5 1002.94   39.83
   1  -2   5 1330.71   47.10
  -1   2  -5 1026.92   47.30
   1  -2   5 1382.78   49.43
  -1  -2   5 1232.36   42.59
  -1   2  -5 1270.05   44.72
   1  -1   5   24.46    7.70
  -1  -1   5   26.22    8.13
   1  -1   5   29.98    7.37
  -1  -1   5   27.57    6.66
  -1  -1   5   23.65    8.28
   1  -1   5   26.98    7.96
   1  -1   5   25.28    8.08
  -1  -1   5   25.97    8.90
  -1  -1   5   25.11    6.78
   1   1  -5   26.28    8.56
   1  -1   5   28.54    9.12
  -1   1  -5   23.28   10.40
   1  -1   5   28.26    9.08
  -1  -1   5   27.23    9.19
  -1   1  -5   24.92    8.01
  -1   0   5   -0.00    5.97
   1   0   5   13.13    6.69
  -1   0   5    3.02    5.12
  -1   0  -5    4.75    4.66
  -1   0   5    5.36    6.90
   1   0   5    7.71    6.88
   1   0   5    5.70    6.37
  -1   0   5    2.84    7.09
  -1   0   5   14.75    7.08
   1   0  -5    9.79    8.46
   1   0   5    8.41    7.89
  -1   0  -5    4.71    7.74
   1   0   5    5.66    7.00
  -1   0   5    3.64    7.87
  -1   0  -5    5.40    6.10
  -1   1   5   25.77    6.84
   1   1   5   26.97    7.52
  -1  -1  -5   24.84    6.99
   1   1   5   25.04    7.33
   1   1   5   27.20    8.34
  -1   1   5   27.40    8.75
  -1   1   5   27.73    8.97
   1  -1  -5   25.55    8.91
   1   1   5   28.66    8.75
  -1  -1  -5   25.08    9.67
   1   1   5   28.81    8.99
  -1   1   5   28.47   10.02
  -1  -1  -5   22.83    8.11
  -1   2   5 1081.40   35.05
   1   2   5 1041.87   34.34
  -1  -2  -5 1048.09   33.59
   1  -2  -5  948.14   30.47
  -1   2   5 1115.70   41.13
  -1  -2  -5 1046.26   38.61
  -1   2   5 1240.77   45.92
   1  -2  -5 1161.80   44.49
   1   2   5 1339.11   44.93
  -1  -2  -5 1055.26   45.67
  -1   2   5 1290.52   47.69
  -1  -2  -5 1155.02   42.33
  -1   3   5   63.44    9.79
  -1  -3  -5   52.32    9.05
   1  -3  -5   48.92    8.33
   1   3   5   55.49   10.74
  -1   3   5   63.00   10.16
  -1  -3  -5   53.01   10.15
  -1   3   5   61.54   11.29
   1  -3  -5   53.54   10.98
   1   3   5   58.75    9.91
  -1  -3  -5   60.49   11.63
   1   3   5   61.15   12.29
  -1   3   5   66.70   11.88
  -1  -3  -5   51.21   10.31
  -1  -4  -516473.68  169.80
   1  -4  -515688.81  166.24
   1   4   515200.02  194.12
  -1  -4  -516235.02  197.83
  -1   4   517403.07  199.97
  -1  -4  -516278.12  195.21
  -1  -4  -516492.43  206.90
  -1  -4  -517294.70  215.17
  -1   5   5  247.87   19.38
  -1  -5  -5  227.09   16.78
   1  -5  -5  210.15   16.99
   1   5   5  204.04   22.64
  -1  -5  -5  228.23   23.08
  -1   5   5  198.15   23.19
   1  -5  -5  271.62   21.07
   1   5   5  218.47   20.13
  -1  -5  -5  289.36   24.85
  -1  -5  -5  200.91   23.30
  -1  -5  -5  227.99   21.09
  -1   6   5  696.96   32.61
   1  -6  -5  708.94   29.73
  -1  -6  -5  707.86   29.83
   1   6   5  681.18   44.33
  -1  -6  -5  775.89   37.90
  -1   6   5  819.94   37.29
   1  -6  -5  687.94   33.57
   1   6   5  907.83   38.50
  -1  -6  -5  780.66   54.10
  -1  -6  -5  896.83   47.63
  -1  -6  -5  992.84   53.69
  -1   7   5   47.12    8.87
   1  -7  -5   48.00    9.66
  -1  -7  -5   45.38    9.54
   1   7   5   38.23   10.06
  -1  -7  -5   39.68    9.84
  -1   7   5   38.13    9.54
   1  -7  -5   45.51    9.66
   1   7   5   47.58   10.77
  -1  -7  -5   26.90   13.30
  -1  -7  -5   43.27   11.01
  -1  -7  -5   42.73   10.67
  -1   8   5   38.57    8.61
  -1  -8  -5   32.37    9.36
   1  -8  -5   33.03    8.68
   1   8   5   22.10    8.36
  -1  -8  -5   22.69    9.38
   1   8   5   16.86    9.27
  -1   8   5   21.73    8.28
   1   8   5   18.40    7.23
   1  -8  -5   25.39    8.44
  -1  -8  -5   18.72    9.53
  -1  -8  -5   18.35    8.88
  -1   9   5   15.21    7.38
   1  -9  -5   14.12    7.80
  -1  -9  -5   13.43    8.24
   1   9   5   11.33    7.73
  -1  -9  -5    7.49    9.13
  -1   9   5    8.50    6.65
   1  -9  -5    9.74    6.86
  -1  -9  -5   10.04    8.39
  -1  -9  -5   10.17    9.06
   1 -10  -5   32.76    8.60
  -1 -10  -5   32.94    7.84
   1  10   5   31.26    9.71
  -1 -10  -5   29.41   10.74
  -1  10   5   24.73    8.27
   1 -10  -5   29.87    8.48
  -1 -10  -5   24.09   10.94
  -1 -10  -5   22.66   10.62
  -1 -11  -5   69.27   11.37
   1  11   5   66.77   12.76
  -1 -11  -5   65.02   14.16
  -1  11   5   53.82   31.48
   1 -11  -5   68.12   24.99
  -1 -11  -5   64.89   13.69
  -1 -11  -5   62.44   13.53
   1 -12  -511056.69  181.50
  -1 -12  -510709.08  173.80
  -1 -12  -511833.72  216.53
   1 -12  -5 9837.67  170.48
  -1 -12  -511859.04  218.92
   1 -13  -5  206.22   17.15
  -1 -13  -5  209.40   17.60
  -1 -13  -5  331.20   33.65
   1 -13  -5  207.10   18.83
  -1 -13  -5  405.25   45.51
   1 -14  -5 1370.55   46.75
  -1 -14  -5 1391.61   45.42
  -1 -14  -5 1626.06   67.66
   1 -14  -5 1390.82   62.32
  -1 -14  -5 1799.93   70.12
   1 -15  -5    1.97    9.11
  -1 -15  -5    2.59    9.89
  -1 -15  -5    6.14   13.81
   1 -15  -5    3.32    7.85
  -1 -15  -5    2.90   16.38
   1 -16  -5  256.60   20.95
  -1 -16  -5  229.93   19.66
  -1 -16  -5  242.21   23.65
   1 -16  -5  236.65   22.56
  -1 -16  -5  268.19   26.24
   1 -17  -5   30.33   12.12
  -1 -17  -5   21.40   10.90
  -1 -17  -5   23.14   13.53
   1 -17  -5   12.61    8.30
  -1 -17  -5   22.49   15.29
   1 -18  -5  216.09   20.16
  -1 -18  -5  200.03   19.48
  -1 -18  -5  203.09   23.01
   1 -18  -5  206.64   18.89
  -1 -18  -5  218.79   24.86
   1 -19  -5   20.60   13.18
  -1 -19  -5   18.33   18.49
  -1 -19  -5   21.33   14.10
   1 -19  -5   15.89    8.74
  -1 -19  -5   18.51   15.44
   1 -20  -5 8016.92  111.38
  -1 -20  -5 8001.39  111.65
  -1 -20  -5 7279.12  191.33
  -1 -20  -5 7105.44  186.53
   1 -21  -5  159.93   29.80
  -1 -21  -5  170.45   42.33
  -1 -21  -5  156.31   26.72
  -1 -21  -5  146.21   26.27
   1 -22  -5 1429.07   48.84
  -1 -22  -5 1537.55   50.13
  -1 -22  -5 1544.79   64.25
  -1 -22  -5 1646.53   65.33
   1 -23  -5    5.96   14.42
  -1 -23  -5    1.84   15.08
  -1 -23  -5    3.55   13.80
  -1 -23  -5   14.18   16.01
   1 -24  -5  102.39   16.43
  -1 -24  -5  144.70   20.33
  -1 -24  -5   85.53   21.73
  -1 -24  -5   68.79   19.75
   2 -22   5 1640.76   46.33
  -2 -22   5 1679.19   47.03
  -2 -22   5 1501.64   49.38
   2  22  -5 1583.27   51.64
  -2  22  -5 1357.72   50.70
   2  22  -5 1300.51   45.07
  -2  22  -5 1250.22   56.43
   2 -21   5   31.12   11.26
  -2 -21   5   31.68   11.41
  -2 -21   5   28.26   14.07
   2  21  -5   32.24   14.64
  -2  21  -5   21.40   13.60
   2  21  -5   11.22   12.72
  -2  21  -5   26.48   15.63
   2 -20   5  410.09   20.73
  -2 -20   5  387.84   20.78
  -2 -20   5  400.53   24.45
   2  20  -5  456.73   28.56
  -2  20  -5  410.16   27.46
   2  20  -5  425.31   26.29
  -2  20  -5  448.10   32.00
   2 -19   5  255.25   16.59
  -2 -19   5  253.81   21.55
  -2 -19   5  226.28   19.43
   2  19  -5  289.34   25.35
  -2  19  -5  253.75   24.19
   2  19  -5  210.68   20.15
  -2  19  -5  254.28   26.06
   2 -18   5 4476.17  101.75
  -2 -18   5 4628.68  110.74
  -2 -18   5 3849.85   99.02
   2 -18   5 4140.93  119.78
   2  18  -5 4293.02  118.47
  -2  18  -5 4102.70  115.02
   2  18  -5 3701.26  102.74
  -2  18  -5 3993.64  121.53
   2 -17   5  244.01   15.72
  -2 -17   5  268.06   19.37
  -2 -17   5  218.84   18.18
   2 -17   5  230.62   21.87
   2  17  -5  218.01   21.30
  -2  17  -5  191.97   20.84
   2  17  -5  174.20   17.04
  -2  17  -5  184.56   21.21
   2 -16   5  491.41   20.82
  -2 -16   5  509.02   23.02
  -2 -16   5  547.95   27.81
   2 -16   5  591.19   32.43
   2  16  -5  620.67   36.02
  -2  16  -5  610.28   35.83
   2  16  -5  639.35   30.00
  -2  16  -5  679.01   38.18
   2 -15   5  684.70   24.53
  -2 -15   5  719.22   28.42
  -2 -15   5  595.17   27.02
   2 -15   5  691.81   38.22
   2  15  -5  708.24   34.08
  -2  15  -5  633.34   34.54
   2  15  -5  639.23   29.59
  -2  15  -5  695.81   39.31
   2 -14   5 4049.30   74.51
  -2 -14   5 4638.47   85.32
  -2 -14   5 4382.47   87.75
   2 -14   5 4544.37  102.11
   2  14  -5 4305.67   94.55
  -2  14  -5 4657.05  105.62
   2  14  -5 3963.81   81.03
  -2  14  -5 4503.97  110.30
   2 -13   5  317.32   17.29
  -2 -13   5  350.73   19.58
  -2  13  -5  287.23   20.40
  -2 -13   5  313.69   20.58
   2 -13   5  327.46   24.15
   2  13  -5  317.89   22.41
  -2  13  -5  319.40   26.41
   2  13  -5  308.52   20.88
  -2  13  -5  327.33   26.38
   2 -12   5  540.53   22.63
  -2 -12   5  554.04   29.71
  -2  12  -5  606.60   28.48
  -2 -12   5  617.89   26.92
   2 -12   5  718.21   37.13
   2  12  -5  636.08   30.35
   2  12  -5  793.48   32.79
  -2  12  -5  813.32   45.02
   2 -11   5   87.14   10.84
  -2 -11   5   78.95   10.58
  -2  11  -5   89.12   11.13
  -2 -11   5   88.83   12.26
   2 -11   5  104.32   15.69
   2  11  -5   99.90   14.12
   2  11  -5  112.77   14.93
  -2  11  -5  124.06   17.39
   2 -10   5 6585.12  104.93
  -2 -10   5 5909.64  113.59
  -2  10  -5 6524.60  122.09
  -2 -10   5 6251.41  112.18
   2 -10   5 7217.95  134.96
   2  10  -5 6344.89  112.85
   2  10  -5 6686.98  114.51
  -2  10  -5 6279.41  123.76
   2   9  -5  244.82   18.58
   2  -9   5  289.31   18.03
  -2  -9   5  252.17   15.59
  -2  -9   5  198.46   17.16
   2  -9   5  272.20   27.13
   2   9  -5  241.17   19.16
  -2   9  -5  237.15   23.07
   2   9  -5  254.16   19.85
  -2   9  -5  172.72   22.11
   2   8  -5   66.99   10.46
   2  -8   5   74.37   10.77
  -2  -8   5   54.39    8.32
  -2  -8   5   68.64   11.67
   2  -8   5   69.08   12.34
   2   8  -5   74.46   12.85
  -2   8  -5   69.78   14.49
   2   8  -5   69.98   12.15
  -2   8  -5   63.48   12.34
   2   7  -5  267.22   19.96
   2  -7   5  272.25   17.61
  -2  -7   5  243.87   15.75
  -2  -7   5  244.25   18.32
   2  -7   5  241.17   25.10
   2   7  -5  245.09   19.62
  -2   7  -5  239.38   22.93
   2   7  -5  224.40   18.27
  -2   7  -5  220.94   20.18
   2  -6   5 5929.10  121.39
  -2  -6   5 5456.05  109.47
  -2  -6   5 5465.03  115.96
   2  -6   5 4890.57  138.37
   2   6  -5 5690.91  123.71
  -2   6  -5 5372.90  140.79
   2   6  -5 5400.28  115.66
  -2   6  -5 5064.54  129.53
   2  -5   5   64.97   10.96
  -2  -5   5   58.22    8.77
  -2  -5   5   56.18    7.59
  -2  -5   5   74.25   12.58
   2  -5   5   50.27    9.82
   2   5  -5   67.01   12.28
  -2   5  -5   57.25   14.46
   2   5  -5   72.77   12.18
  -2   5  -5   42.72   18.44
   2  -4   5  457.35   26.98
  -2  -4   5  299.44   29.03
  -2  -4   5  439.06   19.92
  -2  -4   5  481.75   25.09
   2  -4   5  384.91   36.72
   2  -4   5  520.60   32.88
  -2   4  -5  574.27   32.81
   2  -4   5  610.01   33.11
   2   4  -5  619.96   28.78
  -2   4  -5  576.22   31.49
   2  -3   5  430.72   23.13
  -2  -3   5  475.52   23.02
  -2  -3   5  449.45   21.80
  -2  -3   5  471.47   24.65
   2  -3   5  299.19   36.01
  -2   3  -5  434.88   27.33
   2   3  -5  470.80   25.83
  -2   3  -5  421.45   28.12
   2  -2   5 7930.36  109.20
  -2  -2   5 7726.60   98.04
  -2  -2   5 7863.26  109.30
  -2   2  -5 8097.70  127.67
   2   2  -5 8145.92  117.84
   2  -1   5  975.64   36.90
  -2  -1   5  967.80   37.12
  -2  -1   5  990.48   33.76
  -2  -1   5  878.43   40.75
   2  -1   5  505.29   56.02
   2  -1   5  586.75   62.03
   2   1  -5  869.55   46.24
   2  -1   5 1048.83   40.11
  -2   1  -5  882.19   38.28
   2   1  -5  826.43   36.68
  -2   1  -5  637.62   37.99
  -2   1  -5  537.49   62.18
  -2   0   5    2.39    5.89
  -2   0   5    1.62    4.64
  -2   0   5   -1.10    7.63
   2   0   5    7.43    7.28
   2   0   5   13.81    7.25
   2   0  -5    5.92    7.78
   2   0   5   52.39   10.55
  -2   0  -5   10.50    8.79
   2   0  -5   -0.08    7.93
  -2   0  -5    5.59    4.99
  -2   0  -5    9.71    9.72
  -2   1   5  929.59   41.96
  -2   1   5  996.40   36.75
  -2  -1  -5  870.51   27.84
   2   1   5  702.74   45.30
   2   1   5  593.34   72.57
   2  -1  -5  964.42   38.05
   2   1   5 1095.86   40.48
  -2  -1  -5  930.92   40.33
   2  -1  -5  827.05   42.11
  -2  -1  -5  675.24   51.96
  -2  -1  -5  648.49   55.51
  -2   2   5 7703.94  115.52
  -2  -2  -5 7216.50   90.89
   2  -2  -5 7541.93  110.98
  -2  -2  -5 7207.86  113.52
   2  -2  -5 7490.52  112.53
  -2  -2  -5 6818.15  137.97
  -2   3   5  393.94   23.53
  -2   3   5  482.38   33.07
  -2  -3  -5  443.77   22.03
   2   3   5  325.34   27.94
   2   3   5  342.21   32.72
   2  -3  -5  433.91   24.49
   2  -3  -5  456.13   28.76
   2   3   5  501.60   28.42
  -2  -3  -5  364.72   28.65
   2  -3  -5  432.69   25.58
  -2  -3  -5  296.52   26.65
  -2  -3  -5  232.41   46.66
  -2   4   5  485.91   27.22
  -2  -4  -5  465.15   22.54
   2  -4  -5  381.35   19.71
   2   4   5  345.46   53.82
   2  -4  -5  514.32   27.95
  -2  -4  -5  482.68   28.72
   2  -4  -5  590.82   29.86
   2   4   5  600.10   31.97
  -2  -4  -5  523.04   28.93
   2  -4  -5  566.68   30.20
  -2  -4  -5  416.54   49.23
  -2  -4  -5  482.68   41.76
  -2   5   5   60.81   10.07
  -2  -5  -5   65.21   11.98
   2  -5  -5   56.38    8.79
  -2  -5  -5   55.96   11.73
   2  -5  -5   63.04   12.43
   2   5   5   64.89   11.57
   2  -5  -5   64.70   11.85
   2   5   5   82.72   12.71
  -2  -5  -5   56.06   14.40
   2  -5  -5   68.16   13.35
  -2  -5  -5   51.10   14.18
  -2   6   5 4766.96  128.73
  -2  -6  -5 5454.29  116.69
   2  -6  -5 5139.59  111.89
  -2  -6  -5 4973.27  122.24
   2  -6  -5 5284.95  120.50
   2   6   5 5198.61  117.81
   2  -6  -5 5064.11  114.88
  -2  -6  -5 4775.23  130.09
   2  -6  -5 5331.32  124.46
  -2   7   5  246.24   19.24
  -2  -7  -5  243.63   17.95
   2  -7  -5  223.25   16.21
  -2  -7  -5  190.23   17.70
   2  -7  -5  249.52   21.76
   2   7   5  166.23   23.27
   2  -7  -5  246.36   20.57
  -2  -7  -5  220.96   20.32
   2  -7  -5  228.61   22.39
  -2   8   5   64.51    9.50
  -2  -8  -5   76.46   11.88
   2  -8  -5   75.09   10.97
  -2  -8  -5   52.72   11.80
   2  -8  -5   75.17   14.24
   2   8   5   47.30   13.24
   2  -8  -5   75.73   13.17
  -2  -8  -5   48.54   13.19
   2  -8  -5   83.45   15.75
  -2   9   5  222.06   17.16
  -2  -9  -5  259.12   19.02
   2  -9  -5  233.44   18.55
  -2  -9  -5  213.45   19.48
   2  -9  -5  236.52   20.86
   2  -9  -5  263.99   22.09
  -2  -9  -5  217.66   21.58
   2  -9  -5  236.70   22.51
  -2  -9  -5  175.18   18.96
   2 -10  -5 6335.90  112.20
  -2 -10  -5 6305.73  111.48
   2 -10  -5 6409.11  128.25
  -2 -10  -5 7255.25  152.18
   2 -10  -5 6326.14  136.91
  -2  11   5   71.55   10.79
   2 -11  -5   95.12   12.55
  -2 -11  -5   87.47   12.38
  -2 -11  -5  172.85   25.62
   2 -11  -5  103.53   16.54
   2 -11  -5  128.16   16.50
  -2 -11  -5  203.10   32.00
   2 -11  -5  105.50   17.64
  -2 -11  -5   87.95   14.17
   2 -12  -5  554.13   27.63
  -2 -12  -5  533.21   25.84
  -2 -12  -5  736.90   43.85
   2 -12  -5  675.48   34.13
   2 -12  -5  600.97   31.23
  -2 -12  -5  956.99   50.12
   2 -12  -5  727.36   37.93
  -2 -12  -5  579.57   35.06
   2 -13  -5  311.66   21.09
  -2 -13  -5  285.64   19.85
  -2 -13  -5  326.42   24.91
   2 -13  -5  295.83   24.69
   2 -13  -5  333.61   22.78
  -2 -13  -5  328.69   28.83
   2 -13  -5  284.57   25.19
   2 -14  -5 4057.09   93.62
  -2 -14  -5 3976.89   85.78
  -2 -14  -5 4772.29  115.78
   2 -14  -5 3995.11   99.18
   2 -14  -5 3917.70  107.05
  -2 -14  -5 4433.34  114.72
   2 -14  -5 4158.21  106.56
   2 -15  -5  711.17   35.40
  -2 -15  -5  639.29   31.54
  -2 -15  -5  667.45   34.74
   2 -15  -5  675.72   38.29
   2 -15  -5  679.98   35.84
  -2 -15  -5  653.67   43.87
   2 -15  -5  645.91   39.94
   2 -16  -5  587.72   32.98
  -2 -16  -5  489.40   28.28
  -2 -16  -5  580.44   33.48
   2 -16  -5  505.49   33.73
   2 -16  -5  480.90   33.72
  -2 -16  -5  640.35   39.64
   2 -16  -5  599.06   34.30
   2 -17  -5  215.43   19.85
  -2 -17  -5  220.90   23.15
  -2 -17  -5  210.76   21.90
   2 -17  -5  207.51   26.46
   2 -17  -5  212.21   19.80
  -2 -17  -5  181.10   21.87
   2 -17  -5  172.19   24.14
   2 -18  -5 3904.39  106.94
  -2 -18  -5 4111.95  108.75
  -2 -18  -5 3847.53  114.50
   2 -18  -5 3771.79  107.89
   2 -18  -5 3620.49  118.07
  -2 -18  -5 3795.56  119.74
   2 -18  -5 3616.33  107.95
   2 -19  -5  276.72   23.13
  -2 -19  -5  263.17   21.73
  -2 -19  -5  251.83   23.64
   2 -19  -5  233.01   48.76
   2 -19  -5  181.94   18.31
  -2 -19  -5  230.49   25.37
   2 -19  -5  238.65   65.46
   2 -20  -5  349.68   23.95
  -2 -20  -5  379.55   24.37
  -2 -20  -5  372.25   28.27
   2 -20  -5  390.54   28.79
   2 -20  -5  324.81   30.87
  -2 -20  -5  359.45   32.19
   2 -20  -5  395.07   29.80
   2 -21  -5   24.30   11.90
  -2 -21  -5   34.75   12.42
   2 -21  -5   26.59   15.70
   2 -21  -5   14.43   16.13
   2 -22  -5 1642.91   54.76
  -2 -22  -5 1611.14   55.40
  -2 -22  -5 1311.12   55.90
   2 -22  -5 1396.01   54.10
   2 -22  -5 1264.73   51.89
   3 -19   5  404.96   19.91
  -3 -19   5  362.35   23.64
  -3 -19   5  371.65   23.54
   3  19  -5  477.06   30.43
  -3  19  -5  385.84   27.61
   3  19  -5  382.85   24.84
   3 -18   5   10.54    7.97
  -3 -18   5    3.28    9.43
  -3 -18   5   11.67   10.24
   3  18  -5   12.07   12.81
  -3  18  -5   10.37   13.20
   3  18  -5   31.69   13.84
   3 -17   5    1.07    8.39
  -3 -17   5    0.75    8.11
  -3 -17   5    1.46   11.69
   3  17  -5    0.97   13.49
  -3  17  -5    1.94   12.33
   3  17  -5    8.21   11.79
  -3  17  -5    7.65   11.70
   3 -16   5  249.03   15.54
  -3 -16   5  243.59   20.23
  -3 -16   5  212.59   17.95
   3  16  -5  216.63   20.50
  -3  16  -5  214.80   20.78
   3  16  -5  216.50   18.48
  -3  16  -5  166.22   23.97
   3 -15   5    7.14    7.91
  -3 -15   5    6.48    9.17
  -3 -15   5    6.39   10.38
   3  15  -5    6.57   10.83
  -3  15  -5    6.75   12.08
   3  15  -5    3.53   10.84
  -3  15  -5    8.20   10.04
   3 -14   5  532.85   23.99
  -3 -14   5  546.42   27.06
  -3 -14   5  529.49   28.63
   3  14  -5  556.89   29.07
   3  14  -5  579.89   28.77
  -3  14  -5  434.05   35.93
   3 -13   5 1049.43   36.62
  -3 -13   5  929.77   40.12
   3  13  -5  946.21   39.98
   3  13  -5  896.48   37.59
  -3  13  -5  606.37   43.54
   3 -12   5 5333.12   93.06
  -3 -12   5 5208.68  105.70
  -3 -12   5 5065.08   99.60
   3  12  -5 5080.59   99.66
   3  12  -5 4873.76   98.67
   3 -11   5  533.15   22.54
  -3 -11   5  490.39   27.16
  -3 -11   5  444.71   24.61
   3  11  -5  467.70   25.95
  -3  11  -5  404.25   28.14
   3  11  -5  391.38   22.92
  -3  11  -5  226.75   34.90
   3 -10   5  322.19   18.37
  -3 -10   5  119.00   33.65
  -3 -10   5  250.94   18.76
   3  10  -5  278.04   20.55
  -3  10  -5  244.67   21.35
   3  10  -5  260.55   20.09
   3  -9   5   23.95    8.52
  -3  -9   5   10.50   11.02
  -3  -9   5   28.85   10.10
   3   9  -5   29.32   11.31
  -3   9  -5   37.30   12.81
   3   9  -5   29.66   10.66
   3  -8   5   27.29    9.15
  -3  -8   5    8.92   10.13
  -3  -8   5   23.82    9.75
   3   8  -5   21.41   10.16
  -3   8  -5   19.52   11.35
   3   8  -5   14.66    9.55
   3  -7   5    9.69    8.59
  -3  -7   5    6.33    6.57
  -3  -7   5    9.55    9.36
   3   7  -5    7.78   11.00
  -3   7  -5    7.67    9.97
   3   7  -5    3.33    9.18
   3  -6   5 1208.75   38.70
   3  -5   5 1109.32   39.22
  -3  -5   5  961.98   34.36
  -3  -5   5 1088.14   40.33
   3   5  -5 1251.69   46.75
  -3   5  -5 1054.17   41.67
   3   5  -5 1124.12   40.28
   3  -4   5 7678.75  133.43
  -3  -4   5 6530.30  133.90
  -3  -4   5 7315.31  133.97
  -3   4  -5 7053.04  135.13
   3   4  -5 7508.84  135.43
   3  -3   5 1071.88   39.53
  -3  -3   5 1038.13   46.57
  -3  -3   5 1093.54   40.30
   3   3  -5 1218.04   44.70
  -3   3  -5 1074.82   41.31
   3   3  -5 1146.63   41.84
   3  -2   5  135.43   14.17
  -3  -2   5  132.76   13.02
  -3  -2   5  157.14   16.75
  -3  -2   5  168.15   16.12
  -3   2  -5  200.38   17.68
   3   2  -5  241.06   20.27
   3  -1   5    7.36    8.60
  -3  -1   5    1.69    3.69
  -3  -1   5    2.60    6.90
  -3  -1   5    1.15    9.01
   3  -1   5    9.46   11.08
   3   1  -5    7.67   10.33
   3   0   5    3.02    8.35
  -3   0   5    2.09    3.75
  -3   0   5    3.27    9.44
  -3   0   5    0.84    9.06
   3   0   5    7.49    9.05
   3   0  -5    2.29   10.28
   3   1   5    1.81    8.19
  -3   1   5    2.85    3.71
  -3   1   5    1.52    5.55
  -3   1   5   -0.25    9.17
   3   1   5    1.66    8.94
   3  -1  -5    2.29    9.16
   3  -1  -5    5.62    9.33
  -3   2   5   47.42   25.33
  -3   2   5   98.94   19.57
  -3  -2  -5  143.22   12.07
  -3   2   5  167.02   16.05
   3   2   5  174.38   17.57
   3  -2  -5  209.33   18.22
   3  -2  -5  222.31   19.40
  -3  -3  -5 1010.69   33.75
   3  -3  -5  960.79   38.72
   3   3   5 1087.49   42.20
   3  -3  -5 1132.37   41.27
   3  -3  -5  995.39   44.11
  -3  -4  -5 7055.76  120.58
   3  -4  -5 6836.15  128.71
   3   4   5 6713.30  126.15
   3  -4  -5 7099.63  130.82
   3  -4  -5 6935.75  131.54
  -3   5   5  809.19   46.97
  -3  -5  -5 1036.58   35.43
   3  -5  -5 1013.07   40.27
   3   5   5  987.64   40.73
   3  -5  -5 1073.05   40.48
   3  -5  -5 1000.07   41.95
  -3   6   5  981.95   47.87
  -3  -6  -5 1217.62   39.25
   3  -6  -5 1232.14   45.74
  -3  -6  -5  779.43   74.53
   3  -6  -5 1309.71   49.05
  -3  -6  -5  645.47   62.27
  -3  -6  -5  729.23   63.70
  -3  -7  -5    7.89    8.48
  -3  -7  -5    5.98    6.36
   3  -7  -5    5.65   10.74
   3  -7  -5    6.98   11.47
  -3  -7  -5    6.16    6.55
   3  -7  -5    5.62   10.43
  -3  -8  -5   22.43    9.03
  -3  -8  -5   22.90    7.96
   3  -8  -5   21.86   10.50
   3  -8  -5   28.26   12.60
  -3  -8  -5   17.01    7.96
   3  -8  -5   13.31   10.61
  -3  -9  -5   24.55    9.07
  -3  -9  -5   28.28    9.16
   3  -9  -5   35.41   11.98
   3  -9  -5   34.74   11.63
  -3  -9  -5   33.48   10.42
   3  -9  -5   34.69   13.51
  -3 -10  -5  261.18   18.29
  -3 -10  -5  230.28   26.52
   3 -10  -5  257.42   21.90
   3 -10  -5  293.55   23.59
  -3 -10  -5  176.95   24.89
   3 -10  -5  239.99   22.83
  -3 -11  -5  438.04   23.07
  -3 -11  -5  712.68   52.69
   3 -11  -5  382.23   26.05
   3 -11  -5  489.60   27.72
  -3 -11  -5  725.85   68.49
   3 -11  -5  428.32   30.73
  -3 -12  -5 4909.39   98.08
  -3 -12  -5 5794.09  136.80
   3 -12  -5 4987.21  108.08
   3 -12  -5 5814.31  112.57
  -3 -12  -5 5473.67  158.05
   3 -12  -5 5002.98  114.62
  -3 -13  -5  894.31   38.25
  -3 -13  -5 1000.19   48.56
   3 -13  -5  928.51   45.70
   3 -13  -5 1115.89   45.61
  -3 -13  -5  872.70   51.59
   3 -13  -5  860.05   47.85
  -3 -14  -5  485.18   26.33
  -3 -14  -5  556.34   35.13
   3 -14  -5  529.60   33.07
   3 -14  -5  562.48   31.74
  -3 -14  -5  512.31   35.42
   3 -14  -5  584.32   37.06
  -3 -15  -5    3.93    9.77
  -3 -15  -5    6.03   10.65
   3 -15  -5   -0.68   14.38
   3 -15  -5   12.69   12.20
  -3 -15  -5    4.61    9.77
   3 -15  -5   -4.38   14.40
  -3 -16  -5  211.16   17.33
  -3 -16  -5  235.87   21.88
   3 -16  -5  207.61   21.87
   3 -16  -5  222.32   21.69
  -3 -16  -5  203.14   22.45
   3 -16  -5  235.52   23.89
  -3 -17  -5    0.20    9.96
  -3 -17  -5    6.08    9.32
   3 -17  -5    5.23   16.25
   3 -17  -5    4.55   13.32
  -3 -17  -5    5.64   11.73
   3 -17  -5    7.99   15.00
  -3 -18  -5   12.81   11.14
  -3 -18  -5    7.06    9.50
   3 -18  -5   22.90   14.00
   3 -18  -5   20.24   13.51
   3 -18  -5   18.71   15.77
  -3 -19  -5  402.50   25.63
  -3 -19  -5  392.40   29.91
   3 -19  -5  411.29   30.07
   3 -19  -5  454.40   32.23
   3 -19  -5  385.42   30.19
  -4 -14   5 1559.57   50.81
   4 -14   5 1402.19   63.30
   4  14  -5 1419.32   50.69
   4  14  -5 1430.37   47.54
  -4 -13   5  237.20   18.64
   4 -13   5  265.75   26.80
   4  13  -5  261.08   20.87
   4  13  -5  264.56   20.12
  -4 -12   5  266.18   19.26
   4 -12   5  345.95   27.73
   4  12  -5  295.09   22.08
   4  12  -5  389.57   24.15
  -4 -11   5 1073.97   37.11
   4 -11   5 1078.94   46.10
   4  11  -5 1049.27   38.50
   4  11  -5 1065.04   37.61
  -4 -10   5 3004.01   78.26
   4 -10   5 3124.25   97.15
   4  10  -5 3134.75   84.75
   4  10  -5 2943.52   77.46
   4  -9   5  488.13   24.06
  -4  -9   5  511.84   26.36
   4  -9   5  472.62   33.02
   4   9  -5  555.28   29.26
   4   9  -5  475.87   25.66
   4  -8   5   40.90   10.05
  -4  -8   5   31.52   11.62
   4  -8   5   38.61   15.17
   4   8  -5   45.10   14.10
   4   8  -5   31.79   12.53
   4  -7   5  798.21   33.11
  -4  -7   5  763.58   34.38
   4  -7   5  759.71   41.62
   4   7  -5  839.59   41.27
   4   7  -5  762.17   35.41
   4  -6   5 2642.14   77.26
  -4  -6   5 2473.15   78.63
   4  -6   5 2436.80   82.79
   4   6  -5 2773.30   86.74
   4   6  -5 2414.09   76.83
   4  -5   5  553.53   26.78
  -4  -5   5  512.14   31.70
   4  -5   5  552.29   33.90
   4   5  -5  600.96   31.73
   4   5  -5  512.59   30.29
   4  -4   5  233.26   17.85
  -4  -4   5  248.17   19.30
   4  -4   5  249.24   24.90
   4   4  -5  273.67   21.90
   4   4  -5  312.95   21.83
   4  -3   5  465.69   25.13
  -4  -3   5  509.33   28.09
   4  -3   5  454.26   28.37
   4   3  -5  500.40   27.11
   4   3  -5  492.52   27.43
   4  -2   5 2825.44   79.30
  -4  -2   5 2728.55   82.31
   4  -2   5 2515.74   78.36
   4   2  -5 2815.69   79.76
   4   2  -5 2575.69   77.64
   4  -1   5  416.79   23.63
  -4  -1   5  380.42   25.54
   4  -1   5  370.32   25.05
   4   1  -5  407.45   24.88
   4   1  -5  376.69   24.74
   4   0   5    5.60    8.84
  -4   0   5    5.61    9.34
   4   0   5   -2.31    9.04
   4   0  -5    7.81   13.41
   4   1   5  404.53   24.06
  -4   1   5  379.84   24.30
   4   1   5  326.95   24.04
   4  -1  -5  395.58   25.07
   4   2   5 2599.66   75.95
  -4   2   5 2591.09   82.46
   4   2   5 2289.38   77.22
   4  -2  -5 2496.27   75.92
   4   3   5  460.72   26.24
  -4   3   5  384.36   23.27
   4   3   5  397.17   29.57
   4  -3  -5  481.13   26.58
   4  -3  -5  451.94   26.37
  -4  -4  -5  202.74   14.31
  -4   4   5  209.69   20.06
   4  -4  -5  256.76   20.08
   4  -4  -5  259.15   21.92
  -4  -5  -5  488.92   23.37
  -4   5   5  486.78   28.93
   4  -5  -5  584.48   31.48
   4  -5  -5  484.40   28.90
  -4  -6  -5 2170.77   63.76
   4  -6  -5 1999.45   69.94
   4  -6  -5 2497.91   80.37
   4  -6  -5 2087.31   72.72
  -4  -7  -5  723.65   30.77
   4  -7  -5  642.92   33.01
   4  -7  -5  817.85   41.59
   4  -7  -5  628.54   35.02
  -4  -8  -5   30.26    9.02
   4  -8  -5   46.41   12.05
   4  -8  -5   50.93   13.83
   4  -8  -5   60.72   14.62
  -4  -9  -5  436.90   22.18
   4  -9  -5  442.88   26.11
   4  -9  -5  565.88   32.24
   4  -9  -5  426.79   26.60
  -4 -10  -5 2538.28   69.37
   4 -10  -5 2342.24   73.57
   4 -10  -5 3235.13   91.05
   4 -10  -5 2480.94   76.16
  -4 -11  -5  911.79   34.03
   4 -11  -5  934.70   39.81
   4 -11  -5 1145.48   41.73
   4 -11  -5  865.94   42.50
  -4 -12  -5  224.86   17.75
   4 -12  -5  249.79   22.68
   4 -12  -5  340.67   25.05
   4 -12  -5  307.03   27.63
  -4 -13  -5  215.34   17.74
   4 -13  -5  223.40   21.08
   4 -13  -5  302.07   23.27
   4 -13  -5  241.66   23.61
  -4 -14  -5 1283.35   43.44
   4 -14  -5 1256.48   52.30
   4 -14  -5 1316.50   54.72
   0 -23   6    0.08   13.64
   0  23  -6    3.94   16.48
   0  23  -6   -3.00   14.53
   0 -22   6  797.94   35.27
   0  22  -6 1028.85   48.30
   0  22  -6  776.11   39.54
   0 -21   6    1.76   11.98
   0  21  -6    3.26   14.72
   0  21  -6    4.37   13.50
   0 -20   6 1965.72   69.51
   0  20  -6 2158.54   74.37
   0  20  -6 1843.22   66.54
   0 -19   6    1.93   11.57
   0  19  -6   -3.25   13.29
   0  19  -6   -3.35   12.10
   0 -18   6   18.85   11.39
   0  18  -6   23.07   12.40
   0  18  -6   41.05   14.29
   0 -17   6    2.76   11.32
   0  17  -6   -1.45   11.82
   0  17  -6    0.27   10.96
   0 -16   6 4432.64   97.81
   0  16  -6 4379.85   98.05
   0  16  -6 4593.82  101.72
   0 -15   6    1.71    9.99
   0  15  -6    0.14   11.41
   0  15  -6    0.25   10.86
   0 -14   6 1085.68   42.98
   0  14  -6 1037.39   42.66
   0  14  -6 1053.38   42.60
   0 -13   6    2.00    8.55
   0  13  -6    0.21    8.97
   0  13  -6    2.67    9.74
   0 -12   6 1365.42   49.92
   0  12  -6 1231.72   45.84
   0  12  -6 1370.53   48.11
   0 -11   6    2.87    8.47
   0  11  -6    0.70    9.94
   0  11  -6    0.05   10.24
   0 -10   6 4305.61   93.97
   0  10  -6 5023.35  109.48
   0  -9   6    1.34    6.67
   0  -9   6   -0.11    7.54
   0   9  -6   -2.04    9.38
   0  -8   625962.83  184.46
   0   8  -626542.69  198.44
   0  -7   6    1.62    6.81
   0  -7   6    1.86    7.18
   0   7  -6   -0.68    7.77
   0   7  -6    4.35    8.98
   0  -6   6 2946.88   62.91
   0  -6   6 3528.19   68.85
   0   6  -6 2889.19   77.94
   0   6  -6 3431.49   69.37
   0  -5   6    2.39    6.93
   0  -5   6    0.35    7.20
   0  -5   6    1.05    6.39
   0   5  -6   -2.39    8.30
   0  -5   6    2.26    7.04
   0   5  -6   -1.20    7.10
   0  -4   6 3323.01   84.86
   0  -4   6 3309.52   78.25
   0  -4   6 3402.86   81.28
   0   4  -6 2705.88   76.43
   0  -4   6 3218.81   84.78
   0   4  -6 3105.78   79.37
   0  -3   6    3.66    6.67
   0  -3   6    0.64    6.61
   0  -3   6    2.35    6.72
   0  -3   6   -0.50    6.66
   0   3  -6    0.43    7.58
   0  -3   6    2.11    6.79
   0   3  -6   -2.09    7.42
   0  -2   6  817.95   38.70
   0  -2   6  729.79   32.79
   0  -2   6  738.60   33.36
   0  -2   6  773.20   35.12
   0   2  -6  621.30   33.99
   0  -2   6  681.23   34.00
   0   2  -6  625.02   32.59
   0  -1   6   -0.88    4.88
   0  -1   6    0.59    5.08
   0  -1   6    4.76    7.66
   0  -1   6    1.42    6.84
   0   1  -6   -1.03    7.19
   0  -1   6    3.95    7.69
   0   1  -6    1.52    7.22
   0   0   6 8686.93  157.70
   0   0   6 8878.64  156.84
   0   0   6 9721.33  171.08
   0   0   6 9858.03  182.40
   0   0  -6 9201.27  162.42
   0  -1  -6   -0.30    4.93
   0   1   6    1.81    7.36
   0   1   6    1.37    7.29
   0  -1  -6    0.43    7.78
   0   1   6    4.23    7.74
   0  -1  -6    3.87    7.49
   0  -2  -6  739.94   27.66
   0   2   6  699.01   36.16
   0  -2  -6  683.99   31.71
   0   2   6  800.23   37.31
   0  -2  -6  644.61   33.16
   0   2   6  629.26   34.04
   0  -2  -6  633.63   32.28
   0  -3  -6    1.28    6.01
   0   3   6    1.24    7.16
   0  -3  -6    3.26    7.12
   0   3   6    2.86    7.18
   0  -3  -6   -0.32    7.07
   0   3   6    2.11    7.37
   0  -3  -6    0.11    7.41
   0  -4  -6 3220.43   71.83
   0   4   6 3664.23   93.38
   0  -4  -6 3249.50   83.57
   0   4   6 3204.66   80.26
   0  -4  -6 2724.57   80.53
   0   4   6 3520.79   92.84
   0  -4  -6 3145.73   81.52
   0  -5  -6    1.55    7.13
   0   5   6    8.38   13.26
   0  -5  -6    2.98    7.12
   0   5   6    1.46    6.92
   0  -5  -6   -0.92    6.17
   0   5   6    8.18   16.85
   0  -5  -6    3.00    8.12
   0  -6  -6 3371.89   64.33
   0  -6  -6 3359.39   77.31
   0   6   6 3538.18   81.10
   0  -6  -6 3007.66   72.94
   0  -6  -6 3690.10   83.37
   0  -7  -6    2.97    7.57
   0  -7  -6   -0.08    7.60
   0   7   6    1.24    6.00
   0  -7  -6    2.64    5.92
   0  -7  -6    0.82    6.86
   0  -8  -623829.05  163.53
   0  -8  -622199.43  391.01
   0  -8  -622238.87  388.03
   0  -8  -624369.49  207.79
   0  -9  -6    1.88    8.43
   0  -9  -6   -0.50   10.26
   0  -9  -6   -0.00    6.31
   0  -9  -6    0.25   11.63
   0 -10  -6 4493.93   92.10
   0 -10  -6 4304.97  124.04
   0 -10  -6 4130.80  122.93
   0 -10  -6 4285.87  115.76
   0 -11  -6    1.27    7.51
   0 -11  -6    3.44    9.20
   0 -11  -6   -0.25    5.44
   0 -11  -6   -2.30    9.69
   0 -12  -6 1254.52   40.25
   0 -12  -6 1189.83   47.16
   0 -12  -6 1194.38   48.70
   0 -13  -6    0.07    9.02
   0 -13  -6    1.21   11.10
   0 -13  -6    0.30    5.45
   0 -13  -6    3.88   11.76
   0 -14  -6 1076.93   40.66
   0 -14  -6 1027.54   50.90
   0 -14  -6  930.30   42.32
   0 -15  -6    9.79    9.94
   0 -15  -6    1.06   12.08
   0 -15  -6   -2.04   12.38
   0 -16  -6 4451.63   93.56
   0 -16  -6 4107.62  105.56
   0 -16  -6 3954.52  102.57
   0 -17  -6    1.62   10.26
   0 -17  -6   -3.10   11.92
   0 -17  -6   -3.37   12.65
   0 -18  -6    7.88    9.89
   0 -18  -6   14.40   13.99
   0 -18  -6   24.72   14.09
   0 -19  -6   -1.81   11.39
   0 -19  -6   -0.70   12.42
   0 -19  -6    6.15   15.07
   0 -20  -6 2117.18   71.95
   0 -20  -6 1890.76   73.50
   0 -20  -6 1722.18   73.68
   0 -21  -6    3.64   12.55
   0 -21  -6   -3.96   18.26
   0 -21  -6    0.63   16.09
   0 -22  -6  897.21   37.68
   0 -22  -6  836.58   45.03
   0 -22  -6  745.96   43.72
   0 -23  -6   -2.76   22.22
   1 -23   6    7.65   10.96
  -1 -23   6    6.36    9.69
  -1 -23   6    5.21   12.22
   1 -23   6   -1.97   14.09
   1  23  -6    0.77   13.72
  -1  23  -6    6.92   13.48
   1  23  -6   -3.49   13.02
  -1  23  -6   -4.16   12.89
   1 -22   6  952.71   33.84
  -1 -22   6 1027.89   37.03
  -1 -22   6  911.65   38.18
   1 -22   6  917.42   39.81
   1  22  -6  932.24   42.81
  -1  22  -6  903.08   38.56
   1  22  -6  851.35   38.36
  -1  22  -6  793.33   39.22
   1 -21   6    6.71   10.85
  -1 -21   6    5.70    9.41
  -1 -21   6    9.16   12.13
   1 -21   6    5.41   12.61
   1  21  -6    4.80   13.02
  -1  21  -6   10.29   13.06
   1  21  -6    4.08   13.73
  -1  21  -6    1.80   11.24
   1 -20   6 2624.48   56.48
  -1 -20   6 2657.50   61.93
  -1 -20   6 2557.41   67.36
   1 -20   6 2507.16   70.70
   1  20  -6 2643.91   71.73
  -1  20  -6 2553.38   67.39
   1  20  -6 2581.47   67.64
  -1  20  -6 2464.29   68.78
   1 -19   6  193.41   15.22
  -1 -19   6  223.03   17.67
  -1 -19   6  185.06   19.23
   1 -19   6  183.87   20.25
   1  19  -6  174.14   20.75
  -1  19  -6  178.53   19.74
   1  19  -6  182.31   20.46
  -1  19  -6  157.70   20.89
   1 -18   6 6012.93  130.99
  -1 -18   6 6640.13  148.99
  -1 -18   6 5998.26  144.15
   1 -18   6 5607.44  136.61
   1  18  -6 6490.34  157.58
  -1  18  -6 6273.47  153.78
   1  18  -6 5660.29  140.30
  -1  18  -6 5468.99  146.81
   1 -17   6  259.97   16.07
  -1 -17   6  298.53   18.53
  -1 -17   6  237.94   19.25
   1 -17   6  235.66   19.28
   1  17  -6  276.24   24.34
  -1  17  -6  263.39   24.55
   1  17  -6  228.28   20.52
  -1  17  -6  216.32   20.43
   1 -16   6 3982.75   77.00
  -1 -16   6 4173.89   85.49
  -1 -16   6 4075.34   90.37
   1 -16   6 4087.36   95.21
   1  16  -6 4474.28  102.13
  -1  16  -6 4146.63   97.56
   1  16  -6 4172.93   89.66
  -1  16  -6 4230.57   97.62
   1 -15   6  266.67   16.50
  -1 -15   6  257.68   15.89
  -1 -15   6  267.56   20.68
   1 -15   6  253.17   20.18
   1  15  -6  256.39   22.21
  -1  15  -6  260.09   24.92
   1  15  -6  237.75   19.96
  -1  15  -6  246.32   21.24
   1 -14   612107.14  169.01
  -1 -14   611594.25  166.32
  -1 -14   611678.13  182.21
   1 -14   612052.66  190.78
   1  14  -612397.35  202.20
  -1  14  -612328.42  205.28
   1  14  -611440.55  176.47
  -1  14  -611606.27  186.38
   1 -13   6  223.50   16.04
  -1 -13   6  204.85   17.70
  -1 -13   6  203.84   17.32
   1 -13   6  214.75   20.28
   1  13  -6  227.51   24.82
  -1  13  -6  170.77   20.92
   1  13  -6  166.64   19.80
  -1  13  -6  183.03   22.01
   1 -12   6  528.74   22.74
  -1 -12   6  512.35   23.88
  -1 -12   6  425.47   24.15
   1 -12   6  466.78   27.18
   1  12  -6  455.06   28.60
   1  12  -6  357.96   22.56
  -1  12  -6  377.05   24.63
   1 -11   6   26.16    8.57
  -1 -11   6   34.94    9.11
  -1 -11   6   34.09   10.55
   1 -11   6   33.14   10.74
   1  11  -6   30.66   11.90
   1  11  -6   33.29   11.95
  -1  11  -6   43.24   10.84
   1 -10   6  674.23   26.85
  -1 -10   6  738.96   30.17
  -1 -10   6  748.17   32.48
   1 -10   6  750.64   35.97
   1  10  -6  779.30   36.01
   1  10  -6  801.68   35.95
  -1  10  -6  781.73   34.98
   1  -9   6   49.34    9.74
  -1  -9   6   44.20    9.23
  -1   9  -6   45.24    9.33
  -1  -9   6   35.08    8.26
   1  -9   6   41.35   10.40
   1   9  -6   34.23   12.00
  -1   9  -6   32.86   12.90
   1  -9   6   30.17    8.87
   1   9  -6   28.98   11.07
  -1   9  -6   29.49    9.10
   1  -8   6   56.94   10.62
  -1  -8   6   53.81    9.74
  -1   8  -6   42.49    9.26
  -1  -8   6   44.72   10.38
   1  -8   6   44.68   10.37
  -1   8  -6   38.80   12.59
   1  -8   6   26.67    9.05
   1   8  -6   25.03   10.20
  -1   8  -6   29.34    9.53
   1  -7   6   41.74    9.08
  -1  -7   6   40.76    9.20
  -1   7  -6   41.36    8.85
  -1  -7   6   38.85   10.12
   1  -7   6   37.94    9.61
  -1   7  -6   23.93   11.36
   1  -7   6   34.15    9.42
   1   7  -6   27.27    9.36
  -1   7  -6   33.48    9.84
   1  -6   6 1408.04   45.50
  -1  -6   6 1423.93   53.12
  -1  -6   6 1432.73   46.73
   1  -6   6 1463.94   48.03
   1  -6   6 1389.86   48.56
   1  -6   6 1408.63   49.48
   1   6  -6 1365.16   47.12
  -1   6  -6 1461.83   54.87
   1  -5   6   60.68   10.70
  -1  -5   6   69.75   10.79
  -1  -5   6   58.70   11.02
   1  -5   6   55.90   10.13
   1  -5   6   56.24    9.83
   1   5  -6   46.70   11.27
  -1   5  -6   37.63   11.30
   1  -5   6   49.61    9.75
   1   5  -6   53.08   11.46
  -1   5  -6   50.59   10.70
   1  -4   6 2650.12   58.18
  -1  -4   6 2893.79   62.51
  -1  -4   6 2605.48   59.59
   1  -4   6 2785.14   61.60
   1  -4   6 2826.93   66.42
   1   4  -6 2423.95   66.02
   1  -4   6 2820.16   70.74
   1   4  -6 2543.81   61.16
  -1   4  -6 2913.82   69.14
   1  -3   6  374.88   21.09
  -1  -3   6  402.00   22.55
  -1  -3   6  391.44   18.94
  -1  -3   6  394.65   22.32
   1  -3   6  387.45   23.96
   1  -3   6  420.30   26.80
   1   3  -6  331.78   22.41
  -1   3  -6  269.53   23.78
   1  -3   6  422.21   26.79
   1   3  -6  376.57   23.27
  -1   3  -6  361.33   22.68
   1  -2   615098.58  162.85
  -1  -2   613685.48  166.92
  -1  -2   615287.14  144.76
  -1  -2   614531.11  157.02
   1  -2   614040.17  153.05
   1   2  -614969.59  183.05
  -1   2  -615715.94  174.38
   1  -1   6  479.60   25.74
  -1  -1   6  476.15   24.55
  -1  -1   6  473.06   22.94
  -1  -1   6  475.24   25.72
   1  -1   6  461.33   25.83
   1  -1   6  488.92   29.32
   1   1  -6  435.74   26.13
   1  -1   6  431.29   27.08
  -1   1  -6  374.00   28.53
   1  -1   6  489.88   35.40
   1   1  -6  463.24   26.24
  -1   1  -6  411.98   29.40
   1   0   6 6304.44  100.26
  -1   0   6 6715.82  102.17
  -1   0   6 7031.88   94.62
  -1   0   6 6545.46  100.13
   1   0   6 6262.33   96.26
   1   0   6 7258.06  119.66
   1   0  -6 6349.75   98.61
  -1   0  -6 5856.23  121.74
   1   0   6 7535.60  145.47
   1   0  -6 6671.43  107.38
  -1   1   6  424.08   24.23
  -1   1   6  483.57   23.54
  -1  -1  -6  457.42   20.20
   1   1   6  463.91   25.49
   1   1   6  456.68   30.42
   1  -1  -6  441.47   24.21
  -1   1   6  522.67   29.87
   1  -1  -6  462.19   26.38
   1   1   6  377.48   22.50
  -1  -1  -6  402.77   28.71
   1   1   6  419.45   30.19
   1  -1  -6  421.97   25.71
  -1  -1  -6  440.09   25.17
  -1   2   615271.14  157.86
  -1  -2  -613841.54  147.54
   1   2   613751.07  188.15
   1  -2  -614318.90  160.13
  -1  -2  -613937.92  157.16
   1  -2  -614622.18  182.92
   1   2   613713.62  175.05
  -1  -2  -613577.49  194.80
   1  -2  -613391.27  158.35
  -1  -2  -614812.29  168.68
  -1   3   6  404.33   22.33
  -1  -3  -6  380.46   19.86
   1  -3  -6  345.19   18.59
   1   3   6  416.42   27.71
  -1  -3  -6  345.19   25.21
   1  -3  -6  360.63   24.62
  -1   3   6  366.80   24.58
   1  -3  -6  357.97   22.75
   1   3   6  346.62   26.31
  -1  -3  -6  356.70   36.61
   1   3   6  397.72   29.81
  -1  -3  -6  328.55   24.58
   1  -3  -6  342.50   23.11
  -1   4   6 2910.39   69.95
  -1  -4  -6 2571.98   52.66
   1  -4  -6 2301.33   48.20
   1   4   6 2678.74   67.98
   1  -4  -6 2316.29   59.42
  -1  -4  -6 2487.70   67.56
  -1   4   6 2692.97   88.07
   1  -4  -6 2574.93   63.37
   1   4   6 2779.31   68.80
  -1  -4  -6 2479.87   71.68
   1   4   6 2649.81   75.54
   1  -4  -6 2454.83   62.42
  -1  -4  -6 2450.14   74.39
  -1   5   6   62.28   10.71
  -1  -5  -6   54.97    9.99
   1  -5  -6   55.34    9.24
   1   5   6   53.29   11.10
  -1  -5  -6   50.39   10.82
   1  -5  -6   49.06   12.27
  -1   5   6   56.27   10.45
   1   5   6   61.51   10.27
   1  -5  -6   53.11   11.34
  -1  -5  -6   49.14   10.68
  -1  -5  -6   42.75   11.33
   1  -5  -6   47.79   11.94
  -1  -5  -6   51.47   12.23
  -1  -6  -6 1365.66   44.78
   1  -6  -6 1334.11   46.46
   1   6   6 1108.56   48.90
  -1  -6  -6 1469.98   55.03
   1  -6  -6 1278.13   48.94
  -1   6   6 1336.30   54.24
   1  -6  -6 1460.37   54.41
  -1  -6  -6 1379.71   55.83
  -1  -6  -6 1489.97   55.99
   1  -6  -6 1281.22   51.80
  -1  -6  -6 1299.11   56.85
   1  -7  -6   39.30    9.18
  -1  -7  -6   37.89    9.40
   1   7   6   27.89    8.98
  -1  -7  -6   39.84   10.81
   1  -7  -6   28.35   10.89
  -1   7   6   30.23    8.68
   1  -7  -6   38.81   10.70
  -1  -7  -6   32.97    9.57
  -1  -7  -6   35.64   11.37
   1  -7  -6   34.43   12.84
  -1  -7  -6   28.55   10.02
  -1  -8  -6   48.45   10.13
   1  -8  -6   65.63   11.24
   1   8   6   34.31    9.84
  -1  -8  -6   32.17    9.54
   1  -8  -6   53.47   15.48
  -1   8   6   30.38   15.13
   1  -8  -6   62.24   15.00
  -1  -8  -6   24.15    9.84
  -1  -8  -6   26.05   10.44
   1  -8  -6   43.49   14.91
  -1  -8  -6   23.76    9.60
  -1  -9  -6   41.85    9.92
   1  -9  -6   38.79    9.26
   1   9   6   31.49   14.18
  -1  -9  -6   38.99   10.83
   1  -9  -6   35.13   11.62
   1  -9  -6   39.92   10.36
  -1  -9  -6   35.01   11.12
   1  -9  -6   36.51   14.04
  -1  -9  -6   28.02   13.12
  -1 -10  -6  687.76   30.12
   1 -10  -6  635.21   30.67
  -1 -10  -6  691.26   34.43
   1 -10  -6  687.36   36.97
   1 -10  -6  845.85   47.34
  -1 -10  -6  724.25   37.63
   1 -10  -6  691.61   37.31
  -1 -11  -6   34.80   10.49
   1 -11  -6   27.83    9.22
  -1 -11  -6   28.46   10.52
   1 -11  -6   27.09   12.82
   1 -11  -6   27.94    9.60
  -1 -11  -6   27.69   12.08
   1 -11  -6   27.47   13.04
   1 -12  -6  432.13   22.76
  -1 -12  -6  444.05   23.50
  -1 -12  -6  383.37   28.75
   1 -12  -6  393.98   31.05
   1 -12  -6  468.18   28.59
  -1 -12  -6  321.12   27.70
   1 -12  -6  349.45   28.11
   1 -13  -6  231.25   19.33
  -1 -13  -6  184.02   16.64
  -1 -13  -6  206.13   20.83
   1 -13  -6  184.90   20.50
   1 -13  -6  212.40   21.72
  -1 -13  -6  168.63   19.96
   1 -13  -6  161.50   19.65
   1 -14  -611568.74  175.10
  -1 -14  -611368.21  172.09
  -1 -14  -611027.62  196.80
   1 -14  -610354.58  179.61
   1 -14  -611363.05  194.64
  -1 -14  -6 9902.34  176.47
   1 -14  -6 9646.67  173.86
   1 -15  -6  269.47   19.68
  -1 -15  -6  248.07   19.07
  -1 -15  -6  241.38   22.95
   1 -15  -6  220.10   22.87
   1 -15  -6  194.15   23.18
  -1 -15  -6  234.61   23.00
   1 -15  -6  214.00   23.49
   1 -16  -6 4071.92   88.41
  -1 -16  -6 3978.51   90.82
  -1 -16  -6 3996.73  109.69
   1 -16  -6 3737.25  108.13
   1 -16  -6 3368.11  107.88
  -1 -16  -6 4076.37  102.05
   1 -16  -6 3596.85   98.84
   1 -17  -6  253.05   19.90
  -1 -17  -6  261.74   27.90
  -1 -17  -6  234.68   22.85
   1 -17  -6  236.31   30.35
   1 -17  -6  208.31   19.43
  -1 -17  -6  226.93   22.96
   1 -17  -6  219.72   23.97
   1 -18  -6 5972.94  145.26
  -1 -18  -6 6104.63  144.04
  -1 -18  -6 6603.18  171.00
   1 -18  -6 5581.53  146.70
  -1 -18  -6 6246.82  174.73
   1 -18  -6 5330.96  145.18
   1 -19  -6  184.49   18.42
  -1 -19  -6  197.77   19.93
  -1 -19  -6  205.49   26.12
   1 -19  -6  185.49   26.25
  -1 -19  -6  176.67   31.01
   1 -19  -6  158.77   25.96
   1 -20  -6 2650.47   70.16
  -1 -20  -6 2593.75   63.97
  -1 -20  -6 2796.77   89.94
   1 -20  -6 2550.69   75.25
  -1 -20  -6 2582.47   97.01
   1 -20  -6 2301.78   76.94
   1 -21  -6   16.80   11.61
  -1 -21  -6   16.32   21.02
   1 -21  -6    8.47   19.61
  -1 -21  -6   -7.32   26.67
   1 -21  -6    5.40   21.39
   1 -22  -6 1007.47   38.85
  -1 -22  -6  895.52   37.72
  -1 -22  -6 1477.60   87.69
   1 -22  -6  942.23   45.66
  -1 -22  -6 1503.57   91.77
   1 -22  -6  809.76   46.97
   1 -23  -6   -3.87   11.87
  -1 -23  -6    0.38   12.91
  -1 -23  -6   -1.58   21.23
   1 -23  -6    7.04   14.40
  -1 -23  -6    0.82   32.22
   1 -23  -6   -2.71   15.85
   2 -21   6  115.95   13.17
  -2 -21   6  120.68   14.05
  -2 -21   6   96.38   14.62
   2  21  -6  101.79   17.42
  -2  21  -6   97.53   18.46
   2  21  -6   89.87   17.19
  -2  21  -6   98.90   18.68
   2 -20   6 1232.65   32.91
  -2 -20   6 1348.44   39.84
  -2 -20   6 1202.86   39.38
   2  20  -6 1252.98   51.15
  -2  20  -6 1250.43   47.47
   2  20  -6 1045.85   39.78
  -2  20  -6 1116.58   52.54
   2 -19   6  163.06   13.52
  -2 -19   6  176.76   15.16
  -2 -19   6  143.02   16.39
   2  19  -6  157.43   19.98
  -2  19  -6  149.21   19.98
   2  19  -6  128.81   16.66
  -2  19  -6  123.55   18.51
   2 -18   6   21.86    9.43
  -2 -18   6   23.86   10.04
  -2 -18   6   44.17   12.86
   2  18  -6   56.17   16.17
  -2  18  -6   77.96   19.14
   2  18  -6   80.43   16.48
  -2  18  -6   84.29   16.72
   2 -17   6   56.53   11.25
  -2 -17   6   62.05   11.02
  -2 -17   6   74.47   15.00
   2  17  -6   55.25   16.52
  -2  17  -6   61.23   17.39
   2  17  -6   75.91   13.77
  -2  17  -6   65.63   14.30
   2 -16   6 2607.00   67.19
  -2 -16   6 2714.44   72.27
  -2 -16   6 2491.76   74.11
   2  16  -6 2686.72   81.89
  -2  16  -6 2472.53   82.63
   2  16  -6 2221.39   66.83
  -2  16  -6 2278.51   81.45
  -2 -15   6    3.61    9.22
  -2 -15   6    1.17   10.03
   2  15  -6   12.11   12.14
  -2  15  -6    8.90   18.67
   2  15  -6   -0.81   10.18
  -2  15  -6    2.62   11.06
   2 -14   6  606.05   23.12
  -2 -14   6  645.46   28.62
  -2 -14   6  488.19   23.70
   2  14  -6  600.34   31.54
   2  14  -6  464.71   24.71
  -2  14  -6  461.17   38.32
   2 -13   6  132.69   13.13
  -2 -13   6  147.41   14.12
  -2 -13   6  123.95   14.27
   2  13  -6  132.95   16.80
   2  13  -6  105.42   12.77
  -2  13  -6   97.04   14.66
   2 -12   6  384.35   19.29
  -2 -12   6  375.01   19.32
  -2  12  -6  356.44   23.53
  -2 -12   6  364.36   22.86
   2  12  -6  384.80   24.97
   2  12  -6  380.26   23.02
  -2  12  -6  321.17   23.86
   2 -11   6  252.04   16.60
  -2 -11   6  226.45   16.34
  -2  11  -6  201.30   22.16
  -2 -11   6  233.25   17.59
   2  11  -6  246.19   20.69
  -2  11  -6  221.63   23.22
   2  11  -6  231.95   19.06
  -2  11  -6  224.50   20.40
   2 -10   6 3987.25   80.49
  -2 -10   6 3489.58   83.41
  -2 -10   6 3917.85   82.23
   2  10  -6 4023.15   88.33
  -2  10  -6 3944.28  104.85
   2  10  -6 4302.19   91.32
  -2  10  -6 3954.91   94.69
   2  -9   6 1991.37   52.26
  -2  -9   6 1789.18   47.89
  -2  -9   6 1814.61   50.93
   2   9  -6 1760.00   55.14
  -2   9  -6 1712.28   67.51
   2   9  -6 1745.97   51.15
  -2   9  -6 1667.27   55.82
   2  -8   618711.28  268.86
  -2  -8   618279.32  260.33
  -2  -8   617243.04  255.79
   2   8  -616366.48  249.01
  -2   8  -615715.97  269.30
   2   8  -617646.56  262.71
   2  -7   6 1300.48   39.91
  -2  -7   6 1217.43   35.44
  -2  -7   6 1269.88   42.22
   2   7  -6 1176.89   42.41
  -2   7  -6 1091.94   52.60
   2   7  -6 1155.84   39.68
  -2   7  -6 1174.09   47.50
   2  -6   6 2350.75   55.54
  -2  -6   6 2347.01   55.43
  -2  -6   6 2268.03   53.80
  -2  -6   6 2434.19   60.03
  -2   6  -6 2281.03   75.20
   2   6  -6 2568.36   62.16
  -2   6  -6 2527.25   70.02
   2  -5   6  278.38   19.03
  -2  -5   6  271.46   20.13
  -2  -5   6  254.80   16.33
  -2  -5   6  247.02   18.80
  -2   5  -6  230.69   23.86
   2   5  -6  240.58   19.11
  -2   5  -6  210.28   21.50
   2  -4   6 1506.56   45.72
  -2  -4   6 1317.74   51.33
  -2  -4   6 1540.26   45.09
  -2  -4   6 1441.85   44.97
  -2   4  -6 1355.90   60.80
   2   4  -6 1494.79   51.24
  -2   4  -6 1476.90   52.19
   2  -3   6  297.23   19.71
  -2  -3   6  279.15   20.28
  -2  -3   6  292.74   19.42
  -2  -3   6  267.45   19.33
   2   3  -6  254.91   19.74
  -2   3  -6  252.55   22.19
   2   3  -6  278.42   20.99
  -2   3  -6  220.33   22.24
   2  -2   6  254.44   18.94
  -2  -2   6  237.06   19.68
  -2  -2   6  234.38   17.60
  -2  -2   6  257.34   19.45
   2   2  -6  218.61   19.14
  -2   2  -6  173.01   18.16
   2   2  -6  179.73   17.46
  -2   2  -6  139.62   16.46
   2  -1   6   12.87    8.54
  -2  -1   6    5.74    6.67
  -2  -1   6   12.22    6.55
  -2  -1   6   12.28    7.03
   2   1  -6   16.50   11.17
  -2   1  -6   16.09    9.67
   2   1  -6   28.03   10.62
  -2   1  -6   18.50    7.35
   2   0   6 4033.38   90.82
  -2   0   6 3943.86   88.36
  -2   0   6 4327.47   89.51
  -2   0   6 4017.24   86.87
   2   0  -6 4876.87  108.32
   2   0   6 4735.79  102.30
  -2   0  -6 3923.49   97.60
   2   0  -6 4062.71   89.37
  -2   0  -6 3536.40  100.32
  -2   0  -6 3727.83  122.99
  -2   1   6   11.81    6.61
  -2   1   6   15.38    6.95
  -2  -1  -6   10.00    7.00
  -2   1   6   11.06    9.91
   2  -1  -6   18.60   10.35
   2   1   6   37.85   12.61
  -2  -1  -6   16.33    9.08
   2  -1  -6   21.04   10.33
  -2  -1  -6   17.79    7.05
  -2  -1  -6   15.41    8.83
  -2   2   6  251.27   19.01
  -2   2   6  212.46   25.49
  -2  -2  -6  205.41   14.81
   2  -2  -6  185.23   17.09
   2  -2  -6  231.46   21.75
   2   2   6  238.80   19.31
  -2  -2  -6  170.98   18.46
   2  -2  -6  166.50   17.62
  -2  -2  -6  148.83   16.26
  -2  -2  -6  105.33   21.71
  -2   3   6  273.59   19.42
  -2   3   6  287.01   25.21
  -2  -3  -6  241.66   16.10
   2  -3  -6  256.96   20.09
   2  -3  -6  302.93   21.98
  -2  -3  -6  228.03   24.63
   2  -3  -6  239.89   19.90
  -2  -3  -6  184.64   24.10
  -2  -3  -6  158.33   30.45
  -2   4   6 1051.22   44.41
  -2  -4  -6 1436.55   42.39
   2  -4  -6 1252.74   37.17
   2  -4  -6 1448.82   47.96
  -2  -4  -6 1286.24   46.65
  -2  -4  -6 1455.40   52.37
   2  -4  -6 1341.60   47.31
  -2  -4  -6 1015.76   42.94
  -2  -4  -6 1009.29   57.33
  -2   5   6  224.85   21.76
  -2  -5  -6  251.59   17.22
   2  -5  -6  206.63   14.83
   2  -5  -6  238.80   20.06
  -2  -5  -6  220.86   19.24
   2  -5  -6  212.83   20.10
  -2  -5  -6  180.21   26.96
   2  -5  -6  222.97   20.40
  -2  -5  -6  210.15   19.22
  -2  -5  -6  172.87   27.93
  -2   6   6 2236.72   64.82
  -2  -6  -6 2248.29   56.30
   2  -6  -6 2112.88   53.79
  -2  -6  -6 2251.89   64.55
   2  -6  -6 2331.09   66.75
   2  -6  -6 2577.85   70.99
  -2  -6  -6 2191.30   67.69
   2  -6  -6 2274.11   67.74
  -2   7   6 1229.81   45.95
  -2  -7  -6 1155.67   38.90
   2  -7  -6 1114.85   39.05
  -2  -7  -6 1074.23   49.34
   2  -7  -6 1144.22   44.45
   2  -7  -6 1290.40   47.16
  -2  -7  -6  996.05   60.26
   2  -7  -6 1107.94   45.79
  -2   8   616964.71  276.13
  -2  -8  -615599.95  235.80
   2  -8  -616811.38  248.74
  -2  -8  -615814.15  255.95
   2  -8  -616754.12  261.89
   2  -8  -618531.63  284.02
  -2  -8  -615933.01  264.37
   2  -8  -616606.43  268.75
  -2  -9  -6 1583.54   50.55
   2  -9  -6 1740.32   49.47
  -2  -9  -6 1492.42   52.35
   2  -9  -6 1787.63   60.13
   2  -9  -6 1952.02   60.06
  -2  -9  -6 1555.39   56.89
   2  -9  -6 1624.60   59.01
  -2 -10  -6 3051.73   68.55
   2 -10  -6 3530.10   76.81
  -2 -10  -6 3657.09   89.39
   2 -10  -6 3858.55   94.10
   2 -10  -6 4052.73   89.68
  -2 -10  -6 3714.96   91.74
   2 -10  -6 3800.75  100.24
  -2 -11  -6  207.89   17.65
   2 -11  -6  261.28   18.08
  -2 -11  -6  227.52   20.18
   2 -11  -6  244.57   22.48
   2 -11  -6  223.17   22.34
  -2 -11  -6  204.66   19.85
   2 -11  -6  242.08   24.71
  -2 -11  -6  172.82   22.80
   2 -12  -6  354.92   24.14
  -2 -12  -6  305.80   23.55
  -2 -12  -6  346.14   25.19
   2 -12  -6  362.78   25.95
   2 -12  -6  382.36   24.97
  -2 -12  -6  317.31   27.11
   2 -12  -6  391.35   28.53
   2 -13  -6  119.75   13.41
  -2 -13  -6  117.09   16.31
   2 -13  -6  136.42   18.81
   2 -13  -6  111.14   14.85
  -2 -13  -6  109.10   15.69
   2 -13  -6  122.80   19.99
   2 -14  -6  545.65   25.92
  -2 -14  -6  473.16   35.46
   2 -14  -6  545.98   31.66
   2 -14  -6  479.94   39.60
  -2 -14  -6  385.71   30.26
   2 -14  -6  515.83   33.11
   2 -15  -6   -0.26    8.08
  -2 -15  -6    4.61    9.56
   2 -15  -6   -3.03   12.36
   2 -15  -6   -0.23    8.77
  -2 -15  -6    9.93   12.69
   2 -15  -6    2.12   14.45
   2 -16  -6 2508.79   75.09
  -2 -16  -6 2693.53   95.13
   2 -16  -6 2418.37   79.69
   2 -16  -6 2612.19   83.95
  -2 -16  -6 2644.10   95.99
   2 -16  -6 2260.27   76.96
   2 -17  -6   60.52   11.77
  -2 -17  -6   62.12   15.65
   2 -17  -6   59.04   21.77
   2 -17  -6   69.34   13.29
  -2 -17  -6   69.52   17.34
   2 -17  -6   63.56   38.23
   2 -18  -6   28.38   10.63
  -2 -18  -6   77.13   21.74
   2 -18  -6   49.62   16.14
   2 -18  -6   79.80   14.24
  -2 -18  -6  145.93   33.06
   2 -18  -6   78.47   18.20
  -2 -19  -6  228.16   31.31
   2 -19  -6  131.05   19.17
  -2 -19  -6  228.94   36.30
   2 -19  -6  116.88   20.07
  -2 -20  -6 1837.48   87.62
   2 -20  -6 1241.36   48.92
   2 -20  -6 1100.58   50.72
  -2 -21  -6  116.63   20.19
   2 -21  -6   79.88   24.19
  -2 -21  -6  108.26   22.86
   2 -21  -6   87.34   21.54
   3 -17   6  846.02   28.55
  -3 -17   6  835.79   37.44
   3  17  -6  815.59   36.01
  -3  17  -6  444.44   42.42
   3  17  -6  662.85   30.71
   3 -16   6 1911.28   43.52
  -3 -16   6 1872.56   67.57
   3  16  -6 2118.34   59.09
   3  16  -6 1876.51   49.69
   3  15  -6 1441.43   52.79
   3  15  -6 1294.73   39.16
  -3  14  -6 4166.58   93.17
   3  14  -6 4940.43   91.10
   3 -13   6 1119.57   39.37
   3  13  -6 1067.56   44.67
  -3  13  -6  818.86   40.78
   3  13  -6  910.53   38.78
   3 -12   6  174.86   15.00
  -3 -12   6  158.87   16.52
   3  12  -6  149.41   16.93
  -3  12  -6  123.89   17.49
   3  12  -6  124.66   15.00
   3 -11   6    4.48    8.18
  -3 -11   6    6.46    6.92
   3  11  -6   11.47   11.29
  -3  11  -6   10.03   10.82
   3  11  -6   11.99   10.31
   3 -10   6  654.97   27.71
  -3 -10   6  661.14   35.90
   3  10  -6  649.66   32.40
  -3  10  -6  557.99   33.46
   3  10  -6  607.53   28.77
   3  -9   6   17.81    8.61
  -3  -9   6    8.34    6.24
   3   9  -6   18.16   10.69
  -3   9  -6    8.45   10.72
   3   9  -6    8.86   10.94
   3  -8   6   66.91   11.42
  -3  -8   6   57.39    9.92
   3   8  -6   37.81   12.01
  -3   8  -6   32.13   11.80
   3   8  -6   22.25   10.89
   3  -7   6    4.46    8.65
  -3  -7   6    4.72    5.67
   3   7  -6    4.56   10.54
  -3   7  -6    2.17   10.69
   3   7  -6    4.23    7.34
   3  -6   6 1333.31   42.94
  -3  -6   6 1058.60   43.36
   3   6  -6 1230.00   43.44
  -3   6  -6 1048.07   42.40
   3   6  -6 1068.03   38.42
   3  -5   6    9.59    8.90
  -3  -5   6    4.69    5.39
   3   5  -6    6.78    8.57
  -3   5  -6    9.03    9.87
   3   5  -6    8.35    9.31
   3  -4   6  899.60   34.39
  -3  -4   6  636.56   38.82
  -3   4  -6  842.85   37.19
   3   4  -6  870.99   36.36
   3  -3   6 1916.01   54.31
  -3  -3   6 1741.12   46.48
  -3   3  -6 1698.11   55.61
   3   3  -6 1667.68   50.73
  -3   2  -6 7498.03  131.29
   3   2  -6 8099.86  139.27
   3  -1   6 2029.46   55.98
  -3  -1   6 1641.12   43.48
   3   1  -6 2103.39   70.09
  -3   1  -6 1730.19   58.81
   3   1  -6 1780.24   60.44
   3   1   6 1865.15   55.41
   3   1   6 1590.06   72.05
   3  -1  -6 1989.26   58.82
   3  -1  -6 1726.99   53.88
   3  -2  -6 7187.05  134.79
  -3  -3  -6 1730.65   45.20
   3   3   6 1726.38   56.91
   3  -3  -6 1558.70   51.39
  -3   4   6  680.01   34.41
  -3  -4  -6  751.10   26.75
   3  -4  -6  735.54   33.60
   3  -4  -6  854.43   37.89
   3  -4  -6  763.56   34.36
  -3   5   6    3.13    5.50
  -3  -5  -6   10.28    7.58
   3  -5  -6    7.29   10.51
   3  -5  -6   10.65   10.48
   3  -5  -6    5.99   10.13
  -3   6   6  865.75   41.95
  -3  -6  -6 1123.33   36.70
   3  -6  -6 1107.60   43.53
   3  -6  -6 1165.60   45.36
   3  -6  -6 1068.83   43.24
  -3   7   6    4.78    6.61
  -3  -7  -6   -0.00    7.68
   3  -7  -6    0.77    9.63
   3  -7  -6    5.65   11.49
   3  -7  -6    1.12   11.49
  -3  -8  -6   46.18   10.69
   3  -8  -6   33.26   12.52
   3  -8  -6   45.22   12.80
   3  -8  -6   24.08   11.70
  -3  -9  -6   18.60    8.97
   3  -9  -6    9.80   10.35
   3  -9  -6   16.92   10.69
   3  -9  -6    9.81   11.52
  -3 -10  -6  584.85   27.21
   3 -10  -6  616.63   33.43
   3 -10  -6  646.91   33.06
   3 -10  -6  572.84   32.40
  -3 -11  -6    6.52    9.85
   3 -11  -6    6.08   11.15
   3 -11  -6   10.71   10.20
   3 -11  -6    7.16   13.68
  -3 -12  -6  155.90   15.71
   3 -12  -6  132.53   18.86
   3 -12  -6  148.55   16.89
   3 -12  -6  124.96   19.39
  -3 -13  -6 1051.31   36.92
   3 -13  -6 1032.44   44.88
   3 -13  -6 1169.08   45.63
   3 -13  -6  944.67   43.21
  -3 -14  -6 5167.68   96.14
   3 -14  -6 5561.71  110.93
   3 -14  -6 6310.88  113.54
   3 -14  -6 5220.00  113.50
  -3 -15  -6 1382.66   49.26
   3 -15  -6 1312.41   74.76
   3 -15  -6 1528.54   56.62
   3 -15  -6 1408.35   88.56
  -3 -16  -6 1787.72   48.78
   3 -16  -6 1888.56   62.66
   3 -16  -6 2118.34   70.29
   3 -16  -6 2001.24   67.94
  -3 -17  -6  742.27   33.69
   3 -17  -6  790.27   44.56
   3 -17  -6  850.41   44.08
   3 -17  -6  681.60   44.05
   4 -11   6  354.73   20.55
  -4 -11   6  323.70   21.39
   4  11  -6  342.86   24.11
   4  11  -6  334.14   22.60
   4 -10   6 1284.56   35.78
  -4 -10   6 1153.68   38.81
   4  10  -6 1299.12   42.53
   4  10  -6 1311.94   43.87
   4  -9   6 3262.13   59.70
  -4  -9   6 2947.83   64.47
   4  -9   6 3013.78   90.57
   4   9  -6 2975.97   70.77
   4   9  -6 2850.63   65.03
   4  -8   6 7193.28  149.18
  -4  -8   6 6689.86  142.46
   4  -8   6 7123.42  166.31
   4   8  -6 7035.78  152.26
   4   8  -6 6602.56  149.76
   4  -7   6 3068.10   78.49
  -4  -7   6 2670.05   71.81
   4  -7   6 2506.40   84.24
   4   7  -6 2928.88   87.58
   4   7  -6 2328.31   72.16
   4  -6   6  678.85   27.47
  -4  -6   6  695.59   31.58
   4  -6   6  790.95   43.13
   4   6  -6  894.94   36.58
   4   6  -6  701.21   34.12
   4  -5   6  373.41   21.08
  -4  -5   6  388.74   24.44
   4  -5   6  402.45   27.50
   4   5  -6  444.76   27.05
   4   5  -6  349.69   22.72
   4  -4   6  380.72   21.76
  -4  -4   6  404.48   24.06
   4  -4   6  353.58   27.89
   4   4  -6  418.59   26.07
   4   4  -6  399.57   27.49
   4  -3   6  846.41   33.22
  -4  -3   6  868.96   34.48
   4  -3   6  701.59   36.10
   4   3  -6  909.20   40.25
   4   3  -6  724.82   36.74
   4  -2   6   42.60   11.11
  -4  -2   6   30.65   12.09
   4  -2   6   21.12   11.06
   4   2  -6   14.22   12.22
   4  -1   6  147.87   15.08
  -4  -1   6  158.50   16.28
   4  -1   6  146.13   17.15
   4   1  -6  165.11   17.43
   4   0   6 2000.85   55.40
  -4   0   6 1851.14   56.14
   4   0   6 1826.58   59.92
   4   0  -6 1701.15   65.53
   4   0  -6 1859.92   65.56
   4   1   6  152.14   16.34
  -4   1   6  147.62   16.08
   4  -1  -6  166.07   16.89
   4  -1  -6  165.34   18.93
   4   2   6   47.94   13.20
  -4   2   6   36.13   11.49
   4  -2  -6   29.35   11.77
   4  -2  -6   14.90   11.76
   4   3   6  865.44   34.87
  -4   3   6  736.95   31.74
   4  -3  -6  821.20   37.86
   4  -3  -6  682.75   31.77
   4   4   6  324.12   21.99
  -4   4   6  281.84   22.43
   4  -4  -6  357.39   25.32
   4  -4  -6  368.51   25.40
  -4  -5  -6  337.07   17.57
  -4   5   6  331.89   21.19
   4  -5  -6  398.73   23.79
   4  -5  -6  352.72   23.90
  -4  -6  -6  615.43   23.91
   4  -6  -6  710.60   31.65
   4  -6  -6  729.83   35.26
  -4  -7  -6 2328.75   61.53
   4  -7  -6 2150.21   64.32
   4  -7  -6 2500.72   70.33
   4  -7  -6 2169.62   68.50
  -4  -8  -6 5914.48  123.46
   4  -8  -6 5807.12  139.03
   4  -8  -6 6667.78  146.88
   4  -8  -6 5559.68  131.62
  -4  -9  -6 2518.15   53.18
   4  -9  -6 2399.36   62.52
   4  -9  -6 2849.00   67.16
   4  -9  -6 2268.74   63.45
  -4 -10  -6 1068.73   35.17
   4 -10  -6 1093.14   44.73
   4 -10  -6 1390.88   45.16
   4 -10  -6 1132.70   44.64
  -4 -11  -6  297.81   19.52
   4 -11  -6  276.69   22.63
   4 -11  -6  327.49   23.64
   4 -11  -6  286.41   24.78
   0 -21   7   -5.57   10.63
   0 -21   7    1.74   12.52
   0  21  -7   -6.24   14.24
   0  21  -7   -0.53   13.62
   0 -20   7 1366.64   38.95
   0 -20   7 1415.23   46.84
   0  20  -7 1555.26   55.70
   0  20  -7 1687.06   53.95
   0 -19   7   -1.22    9.61
   0 -19   7   -0.17   10.98
   0  19  -7   -5.90   12.53
   0  19  -7   -4.86   13.32
   0 -18   7 3245.53   66.81
   0 -18   7 3244.31   78.29
   0  18  -7 3382.83   82.19
   0  18  -7 3444.24   83.52
   0 -17   7    2.30    9.04
   0 -17   7    1.21   10.52
   0  17  -7    5.38   12.04
   0  17  -7    0.52   11.31
   0 -16   7  215.21   15.95
   0 -16   7  197.93   18.05
   0  16  -7  196.65   20.45
   0  16  -7  205.93   20.19
   0 -15   7    2.39    7.83
   0 -15   7    0.81    9.84
   0  15  -7    5.19   12.32
   0  15  -7    2.83   11.89
   0 -14   7 1399.44   49.15
   0 -14   7 1468.26   53.02
   0  14  -7 1432.34   50.85
   0  14  -7 1442.25   52.17
   0 -13   7    1.69    8.07
   0 -13   7    1.34    9.45
   0  13  -7    4.37   10.55
   0  13  -7    6.83    9.98
   0 -12   7 1284.12   38.70
   0 -12   7 1248.02   48.95
   0  12  -7 1308.56   47.32
   0 -11   7    0.62    6.93
   0 -11   7   -1.44    9.77
   0  11  -7    1.26    9.59
   0 -10   7 5793.41  107.65
   0 -10   7 5801.50  116.00
   0  10  -7 5532.45  110.43
   0  -9   7    1.35    8.44
   0  -9   7    3.12    8.96
   0   9  -7   -0.50    8.17
   0   9  -7    5.81   10.23
   0  -8   7  233.78   17.28
   0  -8   7  303.70   19.97
   0   8  -7  226.95   20.77
   0   8  -7  355.79   23.20
   0  -7   7    5.21    8.06
   0  -7   7    2.13    7.71
   0   7  -7    3.22    6.79
   0   7  -7    5.84    9.29
   0  -6   7 5574.44  106.14
   0  -6   7 5598.21  113.92
   0   6  -7 5077.43  110.96
   0   6  -7 5966.82  115.73
   0  -5   7    2.13    7.79
   0  -5   7   -0.74    8.10
   0   5  -7   -0.78    8.90
   0   5  -7    0.77    9.30
   0  -4   7 1703.46   50.74
   0  -4   7 2038.10   55.60
   0   4  -7 1716.61   56.94
   0  -3   7    1.06    7.51
   0  -3   7    0.28    7.46
   0   3  -7    1.22    8.02
   0   3  -7    0.57    8.17
   0  -2   7 3464.41   85.11
   0  -2   7 3495.08   87.67
   0   2  -7 3094.99   88.00
   0   2  -7 3646.88   94.36
   0  -1   7    3.79    8.32
   0  -1   7   -1.47    7.21
   0   1  -7   -0.54    7.61
   0   1  -7   -1.90    8.90
   0   0   7    2.10    7.28
   0   0   7    0.91    7.87
   0   0  -7    0.11    7.05
   0   0  -7   -1.29    8.39
   0   1   7   -0.58    7.93
   0   1   7    2.52    8.29
   0   1   7    0.28    7.46
   0  -1  -7    1.67    7.66
   0  -1  -7    1.35    8.45
   0  -2  -7 2971.19   67.21
   0  -2  -7 3334.72   84.07
   0   2   7 3644.65  101.37
   0  -2  -7 3182.98   87.26
   0  -2  -7 3709.81   93.40
   0  -3  -7    2.91    6.86
   0  -3  -7   -0.84    8.86
   0   3   7   -2.28    6.13
   0  -3  -7    0.43    8.51
   0  -3  -7    0.18    8.99
   0  -4  -7 1890.26   49.17
   0  -4  -7 1904.28   62.32
   0   4   7 1957.48   69.72
   0  -4  -7 1954.24   65.07
   0  -4  -7 1957.86   68.03
   0  -5  -7    2.43    7.05
   0  -5  -7    0.24    9.01
   0  -5  -7    0.22    6.84
   0  -5  -7    2.97    9.07
   0  -6  -7 5641.76  102.17
   0  -6  -7 5639.48  118.09
   0  -6  -7 5688.32  120.15
   0  -6  -7 5277.14  116.73
   0  -7  -7    0.92    9.65
   0  -7  -7   -1.04    9.74
   0  -7  -7    0.65    7.95
   0  -7  -7    0.72    9.43
   0  -8  -7  232.86   18.28
   0  -8  -7  255.43   21.63
   0  -8  -7  291.50   22.67
   0  -8  -7  319.76   24.88
   0  -9  -7    0.47    8.91
   0  -9  -7    0.11    7.18
   0  -9  -7   -0.28   10.72
   0 -10  -7 5449.57  103.38
   0 -10  -7 4770.61  112.60
   0 -10  -7 5386.06  116.62
   0 -10  -7 5172.68  118.72
   0 -11  -7    4.04    8.76
   0 -11  -7   -1.12   10.69
   0 -11  -7    0.66    6.41
   0 -11  -7    0.85   11.03
   0 -12  -7 1180.83   39.12
   0 -12  -7 1176.74   45.81
   0 -12  -7 1018.79   50.67
   0 -12  -7 1161.28   51.37
   0 -13  -7    3.06    9.19
   0 -13  -7    1.68   10.18
   0 -13  -7    4.97   10.55
   0 -14  -7 1439.13   44.57
   0 -14  -7 1392.89   51.77
   0 -14  -7 1336.13   54.74
   0 -15  -7   -3.55   10.03
   0 -15  -7    3.71   10.22
   0 -15  -7    5.51   11.80
   0 -16  -7  185.39   16.45
   0 -16  -7  183.21   20.69
   0 -16  -7  161.15   20.51
   0 -17  -7   -2.07    9.58
   0 -17  -7    3.89   14.44
   0 -17  -7    1.39   12.11
   0 -18  -7 3182.13   70.61
   0 -18  -7 3164.29   89.23
   0 -18  -7 2926.19   82.50
   0 -19  -7    5.15   15.04
   0 -19  -7    2.49   12.53
   0 -19  -7    1.46   13.22
   0 -20  -7 1287.76   41.52
   0 -20  -7 1432.79   54.54
   0 -20  -7 1432.65   59.60
   0 -21  -7   -0.48   12.31
   0 -21  -7   -9.23   14.20
   0 -21  -7    5.61   15.73
   1 -21   7  165.44   13.82
  -1 -21   7  191.98   16.93
  -1 -21   7  169.50   18.34
   1 -21   7  159.76   20.64
   1  21  -7  172.38   20.42
  -1  21  -7  161.03   20.76
   1  21  -7  153.60   19.69
  -1  21  -7  145.60   22.68
   1 -20   7 5405.17   76.75
  -1 -20   7 4957.55   95.86
   1 -20   7 4797.98   89.58
   1  20  -7 5171.75   98.71
  -1  20  -7 4736.68   91.93
   1  20  -7 4659.06   89.57
  -1  20  -7 4512.41   92.38
   1 -19   7    1.93    8.83
  -1 -19   7    3.65    9.91
  -1 -19   7    8.60   11.01
   1 -19   7   -3.08   12.94
   1  19  -7   -1.25   14.96
  -1  19  -7    7.29   12.31
   1  19  -7    7.02   14.84
  -1  19  -7    6.85   11.91
   1 -18   7   19.67    8.80
  -1 -18   7   18.84    9.42
  -1 -18   7   35.16   13.02
   1 -18   7   18.44   10.38
   1  18  -7   27.63   15.07
  -1  18  -7   24.53   14.23
   1  18  -7   45.19   14.51
  -1  18  -7   21.68   12.88
   1 -17   7   12.09    9.35
  -1 -17   7   11.89    8.56
  -1 -17   7    7.29   10.26
   1 -17   7    8.40   10.41
   1  17  -7    7.80   12.80
  -1  17  -7   10.25   14.49
   1  17  -7    7.44   13.54
  -1  17  -7   11.43   12.54
   1 -16   7   33.97    9.83
  -1 -16   7   32.46    8.85
  -1 -16   7   41.72   12.06
   1 -16   7   21.74   11.90
   1  16  -7   22.25   13.09
  -1  16  -7   26.22   15.06
   1  16  -7   25.28   12.86
  -1  16  -7    8.86   10.66
   1 -15   7    8.61    8.27
  -1 -15   7   11.72    7.86
  -1 -15   7    5.35   10.48
   1 -15   7    7.29   10.10
   1  15  -7    7.42   14.83
   1  15  -7    8.78   11.79
  -1  15  -7    5.76   12.24
   1 -14   7  821.76   27.98
  -1 -14   7  817.71   27.20
  -1 -14   7  940.30   37.48
   1 -14   7  963.81   40.73
   1  14  -7 1085.02   43.16
   1  14  -7 1188.76   44.13
  -1  14  -7 1291.50   48.63
   1 -13   7   73.62   12.09
  -1 -13   7   69.59   11.28
  -1 -13   7   67.44   12.80
   1 -13   7   70.82   12.70
   1  13  -7   69.94   15.41
   1  13  -7   80.79   13.95
  -1  13  -7   78.39   14.14
   1 -12   7 9975.50  153.76
  -1 -12   710186.00  155.44
  -1 -12   7 9920.62  165.54
   1 -12   7 9923.50  170.54
   1  12  -710579.77  182.61
   1  12  -7 9994.45  166.42
  -1  12  -710437.40  179.99
   1 -11   7  159.80   14.02
  -1 -11   7  164.90   13.93
  -1 -11   7  166.65   15.85
   1 -11   7  158.76   18.09
   1  11  -7  153.06   18.98
  -1  11  -7  133.67   17.92
   1  11  -7  157.21   17.58
  -1  11  -7  154.91   17.09
   1 -10   7  113.13   12.71
  -1 -10   7  123.71   12.95
  -1 -10   7  171.05   16.84
   1 -10   7  169.97   16.67
  -1  10  -7  159.70   19.98
   1  10  -7  244.28   19.82
  -1  10  -7  245.40   19.88
   1  -9   7   59.56   11.22
  -1  -9   7   64.08   10.36
  -1  -9   7   57.68   11.60
   1  -9   7   55.99   11.31
  -1   9  -7   47.05   14.12
   1   9  -7   54.96   12.46
  -1   9  -7   54.14   11.72
   1  -8   7  101.02   12.40
  -1  -8   7  101.09   11.68
  -1  -8   7   94.94   13.38
   1  -8   7   96.57   13.10
   1   8  -7   75.87   15.06
  -1   8  -7   72.04   14.37
   1   8  -7  104.89   14.17
  -1   8  -7  110.79   14.49
   1  -7   7   44.73    9.97
  -1  -7   7   53.09   10.02
  -1  -7   7   38.07   10.08
   1  -7   7   39.15    9.53
   1   7  -7   36.22   12.51
  -1   7  -7   29.73   12.22
   1   7  -7   33.91   11.38
  -1   7  -7   37.22   10.98
   1  -6   7  444.52   23.67
  -1  -6   7  452.82   24.42
  -1  -6   7  487.64   24.69
   1  -6   7  495.78   26.59
   1   6  -7  513.59   30.87
  -1   6  -7  353.41   26.67
   1   6  -7  591.80   29.10
  -1   6  -7  636.70   31.82
   1  -5   7  295.48   19.40
  -1  -5   7  300.26   18.95
  -1  -5   7  283.54   19.69
   1  -5   7  284.05   19.45
   1   5  -7  297.59   22.75
  -1   5  -7  173.32   19.60
   1   5  -7  274.10   20.23
  -1   5  -7  281.37   20.74
   1  -4   712472.16  122.12
   1  -4   711846.46  189.16
   1   4  -711909.66  201.41
   1   4  -712054.51  127.98
  -1   4  -711935.21  203.39
   1  -3   7    8.88    7.03
  -1  -3   7   17.08    8.49
  -1  -3   7   15.58    8.66
   1  -3   7   19.29    8.10
   1   3  -7   10.47    9.34
  -1   3  -7   11.27    9.54
   1   3  -7   18.04   10.06
  -1   3  -7   20.83    9.37
   1  -2   7   71.85   12.07
  -1  -2   7   86.68   11.74
  -1  -2   7  111.50   14.02
   1  -2   7  131.04   14.34
   1   2  -7  125.98   15.44
  -1   2  -7  106.30   15.65
   1   2  -7  166.20   17.00
  -1   2  -7  161.24   15.86
   1  -1   7   11.77    9.10
  -1  -1   7   19.26    7.83
  -1  -1   7   16.78    8.82
   1  -1   7   16.54    8.60
   1   1  -7   14.29    8.78
  -1   1  -7   16.34    9.98
   1   1  -7   15.80   10.19
  -1   1  -7   16.78    9.44
   1   0   7   -3.11    8.60
  -1   0   7   53.65   10.67
  -1   0   7   -1.03    8.57
   1   0   7   13.72    8.09
   1   0   7    1.69    5.99
   1   0  -7    5.71    8.47
  -1   0  -7   31.55   11.15
   1   0  -7    1.53    8.19
  -1   0  -7   10.61    9.24
  -1   1   7   15.94    8.33
  -1   1   7   21.29    9.03
   1   1   7   17.47    9.01
   1   1   7   20.90    7.36
   1  -1  -7   19.24    9.88
  -1  -1  -7   14.46    9.54
   1  -1  -7   20.04   10.53
  -1  -1  -7   15.99    9.78
  -1   2   7   86.45   12.00
  -1  -2  -7   98.29   10.98
   1   2   7  100.18   12.83
   1  -2  -7  121.09   14.84
   1  -2  -7  135.31   15.08
  -1  -2  -7  128.33   16.85
   1  -2  -7  158.78   17.28
  -1  -2  -7  147.12   16.22
  -1  -3  -7   16.83    8.26
   1  -3  -7   16.06    7.35
   1  -3  -7   16.38    9.09
  -1  -3  -7   14.17    7.97
   1  -3  -7   14.79    9.63
  -1  -3  -7   15.16    9.75
   1  -3  -7   14.34   10.20
  -1  -3  -7   15.69    8.95
  -1  -4  -711750.46  178.02
   1  -4  -710241.59  160.63
   1  -4  -710803.08  181.83
  -1  -4  -711333.56  188.46
  -1  -4  -711250.34  200.59
   1  -4  -710288.39  181.89
  -1  -5  -7  279.18   18.10
   1  -5  -7  254.34   21.01
   1  -5  -7  265.05   21.25
  -1  -5  -7  254.88   21.41
   1  -5  -7  272.47   21.42
  -1  -5  -7  265.92   22.04
   1  -5  -7  242.62   22.20
  -1  -5  -7  244.41   20.86
  -1  -5  -7  267.92   25.37
  -1  -6  -7  480.21   24.13
   1  -6  -7  435.74   21.85
   1  -6  -7  462.16   27.49
  -1  -6  -7  455.77   26.97
   1  -6  -7  506.78   31.29
  -1  -6  -7  526.09   32.84
   1  -6  -7  495.32   30.16
  -1  -6  -7  477.99   28.64
  -1  -6  -7  635.00   39.93
  -1  -7  -7   42.39   10.37
   1  -7  -7   38.90    8.90
  -1  -7  -7   40.33   10.95
   1  -7  -7   36.05   11.18
   1  -7  -7   35.61    9.69
  -1  -7  -7   35.34   13.35
  -1  -7  -7   35.54   11.65
   1  -7  -7   30.08   12.04
  -1  -8  -7   97.48   12.53
   1  -8  -7  111.16   12.88
  -1  -8  -7   97.62   14.60
   1  -8  -7   86.97   14.24
   1  -8  -7  103.02   15.20
  -1  -8  -7   98.07   16.69
  -1  -8  -7  101.25   15.66
   1  -8  -7   94.37   15.14
   1  -9  -7   53.97   10.59
  -1  -9  -7   55.37   10.72
  -1  -9  -7   52.46   12.49
   1  -9  -7   54.14   13.32
   1  -9  -7   52.04   11.57
  -1  -9  -7   23.06    9.87
  -1  -9  -7   51.29   12.16
   1  -9  -7   54.52   14.31
   1 -10  -7  139.04   14.13
  -1 -10  -7  131.73   14.51
  -1 -10  -7  161.77   17.67
   1 -10  -7  156.45   18.13
   1 -10  -7  186.22   20.11
  -1 -10  -7  202.60   21.97
   1 -10  -7  198.56   20.94
  -1 -11  -7  161.17   15.21
   1 -11  -7  165.53   14.80
  -1 -11  -7  159.66   17.44
   1 -11  -7  157.78   18.56
   1 -11  -7  156.96   16.82
  -1 -11  -7  151.86   18.63
   1 -11  -7  141.69   18.75
  -1 -12  -7 9429.19  158.35
   1 -12  -7 9615.76  159.05
  -1 -12  -7 9184.63  167.24
   1 -12  -7 9836.41  183.19
   1 -12  -710117.87  187.77
  -1 -12  -7 8786.19  171.75
   1 -12  -7 9884.21  187.99
  -1 -13  -7   62.29   14.03
   1 -13  -7   66.40   12.59
  -1 -13  -7   68.34   13.65
   1 -13  -7   61.37   16.06
   1 -13  -7   65.43   12.22
  -1 -13  -7   67.65   15.58
   1 -13  -7   68.62   16.72
   1 -14  -7  844.39   33.28
  -1 -14  -7  828.65   31.72
  -1 -14  -7  864.38   37.72
   1 -14  -7  932.32   45.71
   1 -14  -7  850.09   39.96
  -1 -14  -7  951.53   44.68
   1 -14  -7 1059.96   50.45
   1 -15  -7    4.73    9.38
  -1 -15  -7    9.61   10.32
  -1 -15  -7    2.51    9.93
   1 -15  -7    8.99   12.55
  -1 -15  -7   12.77   13.57
   1 -15  -7   -0.28   14.08
  -1 -16  -7   30.89   11.68
   1 -16  -7   28.92   10.55
  -1 -16  -7   16.00   11.82
   1 -16  -7   24.73   13.59
  -1 -16  -7    5.77   10.71
   1 -16  -7   15.33   13.36
   1 -17  -7    6.74    9.16
  -1 -17  -7    6.38   10.25
  -1 -17  -7    4.35   12.93
   1 -17  -7    7.03   12.39
  -1 -17  -7   12.23   11.81
   1 -17  -7   15.46   14.90
   1 -18  -7   16.91   10.08
  -1 -18  -7   23.33   10.81
  -1 -18  -7   25.08   12.59
   1 -18  -7   23.07   13.74
  -1 -18  -7   23.75   12.76
   1 -18  -7   29.80   15.46
   1 -19  -7    2.16   11.76
  -1 -19  -7   -1.30   11.37
  -1 -19  -7    8.51   14.33
  -1 -20  -7 5088.81   86.49
   1 -20  -7 4973.10   87.60
  -1 -20  -7 4880.53  100.85
   1 -20  -7 4832.46  104.24
  -1 -20  -7 4278.64  110.39
   1 -20  -7 4429.00  110.40
   1 -21  -7  175.55   17.16
  -1 -21  -7  167.69   48.40
  -1 -21  -7  161.69   21.65
   1 -21  -7  144.79   41.15
  -1 -21  -7  134.48   21.68
   1 -21  -7  125.49   42.62
   2 -19   7  181.11   14.26
  -2 -19   7  160.79   15.40
  -2 -19   7  170.62   17.26
   2  19  -7  194.49   21.61
  -2  19  -7  177.94   22.25
  -2  19  -7  190.35   21.18
   2 -18   7 3197.24   56.62
  -2 -18   7 3437.79   60.93
  -2 -18   7 2947.64   64.16
   2  18  -7 3607.97   82.12
  -2  18  -7 3113.81   83.55
  -2  18  -7 3079.17   84.10
   2 -17   7   89.00   12.17
  -2 -17   7   96.34   14.07
  -2 -17   7   86.46   14.52
   2  17  -7   99.16   19.49
  -2  17  -7   88.93   16.89
   2 -16   7  114.19   12.67
  -2 -16   7  127.38   13.28
  -2 -16   7  131.84   15.91
   2  16  -7  124.88   18.57
  -2  16  -7   91.34   15.18
   2 -15   7  203.66   14.81
  -2 -15   7  201.50   16.07
  -2 -15   7  176.75   17.07
   2  15  -7  176.31   20.63
  -2  15  -7  126.17   16.37
   2 -14   7 2281.33   65.70
  -2 -14   7 2261.07   64.61
  -2 -14   7 2089.50   65.36
   2  14  -7 2216.61   77.09
  -2  14  -7 1720.62   71.79
  -2  14  -7 1802.58   67.76
   2 -13   7   48.79   10.03
  -2 -13   7   41.50    9.38
  -2 -13   7   43.49   11.60
   2  13  -7   37.94   13.43
  -2  13  -7   33.61   14.31
  -2  13  -7   31.23   10.85
   2 -12   7  669.32   28.32
  -2 -12   7  648.28   26.48
  -2 -12   7  679.39   30.82
   2  12  -7  722.88   36.36
  -2  12  -7  575.51   36.36
  -2  12  -7  608.20   42.17
   2 -11   7  159.07   14.15
  -2 -11   7  152.66   13.26
  -2 -11   7  147.95   15.57
   2  11  -7  150.64   17.61
  -2  11  -7  106.36   17.83
  -2  11  -7  131.83   16.52
   2 -10   7 3148.65   67.43
  -2 -10   7 3184.20   63.90
  -2 -10   7 2756.57   65.52
   2  10  -7 3033.04   75.44
  -2  10  -7 2524.58   70.95
   2  -9   7  295.83   18.62
  -2  -9   7  273.12   16.47
  -2  -9   7  240.93   18.36
   2   9  -7  197.36   19.14
  -2   9  -7  176.72   20.51
  -2   9  -7  209.53   19.55
   2  -8   7   90.38   11.77
  -2  -8   7   92.39   10.70
  -2  -8   7  105.91   14.05
  -2   8  -7   99.52   16.69
  -2   8  -7  149.62   16.69
   2  -7   7  370.42   20.61
  -2  -7   7  347.41   23.44
  -2  -7   7  352.92   21.54
  -2   7  -7  287.83   25.40
  -2   7  -7  340.98   23.99
   2  -6   7 3573.85   75.15
  -2  -6   7 3293.19   67.80
  -2  -6   7 3432.46   73.20
   2   6  -7 2787.05   71.51
  -2   6  -7 2952.77   88.73
  -2   6  -7 2833.62   79.00
   2  -5   7  262.16   17.98
  -2  -5   7  244.85   18.62
  -2  -5   7  274.80   19.73
   2   5  -7  265.74   20.29
  -2   5  -7  227.26   23.30
   2   5  -7  234.24   19.51
  -2   5  -7  249.01   22.10
   2  -4   7  941.22   34.58
  -2  -4   7  921.13   36.86
  -2  -4   7 1090.49   42.36
   2   4  -7 1123.04   43.73
  -2   4  -7 1073.97   50.59
   2   4  -7 1038.64   46.31
  -2   4  -7 1091.62   51.34
   2  -3   7  163.28   15.52
  -2  -3   7  159.00   15.52
  -2  -3   7  181.71   16.40
   2   3  -7  174.75   17.20
  -2   3  -7  163.16   19.24
   2   3  -7  140.18   16.63
  -2   3  -7  171.03   16.49
   2  -2   7 4646.37   95.30
  -2  -2   7 4327.03   86.45
  -2  -2   7 4107.38   87.09
   2   2  -7 4631.37   99.33
  -2   2  -7 4022.16   99.69
   2   2  -7 3727.51   84.47
  -2   2  -7 3791.54  108.97
   2  -1   7  223.58   18.68
  -2  -1   7  226.08   17.39
  -2  -1   7  215.73   18.80
   2   1  -7  220.98   20.20
  -2   1  -7  177.79   20.29
   2   1  -7  196.29   19.60
  -2   1  -7  169.20   19.49
   2   0   7    1.96    9.67
  -2   0   7    9.75    8.53
  -2   0   7    6.33   10.26
   2   0  -7   -1.76   10.08
  -2   0  -7    3.77    8.61
   2   0  -7    3.54   10.38
  -2   0  -7    8.06    6.87
  -2   0  -7    1.53    6.78
   2   1   7  220.11   18.60
  -2   1   7  207.48   16.39
  -2   1   7  193.43   17.24
   2  -1  -7  231.67   20.02
  -2  -1  -7  204.93   18.86
   2  -1  -7  169.49   17.57
  -2  -1  -7  186.28   20.65
  -2  -1  -7  161.31   24.66
  -2   2   7 4303.53   89.50
  -2   2   7 4171.34   94.57
  -2  -2  -7 4391.75  100.27
   2  -2  -7 3738.15   88.34
  -2  -2  -7 3958.00   95.10
  -2  -2  -7 3831.64  106.60
  -2   3   7  164.58   15.36
   2  -3  -7  161.18   16.77
   2  -3  -7  193.02   19.46
  -2  -3  -7  189.72   17.61
   2  -3  -7  156.24   18.00
  -2  -3  -7  139.72   19.18
  -2  -3  -7  141.50   22.80
  -2   4   7  857.48   34.89
   2  -4  -7 1000.11   39.43
  -2  -4  -7 1205.28   50.70
   2  -4  -7 1043.79   43.56
  -2  -4  -7  900.62   51.70
  -2  -4  -7  936.02   55.34
   2  -5  -7  210.47   14.12
   2  -5  -7  243.26   20.06
  -2  -5  -7  217.43   21.56
   2  -5  -7  323.06   25.34
  -2  -5  -7  261.88   24.56
   2  -5  -7  235.11   20.30
  -2  -5  -7  227.41   20.34
   2  -6  -7 2827.07   58.35
   2  -6  -7 3064.23   82.42
  -2  -6  -7 3012.38   76.74
  -2  -6  -7 2906.26   94.14
   2  -6  -7 3020.34   77.90
  -2  -6  -7 2963.76   74.82
   2  -7  -7  306.15   17.86
  -2  -7  -7  301.58   22.35
   2  -7  -7  285.30   20.81
   2  -7  -7  435.30   30.19
  -2  -7  -7  260.84   21.14
   2  -7  -7  318.33   23.27
   2  -8  -7   82.88   30.28
  -2  -8  -7  100.37   13.29
   2  -8  -7  100.84   31.85
   2  -8  -7  134.26   48.83
  -2  -8  -7  122.31   16.20
   2  -8  -7  125.15   23.69
   2  -9  -7  245.51   17.21
  -2  -9  -7  207.55   18.99
   2  -9  -7  211.08   20.64
   2  -9  -7  258.29   20.15
  -2  -9  -7  193.57   19.56
   2  -9  -7  192.24   20.21
   2 -10  -7 2759.35   64.74
  -2 -10  -7 2570.88   70.99
   2 -10  -7 2731.76   72.77
   2 -10  -7 3118.81   82.63
  -2 -10  -7 2524.50   74.61
   2 -10  -7 2468.63   72.93
   2 -11  -7  145.45   14.89
  -2 -11  -7  124.77   15.54
   2 -11  -7  137.07   18.19
   2 -11  -7  150.58   16.49
  -2 -11  -7  123.28   16.69
   2 -11  -7  111.54   18.66
   2 -12  -7  604.71   27.87
  -2 -12  -7  587.67   31.35
   2 -12  -7  656.19   35.34
   2 -12  -7  777.56   38.73
  -2 -12  -7  591.84   34.19
   2 -12  -7  662.01   37.57
   2 -13  -7   37.64    9.94
  -2 -13  -7   32.69   10.47
   2 -13  -7   29.78   23.52
   2 -13  -7   43.95   10.98
  -2 -13  -7   28.87   11.83
   2 -13  -7   30.17   14.78
  -2 -14  -7 1822.54   69.06
   2 -14  -7 2008.73   72.23
   2 -14  -7 1842.13   68.39
  -2 -14  -7 1626.88   66.46
   2 -14  -7 1834.86   69.46
  -2 -15  -7  161.41   17.71
   2 -15  -7  163.15   27.25
   2 -15  -7  191.28   18.60
  -2 -15  -7  146.71   19.32
   2 -15  -7  140.07   28.54
  -2 -16  -7  105.47   15.33
   2 -16  -7  118.57   19.58
   2 -16  -7  113.46   15.00
  -2 -16  -7  113.57   17.43
   2 -16  -7  112.29   20.39
  -2 -17  -7   87.62   15.07
   2 -17  -7   83.41   25.99
  -2 -17  -7   72.35   14.16
   2 -17  -7   72.94   20.47
  -2 -18  -7 2973.40   89.26
   2 -18  -7 3199.67   80.25
  -2 -18  -7 2627.18   81.16
   2 -18  -7 2812.02   82.41
  -2 -19  -7  172.61   20.24
   2 -19  -7  168.56   59.27
  -2 -19  -7  155.07   23.72
   2 -19  -7  163.71   39.18
  -3 -15   7    4.23    9.00
   3  15  -7    3.03   12.71
  -3  15  -7   19.14   28.20
   3  15  -7    0.13   10.43
   3 -14   7  683.05   25.14
  -3 -14   7  642.15   30.89
   3  14  -7  785.45   34.56
  -3  14  -7  573.29   31.60
   3  14  -7  880.88   34.10
   3 -13   7  849.82   29.20
  -3 -13   7  562.03   43.41
   3  13  -7  740.02   33.81
  -3  13  -7  534.01   31.51
   3  13  -7  795.66   32.64
   3 -12   7 5604.54  116.49
  -3 -12   7 4605.07  109.87
   3  12  -7 5392.92  123.68
   3  12  -7 5179.04  117.73
   3 -11   7  578.12   23.21
  -3 -11   7  543.58   28.26
   3  11  -7  537.15   28.43
  -3  11  -7  386.24   25.90
   3  11  -7  560.80   27.42
   3 -10   7   28.48    8.94
  -3 -10   7   32.64    9.30
   3  10  -7   67.49   14.23
  -3  10  -7   52.75   13.87
   3  10  -7   93.65   15.24
   3  -9   7    2.17    8.90
  -3  -9   7    5.03    6.45
   3   9  -7   10.37   10.54
  -3   9  -7    2.38   11.21
   3   9  -7    3.63   10.29
   3  -8   7   51.99   10.91
  -3  -8   7   51.70    9.89
   3   8  -7   50.80   12.64
  -3   8  -7   40.78   12.66
   3   8  -7   56.16   12.64
   3  -7   7   15.38    8.67
  -3  -7   7    6.49    5.48
   3   7  -7    4.62   11.60
  -3   7  -7    6.05   11.22
   3   7  -7    7.30   10.82
   3  -6   7  290.96   19.43
  -3  -6   7  252.08   18.60
  -3   6  -7  294.19   22.94
   3   6  -7  323.40   22.05
   3  -5   7  879.75   35.37
  -3  -5   7  785.33   33.37
  -3   5  -7  780.49   38.29
   3   5  -7  867.71   37.43
   3  -4   7 5986.90  136.73
  -3  -4   7 5268.70  124.39
   3   4  -7 5667.30  148.82
  -3   4  -7 5330.91  133.65
   3   4  -7 5680.38  134.84
   3  -3   7  670.98   30.97
  -3  -3   7  598.00   25.88
   3   3  -7  646.54   34.49
  -3   3  -7  515.99   30.99
   3   3  -7  613.68   30.76
   3  -2   7  170.41   15.84
  -3  -2   7  163.33   12.59
   3   2  -7  243.99   22.77
  -3   2  -7  198.57   18.26
   3   2  -7  229.01   20.27
   3  -1   7   26.34   11.13
  -3  -1   7   16.37    6.81
   3   1  -7   27.72   13.23
  -3   1  -7   22.44   10.80
   3   1  -7   13.59   11.93
   3   0   7    1.41   10.07
  -3   0   7    4.16    5.71
   3   0  -7   49.14   14.16
  -3   0  -7    3.80    9.18
   3   0  -7    4.61   12.27
   3   1   7   21.97   10.87
  -3   1   7   12.99    6.04
   3  -1  -7   20.17   13.30
  -3  -1  -7   19.60    9.41
   3  -1  -7   19.96   13.35
   3   2   7  169.69   17.12
  -3   2   7   87.26   13.93
   3  -2  -7  230.55   21.25
   3  -2  -7  220.08   19.69
  -3   3   7  527.33   29.36
   3  -3  -7  736.88   48.22
   3  -3  -7  549.20   29.92
  -3   4   7 4443.78  126.20
  -3  -4  -7 5284.57  119.35
   3  -4  -7 5184.06  127.87
  -3   5   7  698.81   34.51
  -3  -5  -7  807.25   30.95
   3  -5  -7  806.71   36.03
   3  -5  -7  967.51   42.42
   3  -5  -7  814.40   37.96
  -3  -6  -7  244.84   16.66
   3  -6  -7  273.61   21.20
   3  -6  -7  316.87   23.64
   3  -6  -7  298.51   22.60
  -3  -7  -7    9.07    8.15
   3  -7  -7    3.59   11.01
   3  -7  -7   11.83   10.17
   3  -7  -7    5.97   10.17
  -3  -8  -7   58.71   10.37
   3  -8  -7   43.30   12.51
   3  -8  -7   68.23   13.20
   3  -8  -7   44.44   13.69
  -3  -9  -7    2.43    8.17
   3  -9  -7    9.70   11.98
   3  -9  -7    5.23   10.40
   3  -9  -7    0.89   12.71
  -3 -10  -7   44.43   10.55
   3 -10  -7   57.36   14.20
   3 -10  -7   71.58   13.55
   3 -10  -7   67.96   14.86
  -3 -11  -7  540.04   25.62
   3 -11  -7  533.73   30.17
   3 -11  -7  647.65   33.31
   3 -11  -7  502.92   30.16
  -3 -12  -7 4966.77  111.10
   3 -12  -7 5143.96  123.55
   3 -12  -7 4939.34  131.46
   3 -12  -7 4826.18  121.69
  -3 -13  -7  759.88   30.98
   3 -13  -7  752.33   76.36
   3 -13  -7  847.33   42.66
   3 -13  -7  739.66   40.34
  -3 -14  -7  726.39   31.57
   3 -14  -7  754.87   39.31
   3 -14  -7  824.61   36.84
   3 -14  -7  825.53   50.52
   3 -15  -7    6.73   14.26
   3 -15  -7    0.27    9.58
   3 -15  -7    5.19   16.12
   4  -7   7  517.26   25.48
  -4  -7   7  498.49   26.61
   4  -7   7  497.96   34.37
   4   7  -7  526.57   28.93
   4   7  -7  517.01   28.19
   4  -6   7 1188.53   39.24
  -4  -6   7 1139.59   45.19
   4  -6   7 1124.20   51.66
   4   6  -7 1249.43   45.08
   4   6  -7 1131.75   42.12
   4  -5   7  435.53   23.41
  -4  -5   7  427.95   26.32
   4  -5   7  458.72   29.71
   4   5  -7  448.86   27.23
   4  -4   7  474.91   23.79
  -4  -4   7  481.57   26.04
   4  -4   7  505.38   30.52
   4   4  -7  598.38   29.10
   4  -3   7  546.16   25.95
  -4  -3   7  516.54   29.08
   4  -3   7  499.01   32.66
   4   3  -7  494.10   27.92
   4  -2   7 2289.83   54.32
  -4  -2   7 2027.07   53.25
   4   2  -7 2173.14   65.28
   4   2  -7 2028.52   55.83
   4  -1   7  385.30   22.61
  -4  -1   7  345.24   22.71
   4   1  -7  416.59   27.27
   4   1  -7  355.56   24.37
   4   0   7    3.97    9.71
  -4   0   7    2.25    9.72
   4   0  -7    1.22   12.73
   4   0  -7   13.69   13.81
   4   1   7  398.56   23.46
  -4   1   7  342.93   21.93
   4  -1  -7  385.59   24.95
   4  -1  -7  344.54   24.34
   4   2   7 2306.00   56.93
  -4   2   7 1965.46   52.99
   4  -2  -7 2272.93   62.51
   4  -2  -7 1911.85   55.37
   4   3   7  499.87   27.15
  -4   3   7  475.11   26.46
   4  -3  -7  563.59   32.60
   4  -3  -7  461.30   27.11
   4   4   7  417.62   25.76
  -4   4   7  422.79   25.30
   4  -4  -7  568.05   31.91
   4  -4  -7  507.28   31.21
   4   5   7  416.98   25.87
  -4   5   7  370.29   23.49
   4  -5  -7  461.79   27.85
   4  -5  -7  413.44   26.35
  -4  -6  -7  984.44   32.52
  -4   6   7  978.15   40.74
   4  -6  -7 1188.33   48.53
   4  -6  -7 1064.10   45.20
  -4  -7  -7  423.83   21.64
  -4   7   7  380.54   23.49
   4  -7  -7  492.27   29.53
   4  -7  -7  443.55   27.47
   0 -19   8    3.39    9.70
   0 -19   8    0.25   11.91
   0  19  -8    0.08   12.71
   0  19  -8   -2.76   13.72
   0 -18   8 2643.88   51.94
   0 -18   8 2755.64   69.32
   0  18  -8 2877.64   72.22
   0  18  -8 3043.89   73.28
   0 -17   8   -0.30    8.45
   0 -17   8   -0.10   11.13
   0  17  -8   -4.10   12.96
   0  17  -8    3.11   12.08
   0 -16   813852.52  122.06
   0 -16   812577.65  184.48
   0  16  -812451.65  188.69
   0  16  -813451.67  145.90
   0 -15   8    3.09    9.12
   0 -15   8    0.72   11.75
   0  15  -8    4.00   11.88
   0 -14   8 1195.45   47.67
   0 -14   8 1173.20   54.26
   0  14  -8 1217.39   49.41
   0 -13   8    5.46    8.49
   0 -13   8    4.71   10.42
   0  13  -8    0.33   10.82
   0 -12   8  999.19   37.29
   0 -12   8  896.77   42.83
   0  12  -8  792.39   40.53
   0  12  -8  843.29   39.76
   0 -11   8   -0.68    8.26
   0 -11   8    2.43    9.19
   0  11  -8   -4.54   10.39
   0  11  -8    0.85    9.42
   0 -10   8  183.44   15.13
   0 -10   8  120.05   15.09
   0  10  -8   98.39   15.14
   0  10  -8   63.95   12.87
   0  -9   8    0.49    9.37
   0  -9   8    3.56    8.51
   0   9  -8    2.53   10.15
   0   9  -8   -0.98   10.33
   0  -8   8 3229.94   71.36
   0  -8   8 2980.99   76.85
   0   8  -8 2833.20   78.44
   0   8  -8 3176.67   80.52
   0  -7   8    0.92    7.53
   0  -7   8    0.18    8.33
   0   7  -8    2.50    9.51
   0   7  -8    3.33   11.81
   0  -6   8  714.82   31.64
   0  -6   8  660.81   30.41
   0   6  -8  559.52   31.45
   0   6  -8  527.28   27.25
   0  -5   8    0.47    8.50
   0  -5   8    1.34    7.87
   0   5  -8   -2.19   10.26
   0   5  -8   -1.78    8.07
   0  -4   8  605.42   29.17
   0  -4   8  622.09   30.59
   0   4  -8  561.77   30.81
   0   4  -8  559.32   28.55
   0  -3   8    4.35    8.22
   0  -3   8   -1.62    8.29
   0   3  -8    3.37    8.80
   0   3  -8    6.82    8.96
   0  -2   8 2741.88   69.80
   0  -2   8 2890.28   72.66
   0   2  -8 2707.18   76.10
   0   2  -8 3048.45   80.76
   0  -1   8    4.46    8.57
   0  -1   8    5.07    8.89
   0   1  -8   -0.10    9.47
   0   0   824974.50  194.64
   0   0   823602.52  202.37
   0   0  -822699.73  338.69
   0   1   8    9.05    9.65
   0   1   8    4.11    9.52
   0  -1  -8    3.27   10.84
   0   2   8 2632.93   68.98
   0   2   8 2774.85   71.20
   0  -2  -8 2701.61   73.09
   0  -2  -8 2836.30   73.54
   0  -3  -8   -0.98    4.81
   0   3   8    0.13    8.94
   0  -3  -8    0.16    8.18
   0  -3  -8   -0.58    9.07
   0  -4  -8  549.70   22.60
   0  -4  -8  543.40   28.73
   0  -4  -8  609.00   32.24
   0  -4  -8  552.07   29.13
   0  -5  -8    2.56    7.78
   0  -5  -8    1.76    9.11
   0  -5  -8   -4.05    9.13
   0  -5  -8    3.74    9.85
   0  -6  -8  626.76   26.15
   0  -6  -8  558.74   29.67
   0  -6  -8  639.24   34.79
   0  -6  -8  462.75   27.67
   0  -7  -8    1.70    8.47
   0  -7  -8    2.23    9.45
   0  -7  -8    0.24    7.74
   0  -7  -8   -1.99    9.59
   0  -8  -8 3073.00   67.98
   0  -8  -8 2859.53   77.06
   0  -8  -8 3412.45   86.92
   0  -8  -8 2881.77   78.75
   0  -9  -8    2.21    9.09
   0  -9  -8   -0.78    9.00
   0  -9  -8   -3.06    8.28
   0  -9  -8    2.69    9.94
   0 -10  -8  142.78   15.18
   0 -10  -8  107.10   15.67
   0 -10  -8  110.77   17.46
   0 -10  -8   65.90   14.23
   0 -11  -8    7.73    9.03
   0 -11  -8    5.10   10.05
   0 -11  -8    1.84   11.35
   0 -12  -8  856.38   34.59
   0 -12  -8  803.82   43.37
   0 -12  -8  760.19   40.60
   0 -13  -8   -4.15    8.42
   0 -13  -8    2.16   11.18
   0 -13  -8    3.38   13.17
   0 -14  -8 1139.18   43.09
   0 -14  -8 1109.90   51.20
   0 -14  -8 1097.35   51.24
   0 -15  -8   10.04   12.51
   0 -15  -8    0.07   12.86
   0 -16  -812920.92  130.93
   0 -16  -812882.25  155.55
   0 -16  -812366.09  201.45
   0 -18  -8 2590.21   58.50
   0 -18  -8 2420.72   68.79
   0 -18  -8 2655.77   76.56
   0 -19  -8    2.03   12.20
   0 -19  -8   -0.75   15.63
   1 -18   8  177.09   15.11
  -1 -18   8  152.00   13.42
  -1 -18   8  142.88   16.16
   1  18  -8  197.80   21.38
  -1  18  -8  163.99   20.25
   1  18  -8  179.94   19.06
  -1  18  -8  190.43   19.07
   1 -17   8   15.56    8.70
  -1 -17   8   12.52   10.42
  -1 -17   8   13.78   11.25
   1  17  -8   17.52   13.74
   1  17  -8   17.80   11.85
  -1  17  -8   12.48   10.89
   1 -16   8   54.91   11.68
  -1 -16   8   47.44   10.54
  -1 -16   8   65.18   14.44
   1  16  -8   69.94   17.38
   1  16  -8  113.05   15.65
  -1  16  -8  142.14   17.56
   1 -15   8    8.88    8.14
  -1 -15   8   10.80    7.95
  -1 -15   8    6.27   11.83
   1  15  -8   12.71   14.92
   1  15  -8    7.13   11.01
  -1  15  -8    9.02   11.76
   1 -14   8  816.44   34.62
  -1 -14   8  897.92   34.49
  -1 -14   8  773.29   37.67
   1  14  -8  840.67   40.58
  -1  14  -8  780.05   42.12
   1  14  -8  749.58   35.19
  -1  14  -8  799.25   39.43
   1 -13   8   15.89    9.46
  -1 -13   8   14.66    8.32
  -1 -13   8   12.04   10.68
  -1  13  -8   14.87   12.75
   1  13  -8   15.09   11.21
  -1  13  -8   22.62   11.24
   1 -12   8 2048.72   57.31
  -1 -12   8 1971.74   62.88
  -1 -12   8 1952.81   64.32
   1 -12   8 1982.27   68.03
  -1  12  -8 1714.28   64.81
   1  12  -8 2015.45   64.82
  -1  12  -8 2170.86   70.18
   1 -11   8  396.19   20.51
  -1 -11   8  434.17   23.42
  -1 -11   8  376.97   29.30
   1 -11   8  402.26   26.29
  -1  11  -8  319.17   25.48
   1  11  -8  401.46   24.85
  -1  11  -8  420.51   26.74
   1 -10   8 6714.25  110.51
  -1 -10   8 7467.56  120.17
  -1 -10   8 6064.82  128.48
   1 -10   8 7167.41  131.25
   1  10  -8 6917.72  137.82
   1  10  -8 6760.48  124.06
  -1  10  -8 6929.60  127.05
   1  -9   8   66.63   11.24
  -1  -9   8   69.47   10.90
  -1  -9   8   57.04   11.66
   1  -9   8   58.25   11.41
   1   9  -8   66.10   15.66
  -1   9  -8   48.14   14.51
   1   9  -8   72.10   14.42
  -1   9  -8   68.10   13.67
   1  -8   8 4224.08   84.25
  -1  -8   8 4270.22   83.77
  -1  -8   8 4162.20   92.88
   1  -8   8 3914.83   97.05
   1   8  -8 4642.08  113.74
   1   8  -8 4647.15   95.53
  -1   8  -8 4414.00   98.62
   1  -7   8   81.18   12.02
  -1  -7   8   74.04   11.57
  -1  -7   8   74.87   12.47
   1  -7   8   68.30   11.18
   1   7  -8   82.59   15.17
  -1   7  -8   49.97   13.58
   1   7  -8   68.81   13.15
  -1   7  -8   72.86   12.51
   1  -6   8 9338.40  155.26
  -1  -6   8 9520.23  158.77
  -1  -6   8 8672.71  147.86
   1  -6   8 9297.90  155.79
   1   6  -8 9555.76  172.60
   1   6  -8 8551.87  150.39
  -1   6  -8 9046.61  164.17
   1  -5   8  547.81   24.92
  -1  -5   8  516.73   25.99
  -1  -5   8  486.75   24.94
   1  -5   8  484.97   25.67
   1   5  -8  521.86   32.08
  -1   5  -8  351.77   26.46
   1   5  -8  461.00   26.08
  -1   5  -8  488.99   27.25
   1  -4   8 1039.77   36.94
  -1  -4   8 1104.81   38.39
  -1  -4   8 1045.64   41.18
   1  -4   8  914.57   37.49
   1   4  -8 1072.38   46.20
  -1   4  -8  802.77   39.74
   1   4  -8  932.81   37.54
  -1   4  -8  956.62   41.85
   1  -3   8   17.15    9.34
  -1  -3   8   11.58    8.39
  -1  -3   8    7.72    9.72
   1  -3   8   12.28    7.92
   1   3  -8   11.33   11.36
  -1   3  -8    8.67    9.56
   1   3  -8    7.31   10.30
  -1   3  -8    6.82    8.58
   1  -2   8  604.89   28.62
  -1  -2   8  634.15   28.27
  -1  -2   8  619.31   29.55
   1  -2   8  563.40   28.66
   1   2  -8  683.79   34.31
  -1   2  -8  536.21   32.54
   1   2  -8  658.18   35.47
  -1   2  -8  590.26   28.74
   1  -1   8   16.18   10.85
  -1  -1   8   11.76    8.18
  -1  -1   8   18.80   10.08
   1  -1   8   17.91    8.07
   1   1  -8   22.76   10.70
  -1   1  -8   15.85   10.18
   1   1  -8   13.99   10.85
  -1   1  -8   17.90    8.24
   1   0   8   25.48   10.83
  -1   0   8   28.31    9.74
  -1   0   8   50.89   12.39
   1   0   8   38.86    9.73
   1   0  -8   58.93   13.19
  -1   0  -8   55.93   12.25
   1   0  -8   88.93   14.47
  -1   0  -8   88.59   13.68
   1   1   8    9.60   10.31
  -1   1   8   16.84    9.60
  -1   1   8   19.07   10.73
   1   1   8   17.64    9.71
   1  -1  -8   27.92   11.09
  -1  -1  -8   20.14   10.65
   1  -1  -8   20.63   10.65
  -1  -1  -8   18.53    9.22
  -1   2   8  566.62   28.12
  -1   2   8  588.88   29.14
   1   2   8  617.07   33.80
   1  -2  -8  630.61   33.67
  -1  -2  -8  658.30   37.95
   1  -2  -8  620.19   30.89
  -1  -2  -8  607.85   33.71
  -1   3   8   16.65    9.71
  -1  -3  -8   17.22    7.94
   1   3   8    4.81    7.72
   1  -3  -8    9.79    9.03
  -1  -3  -8   12.57   10.54
   1  -3  -8    8.15   10.54
  -1  -3  -8    8.21    8.20
  -1  -4  -8  985.73   32.20
   1  -4  -8  881.07   28.98
   1   4   8  952.38   43.54
   1  -4  -8  938.86   38.60
   1  -4  -8  966.55   43.61
  -1  -4  -8  957.50   42.35
   1  -4  -8  885.01   38.20
  -1  -4  -8  803.10   36.42
  -1  -5  -8  465.94   21.50
   1  -5  -8  463.51   20.89
   1  -5  -8  433.57   25.19
  -1  -5  -8  430.78   25.05
   1  -5  -8  493.71   28.48
  -1  -5  -8  461.49   30.45
   1  -5  -8  424.60   26.13
  -1  -5  -8  401.33   26.39
  -1  -6  -8 8390.75  135.30
   1  -6  -8 8307.33  132.37
   1  -6  -8 8508.33  152.20
  -1  -6  -8 7906.12  146.30
   1  -6  -8 8118.51  146.97
  -1  -6  -8 7882.87  151.01
   1  -6  -8 7735.40  143.78
  -1  -6  -8 7096.88  149.73
  -1  -7  -8   78.71   12.40
   1  -7  -8   69.01   10.80
   1  -7  -8   64.01   13.36
  -1  -7  -8   70.46   12.53
   1  -7  -8   77.46   12.47
  -1  -7  -8   57.96   15.06
   1  -7  -8   66.67   13.72
  -1  -7  -8   65.21   13.22
  -1  -8  -8 4183.03   85.67
   1  -8  -8 4018.71   80.27
  -1  -8  -8 4016.03   95.42
   1  -8  -8 4089.98   97.06
   1  -8  -8 4310.13  101.00
  -1  -8  -8 3944.37  141.55
  -1  -8  -8 4048.92   95.42
   1  -8  -8 4084.73   97.35
  -1  -9  -8   67.12   12.74
   1  -9  -8   59.89   11.04
  -1  -9  -8   64.80   13.76
   1  -9  -8   53.93   13.26
   1  -9  -8   54.15   12.82
  -1  -9  -8   53.34   12.32
   1  -9  -8   60.79   13.44
  -1 -10  -8 6880.17  116.76
   1 -10  -8 6672.93  114.66
  -1 -10  -8 6315.32  123.86
   1 -10  -8 6170.70  124.30
   1 -10  -8 6318.69  145.24
  -1 -10  -8 6403.76  127.85
   1 -10  -8 5655.20  120.68
   1 -11  -8  420.67   22.98
  -1 -11  -8  412.81   22.65
  -1 -11  -8  372.99   25.05
   1 -11  -8  396.08   27.83
   1 -11  -8  403.80   29.21
  -1 -11  -8  371.56   26.91
   1 -11  -8  344.23   26.21
   1 -12  -8 1904.76   57.84
  -1 -12  -8 1994.70   59.15
  -1 -12  -8 1880.53   72.97
   1 -12  -8 1714.13   62.26
   1 -12  -8 1571.12   80.40
  -1 -12  -8 1971.24   71.78
   1 -12  -8 2073.92   73.48
   1 -13  -8   15.07    9.36
  -1 -13  -8   17.34   10.25
  -1 -13  -8   18.72   10.79
   1 -13  -8   12.85   12.98
  -1 -13  -8   11.93   10.93
   1 -13  -8   10.81   14.19
   1 -14  -8  799.74   31.77
  -1 -14  -8  835.61   33.77
  -1 -14  -8  746.46   37.28
   1 -14  -8  779.38   37.26
  -1 -14  -8  742.97   37.56
   1 -14  -8  741.65   40.46
  -1 -15  -8   11.49   13.94
   1 -15  -8    9.63    8.98
  -1 -15  -8    8.28    9.96
   1 -15  -8   12.62   13.15
  -1 -15  -8    7.58   11.86
   1 -15  -8    7.41   13.06
  -1 -16  -8   51.75   11.62
   1 -16  -8   47.76   11.01
  -1 -16  -8   67.11   14.00
   1 -16  -8   68.80   16.06
  -1 -16  -8   80.86   15.90
   1 -16  -8  104.03   19.45
  -1 -17  -8   15.28   12.30
   1 -17  -8   14.39   10.08
   1 -17  -8   11.18   13.60
   1 -17  -8   10.43   14.16
  -1 -18  -8  156.07   16.85
   1 -18  -8  164.03   16.65
  -1 -18  -8  144.12   17.55
   1 -18  -8  167.55   20.06
  -1 -18  -8  149.56   18.92
   1 -18  -8  179.62   22.17
   2 -16   8 7960.26  136.31
  -2 -16   8 8059.20  148.34
  -2 -16   8 7490.55  145.77
  -2  16  -8 6609.92  148.20
   2 -15   8  599.14   23.76
  -2 -15   8  646.91   25.27
  -2 -15   8  567.35   28.96
   2  15  -8  669.62   35.08
  -2  15  -8  477.42   33.75
   2  15  -8  426.73   26.57
   2 -14   8  923.09   29.97
  -2 -14   8  850.97   32.99
   2  14  -8  939.97   41.73
  -2  14  -8  692.57   37.86
   2  14  -8  682.91   37.69
   2 -13   8  192.29   15.35
  -2 -13   8  154.45   13.90
  -2 -13   8  157.33   16.20
   2  13  -8  162.28   19.25
  -2  13  -8  107.87   17.49
   2 -12   8 1341.80   36.89
  -2 -12   8 1315.08   37.32
  -2 -12   8 1204.50   42.12
   2  12  -8 1371.60   48.36
   2 -11   8   98.95   12.08
  -2 -11   8   83.68   10.46
  -2 -11   8   77.97   12.73
  -2  11  -8   59.93   15.13
  -2  11  -8   54.27   13.12
   2 -10   8   39.69   10.60
  -2 -10   8   28.02    7.87
  -2 -10   8   14.34    9.47
  -2  10  -8    9.12    9.87
  -2  10  -8    8.77   10.09
   2  -9   8   41.59   10.92
  -2  -9   8   36.51    9.66
  -2  -9   8   33.34   10.61
  -2   9  -8   25.25   11.99
  -2   9  -8   37.50   11.22
   2  -8   8 3486.16   86.45
  -2  -8   8 3244.21   81.40
  -2  -8   8 3197.03   87.45
   2   8  -8 3272.60   97.11
  -2   8  -8 2971.65   90.56
   2  -7   8    0.38    8.85
  -2  -7   8    3.51    8.04
  -2  -7   8   -1.54    9.23
   2   7  -8    6.91   11.27
  -2   7  -8   -4.95   12.84
  -2   7  -8    0.87    6.72
   2  -6   8  392.74   21.54
  -2  -6   8  377.93   20.78
  -2  -6   8  323.30   21.37
   2   6  -8  317.03   22.82
  -2   6  -8  232.82   22.84
  -2   6  -8  237.00   19.44
   2  -5   8  145.57   14.81
  -2  -5   8  158.89   13.62
  -2  -5   8  129.18   14.86
   2   5  -8  144.94   16.28
  -2   5  -8  106.63   16.61
  -2   5  -8  105.80   13.65
   2  -4   8  883.15   32.57
  -2  -4   8  844.83   34.36
  -2  -4   8  830.78   32.91
   2   4  -8  875.07   38.83
  -2   4  -8  727.89   39.88
  -2   4  -8  717.02   36.60
   2  -3   8  171.46   16.24
  -2  -3   8  157.71   14.62
  -2  -3   8  155.35   16.34
   2   3  -8  156.05   17.27
  -2   3  -8  147.50   19.09
  -2   3  -8  139.88   14.77
   2  -2   8 2197.41   58.62
  -2  -2   8 1986.54   54.66
  -2  -2   8 2245.36   58.29
   2   2  -8 2484.60   66.02
  -2   2  -8 2391.55   72.29
  -2   2  -8 1895.58   65.20
   2  -1   8 1321.58   44.00
  -2  -1   8 1253.45   40.40
  -2  -1   8 1203.50   45.49
   2   1  -8 1272.21   47.58
  -2   1  -8 1157.82   46.77
  -2   1  -8  999.97   46.56
  -2   0   813068.02  128.84
  -2   0   811956.81  187.93
   2   0  -813910.11  148.26
  -2   0  -812349.07  200.00
   2   1   8 1334.30   47.94
  -2   1   8 1098.45   38.16
  -2   1   8 1070.85   39.07
   2  -1  -8 1284.82   47.89
  -2  -1  -8 1091.51   45.96
   2   2   8 2352.84   64.59
  -2   2   8 1958.96   58.56
  -2   2   8 2039.77   56.83
   2  -2  -8 2597.02   79.95
  -2  -2  -8 2411.12   69.69
  -2  -2  -8 2195.50   66.65
  -2   3   8  151.03   15.26
  -2   3   8  145.10   15.72
   2  -3  -8  143.41   16.30
  -2  -3  -8  157.00   16.37
  -2  -3  -8  137.80   15.21
  -2   4   8  803.95   32.75
   2  -4  -8  959.75   42.08
  -2  -4  -8  787.62   41.31
  -2  -4  -8  715.40   37.66
  -2   5   8  119.03   13.55
   2  -5  -8  145.11   16.77
  -2  -5  -8   84.04   14.96
  -2  -5  -8   97.86   13.43
   2  -6  -8  347.42   26.25
  -2  -6  -8  208.64   27.58
  -2  -6  -8  207.53   20.60
  -2  -7  -8    1.01    7.57
  -2  -7  -8   -0.56    7.85
  -2  -8  -8 2696.24   81.18
   2  -8  -8 3140.01  102.60
  -2  -8  -8 2192.10   76.30
  -2  -9  -8   31.05    9.82
   2  -9  -8   41.99   13.62
  -2  -9  -8   29.53   10.27
  -2 -10  -8   11.27    9.80
   2 -10  -8   19.14   12.45
  -2 -10  -8    5.94    9.62
  -2 -11  -8   65.58   12.74
   2 -11  -8   79.56   15.03
  -2 -11  -8   48.54   13.02
  -2 -12  -8 1087.67   45.21
  -2 -12  -8  992.01   45.24
  -2 -13  -8  132.66   15.87
   2 -13  -8  178.96   18.15
  -2 -13  -8  121.88   16.69
  -2 -14  -8  777.16   38.13
  -2 -14  -8  752.29   44.51
  -2 -15  -8  534.97   32.21
  -2 -15  -8  458.40   36.82
   3 -11   8 1242.81   39.10
  -3 -11   8 1195.07   42.50
   3  11  -8 1248.66   46.44
   3  11  -8 1051.10   39.12
  -3 -10   8 3653.33   78.40
   3  10  -8 3506.64   76.71
   3  10  -8 3740.83   75.61
   3  -9   8  962.07   32.52
  -3  -9   8  846.37   32.05
  -3   9  -8  632.89   33.63
   3   9  -8  825.64   33.23
   3  -8   8 2058.38   57.85
  -3  -8   8 1958.63   60.98
  -3   8  -8 1656.12   60.21
   3   8  -8 2287.89   66.05
   3  -7   8 1285.24   35.69
  -3  -7   8 1154.95   41.68
  -3   7  -8  836.81   37.52
   3   7  -8 1085.06   38.07
  -3  -6   8 4828.89  111.07
   3   6  -8 5145.50  120.48
   3   6  -8 4662.88  109.16
   3  -5   8 1351.09   41.08
  -3  -5   8 1102.50   39.78
   3   5  -8 1204.44   45.04
  -3   5  -8  951.00   41.83
   3   5  -8  988.58   39.21
   3  -4   8  356.60   20.88
  -3  -4   8  342.94   22.74
   3   4  -8  331.71   24.38
  -3   4  -8  274.42   22.69
   3   4  -8  322.97   23.35
   3  -3   8    7.78   10.13
  -3  -3   8    4.44    9.70
   3   3  -8    3.35   10.95
  -3   3  -8    4.30   10.40
   3   3  -8    3.53   11.51
   3  -2   8  676.58   28.65
  -3  -2   8  575.01   29.65
   3   2  -8  644.65   33.58
  -3   2  -8  553.32   28.80
   3   2  -8  571.17   29.57
   3  -1   8    2.69    9.92
  -3  -1   8    3.77   10.65
   3   1  -8   14.81   10.96
  -3   1  -8    8.19   10.14
   3   1  -8    8.56   11.99
   3   0   8   19.83   10.52
  -3   0   8    7.90    9.80
   3   0  -8   17.61   11.63
  -3   0  -8   10.53   10.37
   3   0  -8   20.05   12.09
   3   1   8   -0.58   10.46
  -3   1   8    9.68   11.41
   3  -1  -8    6.17   11.96
  -3  -1  -8    5.51    8.55
   3  -1  -8    0.22   12.55
   3   2   8  686.49   31.45
  -3   2   8  552.76   27.07
   3  -2  -8  732.79   39.03
   3  -2  -8  548.27   30.05
   3   3   8    0.47   10.55
  -3   3   8    1.94    9.60
   3  -3  -8    1.88   11.14
   3  -3  -8    2.76   10.92
  -3   4   8  311.91   21.79
   3  -4  -8  409.60   30.45
   3  -4  -8  294.59   22.54
  -3  -5  -8 1044.99   32.54
  -3   5   8 1093.81   40.74
   3  -5  -8 1411.32   56.68
   3  -5  -8  959.60   39.55
  -3  -6  -8 4467.62  100.03
   3  -6  -8 4411.87  107.59
   3  -6  -8 5149.17  139.42
   3  -6  -8 4482.29  110.15
  -3  -7  -8 1061.93   33.52
   3  -7  -8  881.54   38.22
   3  -7  -8 1426.73   57.36
   3  -7  -8  970.87   40.55
  -3  -8  -8 2000.15   58.64
   3  -8  -8 2071.76   63.48
   3  -8  -8 2653.15   81.44
   3  -8  -8 2087.71   68.53
  -3  -9  -8  831.92   29.63
   3  -9  -8  759.66   35.22
   3  -9  -8 1045.53   44.57
   3  -9  -8  732.22   37.18
  -3 -10  -8 3437.47   65.84
   3 -10  -8 3228.79   73.91
   3 -10  -8 4063.04   89.12
   3 -10  -8 3225.24   78.08
  -3 -11  -8 1170.71   42.13
   3 -11  -8 1126.35   44.84
   3 -11  -8 1422.43   54.43
   3 -11  -8 1026.14   44.30
   0 -16   9  318.01   19.64
   0 -16   9  371.05   24.27
   0  16  -9  441.87   27.35
   0 -15   9    2.30    8.31
   0 -15   9   -4.37   11.54
   0  15  -9    5.27   11.26
   0  15  -9   -5.11   10.33
   0 -14   9 1658.46   46.46
   0 -14   9 1810.55   54.45
   0  14  -9 1654.79   52.05
   0  14  -9 1929.89   56.34
   0 -13   9   -4.22    9.33
   0 -13   9    3.17   10.37
   0  13  -9   -0.45   12.42
   0  13  -9    1.09   11.21
   0 -12   9 1165.39   35.33
   0 -12   9 1300.13   50.37
   0  12  -9 1211.08   48.18
   0  12  -9 1603.43   49.87
   0  11  -9   -4.42   10.88
   0 -10   9 4004.00  104.82
   0 -10   9 3916.18  111.94
   0  10  -9 3871.93  111.86
   0  10  -9 4374.81  120.26
   0  -9   9    5.88    8.53
   0  -9   9    4.64    9.15
   0   9  -9   -0.65    9.99
   0   9  -9    0.63   10.87
   0  -8   9   68.85   12.70
   0  -8   9   65.83   11.90
   0   8  -9   51.34   13.57
   0   8  -9   62.81   12.97
   0  -7   9    0.90    8.60
   0  -7   9    0.49    9.39
   0   7  -9    4.00   11.33
   0   7  -9    2.86    9.47
   0  -6   9 3151.21   82.86
   0  -6   9 3084.09   84.03
   0   6  -9 2976.84   89.44
   0   6  -9 2835.13   84.99
   0  -5   9    0.21    9.65
   0  -5   9    2.73    8.97
   0   5  -9    3.64   11.20
   0   5  -9    1.05    9.07
   0  -4   9  790.34   33.36
   0  -4   9  995.63   38.28
   0   4  -9  990.39   42.69
   0   4  -9 1092.32   50.63
   0  -3   9   -0.50    8.72
   0  -3   9    4.92    8.71
   0   3  -9   -4.83   10.12
   0   3  -9    3.15    9.26
   0  -2   9 2674.41   64.88
   0  -2   9 2811.30   70.01
   0   2  -9 2751.45   74.67
   0   2  -9 2510.67   77.40
   0  -1   9   -0.89    8.69
   0  -1   9    5.88    9.15
   0   1  -9    1.21   11.68
   0   1  -9    0.01   10.32
   0   0   9    2.61    8.87
   0   0   9    4.64    9.51
   0   0  -9   -0.68   10.48
   0   0  -9    4.92   10.02
   0   1   9    1.13    8.53
   0   1   9    2.17    8.48
   0  -1  -9   -2.99    9.71
   0  -1  -9   -0.77    9.12
   0   2   9 2731.13   68.93
   0   2   9 2533.18   70.21
   0  -2  -9 2947.35   81.14
   0  -2  -9 2591.58   75.75
   0   3   9    4.53    9.71
   0   3   9   -2.00    8.51
   0  -3  -9   -1.91    8.93
   0  -3  -9   -2.05    9.19
   0  -4  -9  780.45   31.15
   0   4   9  926.22   40.45
   0  -4  -9 1100.54   44.69
   0  -4  -9  983.71   42.71
   0  -5  -9   -1.03    7.67
   0  -5  -9    0.74    8.57
   0  -5  -9    1.60    8.07
   0  -5  -9    1.99    9.60
   0  -6  -9 2676.54   76.24
   0  -6  -9 2769.92   84.28
   0  -6  -9 3346.02   96.93
   0  -6  -9 2597.88   81.23
   0  -7  -9   -2.37    7.70
   0  -7  -9   -1.97   10.41
   0  -7  -9   -1.65    9.22
   0  -7  -9    0.47   10.19
   0  -8  -9   60.75   10.82
   0  -8  -9   53.43   12.95
   0  -8  -9   60.59   11.99
   0  -8  -9   42.67   12.87
   0  -9  -9    4.18    8.82
   0  -9  -9    7.88   10.26
   0  -9  -9    4.17    9.87
   0 -10  -9 4093.28  110.16
   0 -10  -9 3552.04  115.48
   0 -10  -9 3591.90  114.06
   0 -11  -9   -1.74    8.41
   0 -11  -9   -1.43   10.42
   0 -11  -9    0.82   11.82
   0 -12  -9 1192.92   37.50
   0 -12  -9 1199.49   45.56
   0 -12  -9 1294.10   50.95
   0 -13  -9    3.48    9.98
   0 -13  -9    4.79   11.68
   0 -13  -9   -0.82   11.98
   0 -14  -9 1713.53   44.77
   0 -14  -9 1601.21   54.93
   0 -14  -9 1797.37   60.81
   0 -15  -9   -0.04   11.14
   0 -15  -9   -2.93   12.81
   0 -16  -9  333.12   21.15
   0 -16  -9  373.87   27.33
   0 -16  -9  403.88   31.13
   1 -15   9   12.90    9.12
  -1 -15   9   11.81    9.12
  -1 -15   9   10.33   11.08
  -1  15  -9    1.59   12.80
   1  15  -9   10.10   12.48
  -1  15  -9    7.97   11.08
   1 -14   9  379.83   23.13
  -1 -14   9  380.28   19.20
  -1 -14   9  430.46   25.60
  -1  14  -9  371.72   27.20
   1  14  -9  437.81   27.06
  -1  14  -9  467.16   28.54
   1 -13   9   43.78   10.55
  -1 -13   9   48.20   10.62
  -1 -13   9   39.78   11.71
   1  13  -9   35.78   16.15
  -1  13  -9   38.06   14.55
   1  13  -9   36.59   12.28
  -1  13  -9   45.24   13.02
   1 -12   9 4479.38  102.53
  -1 -12   9 5016.26  108.96
  -1 -12   9 4542.78  106.70
   1  12  -9 4946.95  129.31
  -1  12  -9 4017.71  109.18
   1  12  -9 4517.18  108.61
  -1  12  -9 4463.08  108.18
   1 -11   9   67.92   11.98
  -1 -11   9   75.76   11.10
  -1 -11   9   62.79   12.67
   1  11  -9   77.68   15.64
  -1  11  -9   46.58   14.58
   1  11  -9   54.45   14.41
  -1  11  -9   53.18   13.05
   1 -10   9   55.72   10.73
  -1 -10   9   55.58   10.27
  -1 -10   9   60.82   11.98
   1  10  -9   65.74   14.73
  -1  10  -9   68.07   14.35
   1  10  -9   67.13   14.29
  -1  10  -9   82.62   13.40
   1  -9   9   14.69   11.59
  -1  -9   9   19.40    8.45
  -1  -9   9   22.23    9.76
   1   9  -9   13.01   14.08
  -1   9  -9    8.22   10.58
   1   9  -9   14.09   11.40
  -1   9  -9    8.67   10.13
   1  -8   9   10.15    9.08
  -1  -8   9   23.71    8.57
  -1  -8   9    4.92    9.48
   1   8  -9   42.02   14.45
  -1   8  -9    7.99   11.13
   1   8  -9    7.91   11.49
  -1   8  -9    4.04    8.44
  -1  -7   9   30.12    8.78
  -1  -7   9   36.73   11.72
   1   7  -9   42.84   14.45
  -1   7  -9   29.80   11.64
   1   7  -9   33.62   12.29
  -1   7  -9   39.53   10.90
  -1  -6   9  521.28   24.83
  -1  -6   9  581.91   29.48
   1   6  -9  716.69   39.53
  -1   6  -9  562.08   33.75
   1   6  -9  726.83   35.48
  -1   6  -9  770.20   37.85
  -1  -5   9  146.52   13.94
  -1  -5   9  156.57   16.17
   1   5  -9  160.92   20.05
  -1   5  -9  132.23   17.90
   1   5  -9  140.60   16.01
  -1   5  -9  156.31   16.54
  -1  -4   9 7312.75  160.64
  -1  -4   9 7355.71  168.50
   1   4  -9 8287.95  126.30
  -1   4  -9 6327.39  165.47
   1   4  -9 7026.21  176.06
  -1   4  -9 7583.23  175.68
  -1  -3   9   25.17   10.38
  -1  -3   9   20.83   10.32
   1   3  -9   27.98   13.41
  -1   3  -9   17.79   11.33
   1   3  -9   20.04   12.75
  -1   3  -9   22.42   11.06
  -1  -2   9  259.84   18.64
  -1  -2   9  310.04   22.40
   1   2  -9  353.36   25.67
  -1   2  -9  299.51   24.35
   1   2  -9  389.76   24.60
  -1   2  -9  364.31   24.01
  -1  -1   9    1.22    7.67
  -1  -1   9    0.55   10.30
   1   1  -9   -0.35   11.15
  -1   1  -9    1.42   10.07
   1   1  -9   -1.04   10.06
  -1   1  -9    2.06    8.35
  -1   0   9    0.19    7.70
  -1   0   9   14.34   10.14
  -1   0  -9    0.69   10.41
   1   0  -9    8.08   10.74
  -1   0  -9   24.38   10.72
  -1  -1  -9    5.20   10.92
  -1  -1  -9   -2.23    8.84
  -1   2   9  260.62   19.91
  -1   2   9  267.69   22.06
   1  -2  -9  407.61   26.74
  -1  -2  -9  369.97   33.56
   1  -2  -9  368.90   24.49
  -1  -2  -9  334.85   29.62
  -1   3   9   21.97    9.74
  -1   3   9   15.99   11.08
   1  -3  -9   26.07   12.17
  -1  -3  -9   20.79   10.54
   1  -3  -9   22.04   12.57
  -1  -3  -9   18.59    9.57
  -1   4   9 6880.43  158.88
  -1  -4  -9 6536.78  141.00
  -1   4   9 6895.35  164.00
  -1  -4  -9 7500.87  184.51
   1  -4  -9 6233.58  161.68
  -1  -4  -9 6643.03  163.76
  -1  -5  -9  143.16   13.43
   1  -5  -9  134.16   15.98
   1  -5  -9  177.00   18.59
  -1  -5  -9  154.72   17.06
   1  -5  -9  132.85   17.11
  -1  -5  -9  126.36   15.45
  -1  -6  -9  499.21   22.99
   1  -6  -9  477.76   21.29
   1  -6  -9  542.22   30.26
  -1  -6  -9  562.78   29.00
   1  -6  -9  735.28   37.87
  -1  -6  -9  679.59   37.53
   1  -6  -9  621.24   33.76
  -1  -6  -9  625.95   31.26
  -1  -7  -9   26.97    9.60
   1  -7  -9   30.85    8.32
   1  -7  -9   34.50   11.50
  -1  -7  -9   28.47   10.49
   1  -7  -9   34.46   11.49
   1  -7  -9   35.56   13.05
  -1  -7  -9   32.91   10.41
  -1  -8  -9   96.80   12.50
   1  -8  -9    4.10    7.69
   1  -8  -9   -1.80   10.30
  -1  -8  -9   14.50    9.76
   1  -8  -9   13.35   10.98
   1  -8  -9    0.36   11.18
  -1  -8  -9   13.29   10.39
  -1  -9  -9   15.55    9.55
   1  -9  -9   13.97    8.08
   1  -9  -9   12.33   11.45
  -1  -9  -9    9.97    8.63
   1  -9  -9   14.33    9.82
   1  -9  -9   12.06   12.81
  -1  -9  -9    9.26    9.43
  -1 -10  -9   53.03   12.05
   1 -10  -9   54.40   10.16
   1 -10  -9   77.18   14.40
  -1 -10  -9   60.07   13.26
   1 -10  -9   65.01   14.56
  -1 -10  -9   56.19   13.33
  -1 -11  -9   64.13   12.17
   1 -11  -9   69.45   11.33
  -1 -11  -9   58.62   12.15
   1 -11  -9   46.69   13.73
  -1 -11  -9   49.83   11.97
   1 -11  -9   46.23   13.35
  -1 -12  -9 4799.41  108.49
   1 -12  -9 4769.90  106.07
  -1 -12  -9 4249.89  109.71
   1 -12  -9 4309.83  108.25
  -1 -12  -9 3875.84  103.37
   1 -12  -9 4060.78  106.03
  -1 -13  -9   43.50   11.76
   1 -13  -9   45.52   10.84
  -1 -13  -9   39.73   13.35
   1 -13  -9   40.21   28.79
  -1 -13  -9   38.49   12.89
   1 -13  -9   40.45   14.78
   1 -14  -9  403.77   22.46
  -1 -14  -9  398.46   21.74
   1 -14  -9  428.48   28.45
   1 -14  -9  432.82   30.30
   1 -15  -9   13.35    9.24
  -1 -15  -9    6.76   12.44
   1 -15  -9    5.05   11.68
  -1 -15  -9    9.36   11.83
   1 -15  -9    5.37   12.78
   2 -12   9  633.75   25.41
  -2 -12   9  637.03   24.90
  -2 -12   9  653.46   30.32
  -2  12  -9  468.11   32.93
   2  12  -9  890.14   39.23
   2 -11   9  136.37   14.31
  -2 -11   9  130.56   13.22
  -2 -11   9  136.26   15.08
   2  11  -9  149.51   20.08
  -2  11  -9   89.64   16.87
   2  11  -9  147.95   17.34
  -2 -10   9 2669.59   51.54
  -2 -10   9 2658.44   62.33
   2  10  -9 3003.67   76.58
   2  10  -9 2561.56   60.72
   2  -9   9  181.49   15.55
  -2  -9   9  173.75   15.00
  -2  -9   9  181.96   16.19
   2   9  -9  208.00   21.17
  -2   9  -9  114.35   17.32
   2   9  -9  164.94   17.01
   2  -8   9   26.09   10.64
  -2  -8   9   23.36    8.53
  -2  -8   9   15.10   10.25
   2   8  -9   30.53   14.75
  -2   8  -9    9.22   10.09
   2   8  -9   19.38   11.13
   2  -7   9  177.80   15.70
  -2  -7   9  162.74   14.19
  -2  -7   9  166.46   16.17
   2   7  -9  187.72   20.03
  -2   7  -9  129.33   18.28
   2   7  -9  153.53   17.53
   2  -6   9 2254.82   55.39
  -2  -6   9 1715.79   54.35
  -2  -6   9 1933.45   55.57
   2   6  -9 2324.02   68.07
  -2   6  -9 1574.91   66.29
   2   6  -9 1855.80   54.65
   2  -5   9   97.96   13.28
  -2  -5   9   88.86   10.92
  -2  -5   9  100.71   14.55
   2   5  -9  103.81   16.23
  -2   5  -9   82.57   15.64
   2   5  -9   93.47   15.18
   2  -4   9  534.15   25.25
  -2  -4   9  438.13   21.17
  -2  -4   9  601.82   28.82
   2   4  -9  654.69   33.45
  -2   4  -9  576.47   36.67
   2   4  -9  688.83   30.91
   2  -3   9  134.30   15.10
  -2  -3   9  123.44   13.02
  -2  -3   9  131.48   15.29
   2   3  -9  142.81   17.43
  -2   3  -9  115.72   17.30
   2   3  -9  120.91   16.20
   2  -2   9 3186.31   92.06
  -2  -2   9 2957.68   85.05
  -2  -2   9 2866.44   86.99
   2   2  -9 3157.68  100.10
  -2   2  -9 2802.00   94.38
   2   2  -9 2674.43   84.26
   2  -1   9  225.89   19.27
  -2  -1   9  209.17   16.62
  -2  -1   9  195.90   18.86
   2   1  -9  208.39   19.40
  -2   1  -9  190.73   19.81
   2   1  -9  176.84   19.45
   2   0   9    2.43   11.07
  -2   0   9    8.66    7.49
  -2   0   9    1.08   10.73
   2   0  -9    4.81   10.48
  -2   0  -9    5.18   10.66
   2   0  -9   -0.08   12.24
   2   1   9  231.13   20.08
  -2   1   9  203.74   16.52
  -2   1   9  181.27   18.27
   2  -1  -9  211.84   20.27
  -2  -1  -9  194.76   20.20
   2  -1  -9  179.94   19.01
   2   2   9 3487.48  101.09
  -2   2   9 2935.54   87.45
  -2   2   9 3016.19   92.01
   2  -2  -9 3017.26  102.60
  -2  -2  -9 2890.70   91.45
   2  -2  -9 2762.62   85.72
   2   3   9  142.38   16.73
  -2   3   9  119.99   13.84
  -2   3   9   98.89   14.14
   2  -3  -9  124.96   15.98
  -2  -3  -9  123.79   18.76
   2  -3  -9  107.53   16.05
  -2   4   9  435.59   25.96
  -2   4   9  541.84   26.98
   2  -4  -9  684.77   32.09
   2  -4  -9  626.60   31.86
  -2   5   9   93.59   13.07
  -2   5   9   91.20   14.98
   2  -5  -9  116.29   18.86
   2  -5  -9   87.65   16.18
  -2   6   9 1931.76   56.53
   2  -6  -9 1717.64   53.77
   2  -6  -9 2071.37   68.82
   2  -6  -9 1733.49   56.84
  -2   7   9  161.02   17.14
   2  -7  -9  144.21   16.92
   2  -7  -9  186.88   19.72
   2  -7  -9  147.61   18.16
   2  -8  -9   20.82   11.04
   2  -8  -9   22.61   11.52
   2  -8  -9   13.67   12.06
  -2  -9  -9  117.88   13.70
   2  -9  -9  172.02   18.46
   2  -9  -9  191.43   22.20
   2  -9  -9  155.36   17.82
  -2 -10  -9 2309.60   53.98
   2 -10  -9 2509.02   67.84
   2 -10  -9 2618.63   85.72
   2 -10  -9 2288.95   66.65
  -2 -11  -9  111.19   18.19
   2 -11  -9  134.33   38.29
   2 -11  -9  137.67   18.64
   2 -11  -9  146.96   19.32
  -2 -12  -9  621.01   27.47
   2 -12  -9  719.38   36.65
   2 -12  -9  816.57   40.23
   3  -5   9  662.10   28.62
  -3  -5   9  565.98   28.00
   3   5  -9  636.46   33.40
  -3   5  -9  507.84   30.54
   3   5  -9  569.00   29.29
   3  -4   9 3854.02   98.22
  -3  -4   9 3807.54   85.55
   3   4  -9 4019.81   97.48
  -3   4  -9 3206.18   87.76
   3   4  -9 3567.28   87.94
   3  -3   9  460.30   32.99
  -3  -3   9  484.20   26.54
   3   3  -9  518.17   28.87
  -3   3  -9  419.81   29.38
   3   3  -9  468.51   27.92
   3  -2   9  174.30   16.94
  -3  -2   9  195.90   17.87
   3   2  -9  261.83   20.64
  -3   2  -9  236.39   20.90
   3   2  -9  268.72   21.28
   3  -1   9    5.64    9.71
  -3  -1   9   -2.76    9.81
   3   1  -9   -3.32   10.81
  -3   1  -9    2.29    9.04
   3   1  -9    5.99   13.51
   3   0   9   18.16   10.99
  -3   0   9   -1.34    9.59
   3   0  -9   -7.00   11.65
  -3   0  -9    8.94    9.91
   3   0  -9    2.50   11.10
   3   1   9    5.82   11.33
  -3   1   9    5.41   10.75
   3  -1  -9    7.43   11.37
  -3  -1  -9    2.15    9.50
   3  -1  -9   -3.53   12.35
   3   2   9  207.56   20.51
  -3   2   9  191.92   17.88
   3  -2  -9  235.60   24.41
   3  -2  -9  257.35   22.85
   3   3   9  529.15   31.10
  -3   3   9  427.60   26.78
   3  -3  -9  448.85   38.77
   3  -3  -9  472.52   28.47
   3   4   9 3860.95   96.19
  -3   4   9 3377.84   82.16
   3  -4  -9 4165.04  105.15
   3  -4  -9 3364.42   83.48
   3   5   9  592.34   31.21
  -3   5   9  522.03   28.26
   3  -5  -9  662.75   38.11
   3  -5  -9  505.09   30.21
   0 -11  10    1.57    8.63
   0 -11  10    0.44    9.04
   0  11 -10    1.41   11.28
   0  11 -10    2.40   12.65
   0 -10  10 2259.02   48.08
   0 -10  10 2122.93   59.56
   0  10 -10 2373.06   63.71
   0  10 -10 2526.76   61.43
   0  -9  10   -2.79    8.79
   0  -9  10    5.60    9.43
   0   9 -10    0.33   11.38
   0   9 -10    2.91   10.62
   0  -8  10 9636.60  104.59
   0  -8  10 9044.20  188.13
   0   8 -10 8716.09  188.24
   0   8 -10 9258.84  113.96
   0  -7  10   -2.33    9.94
   0  -7  10    0.87    8.58
   0   7 -10    0.05   10.48
   0   7 -10    2.90   10.84
   0  -6  10 1898.70   60.45
   0  -6  10 1797.01   55.55
   0   6 -10 1921.47   65.03
   0   6 -10 1966.47   63.91
   0  -5  10    3.05    8.89
   0  -5  10    1.48    8.58
   0   5 -10    0.37    9.98
   0   5 -10    2.60    9.51
   0  -4  10  871.88   35.86
   0  -4  10  813.75   40.60
   0   4 -10  804.05   37.32
   0   4 -10  773.07   33.24
   0  -3  10    0.00    8.91
   0  -3  10    2.09    8.80
   0   3 -10   -2.33    9.65
   0   3 -10   -1.48    9.85
   0  -2  10   90.16   13.40
   0  -2  10   56.06   12.29
   0   2 -10   53.24   12.91
   0   2 -10   38.66   12.44
   0  -1  10    2.50    8.51
   0  -1  10   -6.63   10.40
   0   1 -10    1.02   10.60
   0   1 -10    0.97    9.59
   0   0  10 2063.87   58.41
   0   0  10 2173.12   66.39
   0   0 -10 2467.97   70.84
   0   0 -10 2087.80   60.43
   0   1  10    2.33   10.86
   0   1  10   -0.81    9.51
   0  -1 -10   -2.33   11.27
   0  -1 -10   -1.21    9.88
   0   2  10   95.12   13.96
   0   2  10   58.11   13.20
   0  -2 -10   52.81   12.12
   0  -2 -10   24.93   12.05
   0   3  10   -2.47   10.08
   0   3  10    2.49    9.21
   0  -3 -10   -1.74    9.26
   0  -3 -10   -2.73   11.74
   0   4  10  896.94   36.13
   0   4  10  802.33   48.23
   0  -4 -10  861.68   40.41
   0  -4 -10  695.44   32.50
   0   5  10   -1.28   10.49
   0   5  10   -2.78   10.34
   0  -5 -10   -0.77    9.35
   0  -5 -10   -2.11    9.34
   0  -6 -10 1673.19   46.41
   0   6  10 1971.33   70.48
   0  -6 -10 1770.50   58.59
   0  -7 -10   -3.69    7.75
   0  -7 -10   -3.26    9.35
   0  -7 -10    3.03   10.20
   0  -8 -10 8250.75  161.80
   0  -8 -10 8187.16  174.14
   0  -8 -10 7850.44  170.76
   0  -9 -10    1.45    9.02
   0  -9 -10   -1.31   10.75
   0  -9 -10    4.38   11.12
   0 -10 -10 2132.80   47.07
   0 -10 -10 2066.25   56.51
   0 -10 -10 1926.01   55.67
   0 -11 -10    1.50    9.28
   0 -11 -10    1.16   11.07
   0 -11 -10   -0.88   11.34
  -1 -10  10  412.09   23.17
  -1 -10  10  397.63   23.13
   1  10 -10  439.31   28.87
  -1  10 -10  401.44   28.00
   1  10 -10  432.84   25.53
  -1  10 -10  407.94   25.88
  -1  -9  10   11.90    9.12
  -1  -9  10    7.43    9.59
   1   9 -10    1.15   13.29
  -1   9 -10    3.92   11.84
   1   9 -10    5.16   12.96
  -1   9 -10   -3.59   10.68
  -1  -8  10   16.34    9.46
  -1  -8  10    9.68    9.08
   1   8 -10   23.92   14.34
  -1   8 -10   20.85   11.80
   1   8 -10   36.38   12.13
  -1   8 -10   36.51   11.77
  -1  -7  10    1.42    8.05
  -1  -7  10    0.51    9.24
   1   7 -10   -4.78   12.01
  -1   7 -10    4.35   11.21
   1   7 -10   -4.30    9.90
  -1   7 -10    2.38    8.54
  -1  -6  10  807.87   32.32
  -1  -6  10  755.99   32.62
   1   6 -10  875.71   41.49
  -1   6 -10  719.30   35.54
   1   6 -10  717.79   32.14
  -1   6 -10  742.15   33.59
  -1  -5  10    8.21    8.47
  -1  -5  10    4.80   10.26
   1   5 -10    5.07   13.41
  -1   5 -10    5.34   10.80
   1   5 -10    8.11   11.32
  -1   5 -10    9.64   10.33
  -1  -4  10 1090.45   42.06
  -1  -4  10 1107.22   41.09
   1   4 -10 1293.81   50.66
  -1   4 -10 1012.42   43.52
   1   4 -10 1002.13   37.28
  -1   4 -10 1049.73   39.89
  -1  -3  10  202.43   16.69
  -1  -3  10  206.09   18.90
   1   3 -10  225.01   22.94
  -1   3 -10  178.30   21.75
   1   3 -10  164.30   17.63
  -1   3 -10  170.37   17.22
  -1  -2  10 6156.77  135.84
  -1  -2  10 6458.07  148.24
  -1   2 -10 5811.29  141.77
   1   2 -10 5655.67  131.21
  -1   2 -10 5757.30  133.08
  -1  -1  10  127.07   13.70
  -1  -1  10  142.35   16.98
   1   1 -10  167.21   21.32
  -1   1 -10  148.16   18.38
   1   1 -10  127.00   17.76
  -1   1 -10  116.29   15.08
  -1   0  10 2391.37   64.88
   1   0 -10 3020.41   85.83
  -1   0 -10 2733.62   86.13
   1   0 -10 2549.46   68.59
  -1   0 -10 2503.43   66.33
  -1   1  10  127.70   14.84
  -1   1  10  140.18   16.36
   1  -1 -10  154.60   19.09
  -1  -1 -10  143.64   18.59
   1  -1 -10  129.45   17.23
  -1  -1 -10  109.84   14.53
  -1   2  10 5842.15  141.52
  -1   2  10 5869.31  135.67
  -1  -2 -10 6397.35  151.66
   1  -2 -10 5724.75  136.79
  -1  -2 -10 5560.91  131.69
  -1   3  10  195.28   16.72
  -1   3  10  203.89   19.15
   1  -3 -10  247.58   22.93
  -1  -3 -10  197.60   18.86
   1  -3 -10  165.50   18.62
  -1  -3 -10  153.84   16.57
  -1   4  10 1104.97   38.17
  -1   4  10 1047.57   40.07
   1  -4 -10 1331.58   48.48
   1  -4 -10  985.96   40.45
  -1  -4 -10  929.67   39.84
  -1   5  10    7.35    9.13
  -1   5  10    2.64   11.31
   1  -5 -10    8.95   12.63
   1  -5 -10   12.25   12.01
  -1  -5 -10    6.78    8.66
  -1   6  10  731.63   34.33
  -1  -6 -10  687.05   25.10
  -1   6  10  716.62   36.86
   1  -6 -10  952.61   40.66
   1  -6 -10  619.22   32.34
  -1  -6 -10  631.64   32.15
  -1  -7 -10   -0.72    8.25
   1  -7 -10    1.34    7.66
   1  -7 -10    3.30   10.11
   1  -7 -10    5.14   10.61
   1  -7 -10    7.36   11.27
  -1  -7 -10    1.20    8.83
  -1  -8 -10   19.13    9.52
   1  -8 -10   16.78    8.06
   1  -8 -10   25.76   10.95
  -1  -8 -10   18.49    9.03
   1  -8 -10   28.83   11.61
  -1  -8 -10   26.62   10.92
  -1  -9 -10    7.86    8.26
   1  -9 -10    0.18    7.43
  -1  -9 -10    4.85    8.49
   1  -9 -10    7.76   11.77
  -1  -9 -10    5.14    9.18
   1  -9 -10    5.72   11.26
  -1 -10 -10  373.84   20.73
   1 -10 -10  377.67   20.33
  -1 -10 -10  393.65   26.01
   1 -10 -10  375.15   26.60
  -1 -10 -10  362.97   25.88
   1 -10 -10  364.72   25.79
   2  -6  10 1431.87   44.01
  -2  -6  10 1167.64   41.34
  -2  -6  10 1372.11   49.05
   2   6 -10 1746.96   67.86
  -2   6 -10 1409.29   57.96
   2   6 -10 1437.74   48.85
   2  -5  10  112.20   14.47
  -2  -5  10   95.49   11.26
  -2  -5  10  112.61   15.11
   2   5 -10  122.29   18.91
  -2   5 -10   92.46   16.03
   2   5 -10   92.32   15.52
   2  -4  10  586.31   27.35
  -2  -4  10  476.53   26.58
  -2  -4  10  569.00   32.02
   2   4 -10  638.99   35.40
  -2   4 -10  509.96   33.62
   2   4 -10  493.92   28.48
   2  -3  10   56.11   12.81
  -2  -3  10   42.31   10.79
  -2  -3  10   35.98   12.13
   2   3 -10   46.21   14.45
  -2   3 -10   33.65   13.00
   2   3 -10   34.30   12.58
   2  -2  10   22.86   12.00
  -2  -2  10   22.28    8.12
  -2  -2  10   13.90   11.66
   2   2 -10   20.09   14.14
  -2   2 -10   14.51   10.66
   2   2 -10   17.66   11.54
   2  -1  10   -5.18   10.35
  -2  -1  10    0.75    8.35
  -2  -1  10    3.70    9.75
   2   1 -10    3.04   11.49
  -2   1 -10    4.20    9.81
   2   1 -10    6.01   11.33
   2   0  10 1502.41   44.85
  -2   0  10 1365.79   42.57
  -2   0  10 1389.66   47.24
   2   0 -10 1706.83   56.38
  -2   0 -10 1409.69   48.99
   2   0 -10 1389.76   54.07
   2   1  10    5.14   13.14
  -2   1  10    4.07    7.84
  -2   1  10    2.95   11.71
   2  -1 -10    3.50   12.30
   2  -1 -10    1.95   11.92
   2   2  10   24.14   11.92
  -2   2  10   23.42    8.97
  -2   2  10   12.84   10.99
   2  -2 -10   24.10   11.89
   2  -2 -10   13.57   11.62
   2   3  10   59.45   14.05
  -2   3  10   42.17    9.59
  -2   3  10   46.37   13.01
   2  -3 -10   38.42   12.95
   2  -3 -10   28.63   13.12
  -2   4  10  514.56   31.92
  -2   4  10  475.59   29.09
   2  -4 -10  594.69   30.88
   2  -4 -10  458.09   33.41
  -2   5  10   89.79   12.78
  -2   5  10   95.51   14.65
   2  -5 -10  113.50   16.15
   2  -5 -10   78.62   14.95
  -2   6  10 1313.00   46.76
  -2  -6 -10 1214.34   38.25
  -2   6  10 1343.32   53.00
   2  -6 -10 1715.76   58.29
   2  -6 -10 1359.50   54.09
   0  -2  11 2731.97   68.67
   0   2 -11 3018.17   85.86
   0   2 -11 2432.54   66.17
   0  -1  11    0.65    9.62
   0   1 -11   -2.48   10.77
   0   1 -11    6.98   11.36
   0   0  11    2.19    8.95
   0   0 -11    8.14   10.82
   0   0 -11    9.81   10.57
   0   1  11    7.88   10.92
   0  -1 -11    1.51   12.01
   0  -1 -11   -3.79   11.04
   0   2  11 2765.52   70.83
   0  -2 -11 3004.66   84.44
   0  -2 -11 2497.65   70.32
;
_shelx_hkl_checksum     13426
_shelx_res_file
;
TITL ABER72   KR  CSBR           New: Pbcm
    test.res
    created by SHELXL-2018/3 at 14:34:40 on 22-Jun-2019
CELL  0.71073    4.5787   23.3250    9.1828    90.000    90.000    90.000
ZERR        4    0.0008    0.0050    0.0017     0.000     0.000     0.000
LATT   1
SYMM             - X ,            - Y ,    0.50000 + Z
SYMM               X ,    0.50000 - Y ,            - Z
SYMM             - X ,    0.50000 + Y ,    0.50000 - Z
SFAC  C  H N Br Cs
UNIT  16 44 8 8 4
L.S. 5
FMAP 2
PLAN 20
ACTA
htab
BOND $H
temp -180
size 0.20 0.05 0.05
rem colourless rod
CONF
eqiv $1 x+1,y,z
htab n1 n2_$1
htab n1 br1
eqiv $2 -x,1-y,z+1/2
htab n2 br2_$2
eqiv $3 -x,1-y,-z
htab n2 br2_$3
WGHT    0.038700
EXTI    0.000969
FVAR       0.61513
mole 1
CS1   5    0.024106    0.311756    0.250000    10.50000    0.01245    0.00867 =
         0.01263    0.00000    0.00000   -0.00053
BR1   4    0.521267    0.432585    0.250000    10.50000    0.01646    0.00715 =
         0.02545    0.00000    0.00000    0.00065
BR2   4    0.535012    0.250000    0.000000    10.50000    0.01407    0.01707 =
         0.01848   -0.00791    0.00000    0.00000
mole 2
C1    1   -0.004937    0.564451    0.383399    11.00000    0.02594    0.01698 =
         0.01867    0.00635   -0.00584   -0.00481
AFIX  23
H1A   2    0.120469    0.560779    0.470727    11.00000   -1.20000
H1B   2   -0.158445    0.534633    0.388670    11.00000   -1.20000
AFIX   0
C2    1   -0.144796    0.623081    0.381060    11.00000    0.02376    0.01726 =
         0.02164   -0.00625    0.00291   -0.00302
AFIX  23
H2A   2   -0.267978    0.628079    0.468749    11.00000   -1.20000
H2B   2    0.008673    0.652975    0.382326    11.00000   -1.20000
AFIX   0
N1    3    0.174009    0.555782    0.250000    10.50000    0.02176    0.00667 =
         0.03673    0.00000    0.00000    0.00357
H1N   2    0.335934    0.578829    0.250000    10.50000   -1.20000
H2N   2    0.250719    0.523071    0.250000    10.50000   -1.20000
N2    3   -0.324313    0.629435    0.250000    10.50000    0.01817    0.01044 =
         0.02723    0.00000    0.00000    0.00373
H3N   2   -0.427184    0.664984    0.250000    10.50000   -1.20000
HKLF 4
REM  ABER72   KR  CSBR           New: Pbcm
REM wR2 = 0.0551, GooF = S = 1.098, Restrained GooF = 1.098 for all data
REM R1 = 0.0210 for 917 Fo > 4sig(Fo) and 0.0216 for all 959 data
REM 55 parameters refined using 0 restraints
END
WGHT      0.0387      0.0000
REM Instructions for potential hydrogen bonds
EQIV $12 -x+1, -y+1, -z+1
HTAB C1 Br1_$12
EQIV $4 x-1, y, z
HTAB C1 Br1_$4
HTAB C2 Br2_$2
HTAB N1 N2_$1
HTAB N1 Br1
HTAB N2 Br2_$3
HTAB N2 Br2_$2
REM Highest difference peak  1.343,  deepest hole -0.962,  1-sigma level  0.154
Q1    1  -0.1623  0.3120  0.2500  10.50000  0.05    1.34
Q2    1   0.2055  0.3127  0.2500  10.50000  0.05    1.26
Q3    1   0.3446  0.2500  0.0000  10.50000  0.05    0.91
Q4    1   0.7038  0.4308  0.2500  10.50000  0.05    0.86
Q5    1   0.3315  0.4318  0.2500  10.50000  0.05    0.86
Q6    1   0.7111  0.2500  0.0000  10.50000  0.05    0.78
Q7    1   0.5222  0.2691 -0.0997  11.00000  0.05    0.42
Q8    1   0.9518  0.4392  0.2500  10.50000  0.05    0.41
Q9    1   0.0170  0.2531  0.2500  10.50000  0.05    0.41
Q10   1  -0.2609  0.6210  0.3100  11.00000  0.05    0.39
Q11   1   0.0112  0.3696  0.2500  10.50000  0.05    0.39
Q12   1   0.0502  0.5642  0.6452  11.00000  0.05    0.39
Q13   1   0.0888  0.4441  0.2500  10.50000  0.05    0.38
Q14   1  -0.4425  0.6262  0.2500  10.50000  0.05    0.37
Q15   1   0.0015  0.3033  0.3338  11.00000  0.05    0.37
Q16   1   0.0332  0.3191  0.3287  11.00000  0.05    0.37
Q17   1   0.2861  0.5755  0.4523  11.00000  0.05    0.33
Q18   1   0.4796  0.3012  0.2500  10.50000  0.05    0.33
Q19   1   0.2328  0.5667  0.5736  11.00000  0.05    0.32
Q20   1  -0.0018  0.5629  0.4340  11.00000  0.05    0.29
;
_shelx_res_checksum     74513
data_II
_audit_creation_method     'SHELXL-2018/3'
_database_code_depnum_ccdc_archive     'CCDC 1941895'
_chemical_name_systematic
;
Poly[piperazin-1-ium [di-\m-bromido-rubidium]]
;
_chemical_name_common     ?
_chemical_formula_moiety     'C4 H11 N2 +, Rb Br2 -'
_chemical_formula_sum     'C4 H11 Br2 N2 Rb'
_chemical_formula_iupac     '(C4 H11 N2) [Rb Br2]'
_chemical_formula_weight     332.44
_chemical_melting_point     ?
_space_group_crystal_system     orthorhombic
_space_group_name_H-M_alt     'P b c m'
_space_group_name_Hall     '-P 2c 2b'
loop_
    _space_group_symop_operation_xyz
    'x, y, z'
    '-x, -y, z+1/2'
    'x, -y+1/2, -z'
    '-x, y+1/2, -z+1/2'
    '-x, -y, -z'
    'x, y, -z-1/2'
    '-x, y-1/2, z'
    'x, -y-1/2, z-1/2'
_cell_length_a     4.4675(13)
_cell_length_b     23.036(7)
_cell_length_c     9.021(3)
_cell_angle_alpha     90
_cell_angle_beta     90
_cell_angle_gamma     90
_cell_volume     928.4(5)
_cell_formula_units_Z     4
_cell_measurement_reflns_used     1939
_cell_measurement_theta_min     2.9
_cell_measurement_theta_max     27.5
_cell_measurement_temperature     93(2)
_exptl_crystal_description     rod
_exptl_crystal_colour     colourless
_exptl_crystal_size_max     0.200
_exptl_crystal_size_mid     0.050
_exptl_crystal_size_min     0.050
_exptl_crystal_density_diffrn     2.378
_exptl_crystal_density_meas     ?
_exptl_crystal_density_method     ?
_exptl_crystal_F_000     624
_exptl_absorpt_coefficient_mu     13.870
_exptl_absorpt_correction_type     multi-scan
_exptl_absorpt_process_details
;
(CrystalClear; Rigaku, 2013)
;
_exptl_absorpt_correction_T_min     0.597
_exptl_absorpt_correction_T_max     1.000
_diffrn_ambient_temperature     93(2)
_diffrn_source     'rotating anode'
_diffrn_radiation_type     MoK\a
_diffrn_radiation_wavelength     0.71073
_diffrn_measurement_device_type     'Rigaku Pilatus 200K CCD'
_diffrn_measurement_method     \w
_diffrn_detector_area_resol_mean     ?
_diffrn_reflns_number     11351
_diffrn_reflns_av_R_equivalents     0.0863
_diffrn_reflns_av_unetI/netI     0.0308
_diffrn_reflns_theta_min     2.868
_diffrn_reflns_theta_max     25.328
_diffrn_reflns_theta_full     25.242
_diffrn_measured_fraction_theta_max     0.999
_diffrn_measured_fraction_theta_full     0.999
_diffrn_reflns_limit_h_min     -5
_diffrn_reflns_limit_h_max     5
_diffrn_reflns_limit_k_min     -27
_diffrn_reflns_limit_k_max     25
_diffrn_reflns_limit_l_min     -10
_diffrn_reflns_limit_l_max     10
_refine_special_details     ?
_reflns_number_total     908
_reflns_number_gt     771
_reflns_threshold_expression     'I > 2\s(I)'
_refine_ls_structure_factor_coef     Fsqd
_refine_ls_matrix_type     full
_refine_ls_R_factor_all     0.0283
_refine_ls_R_factor_gt     0.0228
_refine_ls_wR_factor_gt     0.0561
_refine_ls_wR_factor_ref     0.0572
_refine_ls_goodness_of_fit_ref     0.944
_refine_ls_restrained_S_all     0.944
_refine_ls_number_reflns     908
_refine_ls_number_parameters     48
_refine_ls_number_restraints     0
_refine_ls_hydrogen_treatment     constr
_refine_ls_weighting_scheme     calc
_refine_ls_weighting_details
                      'w=1/[\s^2^(Fo^2^)+(0.0360P)^2^] where P=(Fo^2^+2Fc^2^)/3'
_atom_sites_solution_hydrogens     mixed
_atom_sites_solution_primary     direct
_atom_sites_solution_secondary     ?
_refine_ls_shift/su_max     0.000
_refine_ls_shift/su_mean     0.000
_refine_diff_density_max     0.742
_refine_diff_density_min     -0.469
_refine_ls_extinction_method     none
_refine_ls_extinction_coef     .
loop_
    _atom_type_symbol
    _atom_type_description
    _atom_type_scat_dispersion_real
    _atom_type_scat_dispersion_imag
    _atom_type_scat_source
    'C' 'C' 0.0033 0.0016
                         'International Tables Vol C Tables 4.2.6.8 and 6.1.1.4'
    'H' 'H' 0.0000 0.0000
                         'International Tables Vol C Tables 4.2.6.8 and 6.1.1.4'
    'N' 'N' 0.0061 0.0033
                         'International Tables Vol C Tables 4.2.6.8 and 6.1.1.4'
    'Br' 'Br' -0.2901 2.4595
                         'International Tables Vol C Tables 4.2.6.8 and 6.1.1.4'
    'Rb' 'Rb' -0.9393 2.9676
                         'International Tables Vol C Tables 4.2.6.8 and 6.1.1.4'
_computing_data_collection
;
CrystalClear (Rigaku, 2013)
;
_computing_cell_refinement
;
CrystalClear (Rigaku, 2013)
;
_computing_data_reduction
;
CrystalClear (Rigaku, 2013)
;
_computing_structure_solution
;
SHELXS97 (Sheldrick, 2008)
;
_computing_structure_refinement
;
SHELXL2018 (Sheldrick, 2015)
;
_computing_molecular_graphics
;
ORTEP-3 for Windows (Farrugia, 2012) and ATOMS (Shape Software,
2005)
;
_computing_publication_material
;
publCIF (Westrip, 2010)
;
loop_
    _atom_site_type_symbol
    _atom_site_label
    _atom_site_fract_x
    _atom_site_fract_y
    _atom_site_fract_z
    _atom_site_U_iso_or_equiv
    _atom_site_adp_type
    _atom_site_calc_flag
    _atom_site_occupancy
    _atom_site_disorder_assembly
    _atom_site_disorder_group
    Rb Rb1 0.02991(9) 0.30763(2) 0.250000 0.01411(14) Uani d 1 . .
    Br Br1 0.52893(9) 0.42482(2) 0.250000 0.01792(15) Uani d 1 . .
    Br Br2 0.53856(10) 0.250000 0.000000 0.02184(16) Uani d 1 . .
    C C1 0.0103(9) 0.56211(19) 0.3859(5) 0.0433(13) Uani d 1 . .
    H H1A -0.150237 0.532584 0.391919 0.052 Uiso calc 1 . .
    H H1B 0.138441 0.558250 0.474894 0.052 Uiso calc 1 . .
    C C2 -0.1233(9) 0.62095(17) 0.3812(4) 0.0371(10) Uani d 1 . .
    H H2A -0.247265 0.627233 0.470786 0.045 Uiso calc 1 . .
    H H2B 0.037661 0.650481 0.380468 0.045 Uiso calc 1 . .
    N N1 0.1926(10) 0.55235(19) 0.250000 0.0490(17) Uani d 1 . .
    H H1N 0.264148 0.515363 0.250000 0.059 Uiso calc 1 . .
    H H2N 0.351831 0.577000 0.250001 0.059 Uiso calc 1 . .
    N N2 -0.3067(9) 0.62729(18) 0.250000 0.0358(12) Uani d 1 . .
    H H3N -0.409568 0.662828 0.250000 0.043 Uiso d 1 . .
loop_
    _atom_site_aniso_label
    _atom_site_aniso_U_11
    _atom_site_aniso_U_22
    _atom_site_aniso_U_33
    _atom_site_aniso_U_12
    _atom_site_aniso_U_13
    _atom_site_aniso_U_23
    Rb1 0.0154(2) 0.0163(3) 0.0106(2) -0.00032(16) 0.000 0.000
    Br1 0.0178(3) 0.0145(3) 0.0215(3) 0.00069(17) 0.000 0.000
    Br2 0.0161(3) 0.0330(3) 0.0165(3) 0.000 0.000 -0.01151(19)
    C1 0.050(3) 0.045(3) 0.035(2) -0.027(2) -0.031(2) 0.024(2)
    C2 0.047(2) 0.038(2) 0.027(2) -0.024(2) 0.020(2) -0.0183(18)
    N1 0.018(2) 0.010(2) 0.118(6) 0.0018(18) 0.000 0.000
    N2 0.020(2) 0.018(2) 0.070(4) 0.0028(18) 0.000 0.000
_geom_special_details
;
 All esds (except the esd in the dihedral angle between two l.s. planes)
 are estimated using the full covariance matrix.  The cell esds are taken
 into account individually in the estimation of esds in distances, angles
 and torsion angles; correlations between esds in cell parameters are only
 used when they are defined by crystal symmetry.  An approximate (isotropic)
 treatment of cell esds is used for estimating esds involving l.s. planes.
;
loop_
    _geom_bond_atom_site_label_1
    _geom_bond_atom_site_label_2
    _geom_bond_site_symmetry_2
    _geom_bond_distance
    _geom_bond_publ_flag
    Rb1 Br2 1_455 3.4157(8) y
    Rb1 Br2 6_456 3.4157(8) ?
    Rb1 Br2 . 3.4659(8) y
    Rb1 Br2 6_556 3.4659(8) ?
    Rb1 Br1 . 3.5013(9) y
    Rb1 Br1 1_455 3.5068(9) y
    C1 C2 . 1.482(6) ?
    C1 N1 . 1.489(5) ?
    C1 H1A . 0.9900 ?
    C1 H1B . 0.9900 ?
    C2 N2 . 1.447(5) ?
    C2 H2A . 0.9900 ?
    C2 H2B . 0.9900 ?
    N1 H1N . 0.9100 ?
    N1 H2N . 0.9100 ?
    N2 H3N . 0.9389 ?
loop_
    _geom_angle_atom_site_label_1
    _geom_angle_atom_site_label_2
    _geom_angle_atom_site_label_3
    _geom_angle_site_symmetry_1
    _geom_angle_site_symmetry_3
    _geom_angle
    _geom_angle_publ_flag
    Br2 Rb1 Br2 1_455 6_456 82.64(3) ?
    Br2 Rb1 Br2 1_455 . 80.96(2) ?
    Br2 Rb1 Br2 6_456 . 134.60(2) ?
    Br2 Rb1 Br2 1_455 6_556 134.60(2) ?
    Br2 Rb1 Br2 6_456 6_556 80.96(2) ?
    Br2 Rb1 Br2 . 6_556 81.19(3) ?
    Br2 Rb1 Br1 1_455 . 135.144(12) ?
    Br2 Rb1 Br1 6_456 . 135.143(12) ?
    Br2 Rb1 Br1 . . 82.98(2) ?
    Br2 Rb1 Br1 6_556 . 82.984(19) ?
    Br2 Rb1 Br1 1_455 1_455 83.63(2) ?
    Br2 Rb1 Br1 6_456 1_455 83.63(2) ?
    Br2 Rb1 Br1 . 1_455 135.505(12) ?
    Br2 Rb1 Br1 6_556 1_455 135.505(13) ?
    Br1 Rb1 Br1 . 1_455 79.21(3) ?
    Rb1 Br1 Rb1 . 1_655 79.21(3) ?
    Rb1 Br2 Rb1 1_655 3_655 100.02(3) ?
    Rb1 Br2 Rb1 1_655 3 179.021(14) ?
    Rb1 Br2 Rb1 3_655 3 80.96(2) ?
    Rb1 Br2 Rb1 1_655 . 80.96(2) ?
    Rb1 Br2 Rb1 3_655 . 179.021(14) ?
    Rb1 Br2 Rb1 3 . 98.06(3) ?
    C2 C1 N1 . . 109.6(3) ?
    C2 C1 H1A . . 109.8 ?
    N1 C1 H1A . . 109.8 ?
    C2 C1 H1B . . 109.8 ?
    N1 C1 H1B . . 109.8 ?
    H1A C1 H1B . . 108.2 ?
    N2 C2 C1 . . 110.1(3) ?
    N2 C2 H2A . . 109.6 ?
    C1 C2 H2A . . 109.6 ?
    N2 C2 H2B . . 109.6 ?
    C1 C2 H2B . . 109.6 ?
    H2A C2 H2B . . 108.2 ?
    C1 N1 C1 . 6_556 110.8(4) ?
    C1 N1 H1N . . 109.5 ?
    C1 N1 H1N 6_556 . 109.5 ?
    C1 N1 H2N . . 109.5 ?
    C1 N1 H2N 6_556 . 109.5 ?
    H1N N1 H2N . . 108.1 ?
    C2 N2 C2 . 6_556 109.8(4) ?
    C2 N2 H3N . . 111.4 ?
    C2 N2 H3N 6_556 . 111.4 ?
loop_
    _geom_torsion_atom_site_label_1
    _geom_torsion_atom_site_label_2
    _geom_torsion_atom_site_label_3
    _geom_torsion_atom_site_label_4
    _geom_torsion_site_symmetry_1
    _geom_torsion_site_symmetry_2
    _geom_torsion_site_symmetry_3
    _geom_torsion_site_symmetry_4
    _geom_torsion
    _geom_torsion_publ_flag
    N1 C1 C2 N2 . . . . 58.4(4) ?
    C2 C1 N1 C1 . . . 6_556 -55.3(5) ?
    C1 C2 N2 C2 . . . 6_556 -62.1(5) ?
loop_
    _geom_hbond_atom_site_label_D
    _geom_hbond_atom_site_label_H
    _geom_hbond_atom_site_label_A
    _geom_hbond_site_symmetry_A
    _geom_hbond_distance_DH
    _geom_hbond_distance_HA
    _geom_hbond_distance_DA
    _geom_hbond_angle_DHA
    _geom_hbond_publ_flag
    N1 H2N N2 1_655 0.91 1.92 2.825(6) 179 yes
    N1 H1N Br1 . 0.91 2.40 3.300(4) 171 yes
    N2 H3N Br2 2_565 0.94 3.07 3.762(3) 131 yes
    N2 H3N Br2 5_565 0.94 3.07 3.762(3) 131 yes
_shelx_space_group_comment
;
The symmetry employed for this shelxl refinement is uniquely defined
by the following loop, which should always be used as a source of
symmetry information in preference to the above space-group names.
They are only intended as comments.
;
_shelx_estimated_absorpt_T_min     0.168
_shelx_estimated_absorpt_T_max     0.544
_shelx_hkl_file
;
   0   0  -3    0.10    3.46   1-0.41955-0.45658-0.85503-0.80698-0.30476-0.37457
   0   0   4  107.54   11.39   1-0.49711-0.44775-0.78897-0.85304-0.36109-0.26801
   0   0  -4  105.21   10.10   1-0.40797-0.45733-0.86355-0.79949-0.29634-0.38942
   0   0   4   79.48    7.98   1-0.00006 0.04875-0.78464-0.84872-0.61994-0.52657
   0   0  -4   82.88    8.47   1-0.00005-0.04887-0.86063-0.79655-0.50922-0.60258
   0   0   4  126.63   31.37   1-0.69295-0.64419-0.69401-0.75804-0.19535-0.10195
   0   0   4   81.26    8.44   1-0.00003 0.04914-0.78349-0.84761-0.62139-0.52833
   0   0  -4   81.65    8.16   1-0.00005-0.04923-0.85976-0.79564-0.51069-0.60376
   0   0   5   -0.05    3.27   1-0.50769-0.44599-0.77861-0.85870-0.36878-0.25242
   0   0  -5   -1.14    2.88   1-0.39626-0.45796-0.87184-0.79176-0.28784-0.40419
   0   0   5   -0.03    3.22   1-0.00006 0.06096-0.77410-0.85419-0.63306-0.51635
   0   0  -5    0.99    3.28   1-0.00005-0.06107-0.86908-0.78898-0.49466-0.61137
   0   0   5    0.79    5.13   1-0.67733-0.61638-0.69956-0.77959-0.22766-0.11090
   0   0   5    0.50    2.71   1-0.00003 0.06144-0.77291-0.85306-0.63451-0.51817
   0   0  -5    0.41    3.32   1-0.00005-0.06153-0.86824-0.78809-0.49613-0.61247
   0   0   6 1824.99   69.61   1-0.00006 0.07316-0.76332-0.85943-0.64602-0.50597
   0   0   6 1655.00  119.68   1-0.66071-0.58756-0.70421-0.80026-0.25987-0.11977
   0   0   6 1741.76   66.74   1-0.00003 0.07374-0.76209-0.85827-0.64746-0.50786
   0   0  -7    0.11    3.37   1-0.37246-0.45885-0.88773-0.77561-0.27055-0.43345
   0   0   7    2.63    3.64   1-0.00006 0.08537-0.75230-0.86444-0.65881-0.49543
   0   0   7    0.27    4.67   1-0.64306-0.55772-0.70796-0.82001-0.29200-0.12855
   0   0  -7    0.57    4.26   1-0.80058-0.88592-0.57588-0.46382 0.16561 0.00215
   0   0   7    0.92    2.96   1-0.00003 0.08604-0.75103-0.86325-0.66025-0.49738
   0   0  -8  465.49   25.11   1-0.36037-0.45910-0.89532-0.76718-0.26177-0.44793
   0   0   8  356.37   22.48   1-0.00006 0.09757-0.74104-0.86920-0.67145-0.48472
   0   0   8  257.52   49.50   1-0.62435-0.52682-0.71076-0.83882-0.32403-0.13723
   0   0  -8  229.43   31.10   1-0.80437-0.90190-0.55981-0.43175 0.19894 0.01214
[truncated: 1,017,203 more chars]
