# Supplementary material for: Syntheses and structures of piperazin-1-ium ABr2 (A = Cs or Rb): hybrid solids containing ‘curtain wall’ layers of face- and edge-sharing ABr6 trigonal prisms
Source: Acta Crystallogr E Crystallogr Commun. 2019 Jul 26;75(Pt 8):1249–52. doi: 10.1107/S2056989019010375 (PMC6690459; doi:10.1107/S2056989019010375)
Supplement: Supplementary file 2 [file e-75-01249-Isup2.hkl]

data_I                                                                          
_shelx_title ' ABER72   KR  CSBR           New: Pbcm'                           
_shelx_refln_list_code          4                                               
_shelx_F_calc_maximum      373.64                                               
_exptl_crystal_F_000       696.00                                               
_reflns_d_resolution_high  0.8296                                               
                                                                                
loop_                                                                           
 _space_group_symop_operation_xyz                                               
 'x, y, z'                                                                      
 '-x, -y, z+1/2'                                                                
 'x, -y+1/2, -z'                                                                
 '-x, y+1/2, -z+1/2'                                                            
 '-x, -y, -z'                                                                   
 'x, y, -z-1/2'                                                                 
 '-x, y-1/2, z'                                                                 
 'x, -y-1/2, z-1/2'                                                             
                                                                                
_cell_length_a     4.5787                                                       
_cell_length_b    23.3250                                                       
_cell_length_c     9.1828                                                       
_cell_angle_alpha  90.000                                                       
_cell_angle_beta   90.000                                                       
_cell_angle_gamma  90.000                                                       
                                                                                
_shelx_F_squared_multiplier     1.000                                           
                                                                                
loop_                                                                           
 _refln_index_h                                                                 
 _refln_index_k                                                                 
 _refln_index_l                                                                 
 _refln_F_squared_calc                                                          
 _refln_F_squared_meas                                                          
 _refln_F_squared_sigma                                                         
 _refln_observed_status                                                         
   1   0   0        512.48        404.41        15.43 o                         
   2   0   0     115454.39     104810.01       751.92 o                         
   3   0   0        391.37        358.81        16.29 o                         
   4   0   0      31156.52      31236.28       837.78 o                         
   5   0   0         59.56         60.76        32.74 o                         
   1   1   0        707.85        660.87        15.15 o                         
   2   1   0       9966.33       9369.01       135.49 o                         
   3   1   0         50.62         46.60         5.43 o                         
   4   1   0      14455.11      14725.61       335.56 o                         
   5   1   0         86.80        112.92        26.03 o                         
   1   2   0       3274.35       2401.32       140.44 o                         
   2   2   0      17332.11      16495.59       202.65 o                         
   3   2   0       4655.90       4434.34        92.94 o                         
   4   2   0       3923.29       4109.72       117.79 o                         
   5   2   0       1398.14       1490.16        56.40 o                         
   1   3   0        278.22        315.19        11.01 o                         
   2   3   0       1411.11       1464.00        34.91 o                         
   3   3   0          2.15         11.95         4.22 o                         
   4   3   0       1304.57       1360.70        25.39 o                         
   5   3   0         95.46        120.80        25.79 o                         
   0   4   0       2057.78       2517.28        59.93 o                         
   1   4   0      11901.81      12411.26       182.46 o                         
   2   4   0       8082.33       7771.73       127.36 o                         
   3   4   0       2829.78       2638.10        56.64 o                         
   4   4   0       1876.57       1958.41        44.87 o                         
   5   4   0        141.72        150.15        27.46 o                         
   1   5   0      11119.59      11354.22       186.50 o                         
   2   5   0       1142.97       1116.54        17.39 o                         
   3   5   0       8650.11       8140.84       130.52 o                         
   4   5   0       3341.58       3379.72        69.94 o                         
   5   5   0       5715.16       6145.52       119.56 o                         
   0   6   0      15173.84      18070.87       293.48 o                         
   1   6   0      86579.95      91983.77       911.49 o                         
   2   6   0       5083.36       5056.77        97.01 o                         
   3   6   0      37199.66      31229.05       341.69 o                         
   4   6   0        820.08        840.23        31.81 o                         
   5   6   0       7102.66       7582.15       176.53 o                         
   1   7   0         54.40         67.43         5.44 o                         
   2   7   0         95.56         97.06         6.09 o                         
   3   7   0       7746.24       7344.52       132.70 o                         
   4   7   0        186.35        191.34        13.36 o                         
   5   7   0       8811.68       9097.63       466.03 o                         
   0   8   0      31971.26      34070.58       995.98 o                         
   1   8   0      36989.58      39437.22       821.10 o                         
   2   8   0      28329.90      27230.08       367.53 o                         
   3   8   0      11591.95      10872.87       224.62 o                         
   4   8   0      11493.33      11908.10       362.37 o                         
   5   8   0       3266.65       3166.08       317.12 o                         
   1   9   0         42.01         47.14         5.27 o                         
   2   9   0        217.49        224.85         8.27 o                         
   3   9   0       5726.76       5411.89       106.21 o                         
   4   9   0        609.52        589.04        30.40 o                         
   5   9   0       6561.49       6716.09       727.67 o                         
   0  10   0       4952.18       5305.97       199.61 o                         
   1  10   0      53450.74      56126.11       842.04 o                         
   2  10   0        456.62        462.89        25.94 o                         
   3  10   0      25268.29      22752.23       557.65 o                         
   4  10   0         32.55         35.40        11.46 o                         
   5  10   0       4787.57       4991.08       103.99 o                         
   1  11   0       5309.80       5507.75        86.05 o                         
   2  11   0        555.07        509.55        12.83 o                         
   3  11   0       8601.42       8164.08       133.36 o                         
   4  11   0       2690.45       2552.62        52.68 o                         
   5  11   0       5865.55       6138.98       205.93 o                         
   0  12   0       6307.67       6560.26       176.48 o                         
   1  12   0      18278.74      17946.07       390.31 o                         
   2  12   0      12069.42      11354.92       163.07 o                         
   3  12   0       4952.83       4517.73       151.43 o                         
   4  12   0       3436.05       3265.62       284.19 o                         
   1  13   0        132.03        121.95         7.07 o                         
   2  13   0       1354.33       1348.12        45.05 o                         
   3  13   0         37.33         31.94         7.98 o                         
   4  13   0        818.18        851.79       147.56 o                         
   0  14   0       5349.58       5831.01       184.50 o                         
   1  14   0       6224.69       6274.18       235.10 o                         
   2  14   0       4193.78       4066.52       103.27 o                         
   3  14   0       3340.74       3214.18        98.33 o                         
   4  14   0        899.51        828.81        56.44 o                         
   1  15   0         59.66         67.98         8.82 o                         
   2  15   0       3613.58       3328.94        84.49 o                         
   3  15   0         62.32         47.54         9.58 o                         
   4  15   0       6653.45       6849.85       148.62 o                         
   0  16   0     106425.86     112727.00      1487.25 o                         
   1  16   0         88.74         97.01         9.51 o                         
   2  16   0      53059.48      53845.20      1154.10 o                         
   3  16   0         47.63         57.43        10.29 o                         
   4  16   0      17695.78      16828.77       724.62 o                         
   1  17   0        108.25        104.17        10.65 o                         
   2  17   0       5863.19       5705.03       125.67 o                         
   3  17   0        102.45        125.53        12.80 o                         
   4  17   0       9986.55       9064.11       529.73 o                         
   0  18   0      16861.48      17191.97       569.99 o                         
   1  18   0        690.29        742.73        36.62 o                         
   2  18   0      12911.98      13188.59       263.79 o                         
   3  18   0       1623.22       1633.07        47.61 o                         
   4  18   0       4500.97       4272.92       223.09 o                         
   1  19   0          5.79          5.28         8.83 o                         
   2  19   0        330.04        341.06        16.25 o                         
   3  19   0         29.03         48.07        12.75 o                         
   4  19   0        828.93        782.98        38.17 o                         
   0  20   0        247.27        289.16        20.55 o                         
   1  20   0        131.48        145.15        25.36 o                         
   2  20   0        635.47        656.01        35.82 o                         
   3  20   0         22.62         33.52        12.22 o                         
   1  21   0       1523.04       1640.40        46.41 o                         
   2  21   0        327.65        315.77        16.43 o                         
   3  21   0       2310.16       2408.02       286.43 o                         
   0  22   0       4191.37       4313.53        73.41 o                         
   1  22   0      28115.81      28918.55       254.02 o                         
   2  22   0       3088.11       2910.04        85.57 o                         
   3  22   0      15454.96      13992.59       132.76 o                         
   1  23   0        152.10        155.47        26.70 o                         
   2  23   0        178.71        161.89        14.53 o                         
   3  23   0       3237.86       3051.62        64.53 o                         
   0  24   0       7882.84       7902.41       137.18 o                         
   1  24   0      10571.81      10455.10       219.30 o                         
   2  24   0       8192.19       8069.01       134.26 o                         
   1  25   0        128.77         99.38        23.10 o                         
   2  25   0        542.51        476.31        22.93 o                         
   0  26   0        242.49        375.68       105.56 o                         
   1  26   0      10987.45      10418.31       528.61 o                         
   2  26   0        730.55        698.96        72.63 o                         
   1  27   0        749.62        715.75        44.19 o                         
   0  28   0       2980.61       2907.61       193.50 o                         
   1   1   1        148.45        169.40         5.49 o                         
   2   1   1       2329.76       2377.86        24.68 o                         
   3   1   1        120.16        119.22         5.83 o                         
   4   1   1       1881.48       1945.26        29.13 o                         
   5   1   1          8.91         20.16        11.08 o                         
   1   2   1        151.61        148.97         5.23 o                         
   2   2   1      33604.46      32786.36       233.56 o                         
   3   2   1        618.50        621.42        12.64 o                         
   4   2   1      10577.11      10814.00       177.38 o                         
   5   2   1        178.69        183.84        14.46 o                         
   1   3   1         81.77         72.58         3.76 o                         
   2   3   1        980.43        994.32        13.01 o                         
   3   3   1       3654.50       3569.39        38.52 o                         
   4   3   1       2007.78       2076.81        70.61 o                         
   5   3   1       4444.75       4966.76        62.29 o                         
   0   4   1      15584.03      16767.00       231.54 o                         
   1   4   1     110008.20     105577.20       681.55 o                         
   2   4   1       3436.44       3568.01        46.41 o                         
   3   4   1      33310.90      32869.54       297.52 o                         
   4   4   1       1301.99       1280.39        55.01 o                         
   5   4   1      10258.58      10953.82       216.18 o                         
   1   5   1       2772.35       3009.10        37.95 o                         
   2   5   1       1028.64       1000.30        18.13 o                         
   3   5   1       4715.71       4530.05        69.98 o                         
   4   5   1       1675.48       1681.52        43.16 o                         
   5   5   1       3790.62       4149.86        59.91 o                         
   0   6   1      44214.46      52581.03       433.40 o                         
   1   6   1       2293.11       2425.61        70.39 o                         
   2   6   1      20304.83      20401.72       166.94 o                         
   3   6   1       2089.86       2060.71        40.53 o                         
   4   6   1       6150.73       6229.80       132.07 o                         
   5   6   1        170.75        172.39        14.87 o                         
   1   7   1       1173.56       1266.31        13.99 o                         
   2   7   1       2227.28       2303.20        31.20 o                         
   3   7   1         36.02         33.77         3.66 o                         
   4   7   1       2513.80       2483.36        82.43 o                         
   5   7   1        154.69        220.87        43.85 o                         
   0   8   1       2347.40       2567.33        63.81 o                         
   1   8   1        265.03        255.70         7.11 o                         
   2   8   1        447.15        444.12        10.95 o                         
   3   8   1        189.15        194.44         6.09 o                         
   4   8   1        199.30        181.49         9.67 o                         
   5   8   1         42.50         48.38        12.41 o                         
   1   9   1        730.16        772.53        12.26 o                         
   2   9   1       2152.54       2161.51        26.38 o                         
   3   9   1         27.36         32.00         4.17 o                         
   4   9   1       1385.84       1346.95        35.53 o                         
   5   9   1        157.13        171.19        16.49 o                         
   0  10   1      46973.71      51112.81       799.60 o                         
   1  10   1         61.71         71.01         4.25 o                         
   2  10   1      20888.79      20655.45       150.52 o                         
   3  10   1         61.77         57.33         4.80 o                         
   4  10   1       7250.73       7103.40       187.89 o                         
   5  10   1          2.75         12.57        15.43 o                         
   1  11   1        961.03       1012.75        17.57 o                         
   2  11   1        719.78        695.91        11.30 o                         
   3  11   1       2116.43       1954.63        41.24 o                         
   4  11   1       2755.88       2604.48        71.28 o                         
   5  11   1       1895.71       2042.53        87.01 o                         
   0  12   1       8570.98       8716.67       186.82 o                         
   1  12   1      58134.43      58160.64       590.54 o                         
   2  12   1       3183.43       3157.00        56.81 o                         
   3  12   1      25780.89      24730.31       308.17 o                         
   4  12   1       1382.40       1328.03        47.49 o                         
   1  13   1        274.01        275.87         7.94 o                         
   2  13   1        359.39        341.83         9.11 o                         
   3  13   1       3666.41       3725.42        60.09 o                         
   4  13   1        908.07        871.46        36.97 o                         
   0  14   1       9962.38      11001.83       246.31 o                         
   1  14   1       3117.36       3436.38        77.05 o                         
   2  14   1      14651.96      14694.01       189.44 o                         
   3  14   1       2776.58       2682.15        71.23 o                         
   4  14   1       5471.35       5363.35       204.38 o                         
   1  15   1         98.68        100.70         7.07 o                         
   2  15   1       1677.57       1711.00        24.95 o                         
   3  15   1         28.16         32.02         6.83 o                         
   4  15   1       1794.20       1781.74        73.15 o                         
   0  16   1       2706.11       3001.21       138.08 o                         
   1  16   1        681.95        750.54        19.70 o                         
   2  16   1       1673.50       1806.12        53.84 o                         
   3  16   1        935.56        963.91        36.20 o                         
   4  16   1        503.76        488.38        23.49 o                         
   1  17   1          2.42          5.55         5.79 o                         
   2  17   1        524.66        553.23        13.73 o                         
   3  17   1         20.98         19.18         7.39 o                         
   4  17   1        563.58        564.29        18.31 o                         
   0  18   1      16241.14      18594.91       189.99 o                         
   1  18   1         19.36         35.94         7.71 o                         
   2  18   1      16414.20      16604.82       216.26 o                         
   3  18   1          8.31         13.38         8.20 o                         
   4  18   1       6627.46       6359.60       146.42 o                         
   1  19   1          9.38         11.73         8.66 o                         
   2  19   1        578.95        568.72        14.42 o                         
   3  19   1       1036.06       1013.78        21.68 o                         
   4  19   1       1725.94       1629.50        36.88 o                         
   0  20   1       3810.19       3866.23        87.02 o                         
   1  20   1      30823.11      31245.96       457.93 o                         
   2  20   1       2557.71       2514.63        34.16 o                         
   3  20   1      13813.91      13448.03       119.75 o                         
   1  21   1       1011.89       1009.86        22.17 o                         
   2  21   1        430.57        406.54        12.62 o                         
   3  21   1       3239.26       2974.78        42.35 o                         
   0  22   1       7606.04       7985.42       188.43 o                         
   1  22   1       4386.02       4415.57       106.20 o                         
   2  22   1       4697.78       4481.73       106.57 o                         
   3  22   1       3008.13       2910.38        68.66 o                         
   1  23   1         90.35         87.66        10.80 o                         
   2  23   1        673.65        651.03        15.38 o                         
   3  23   1          2.39          9.50         9.57 o                         
   0  24   1       3051.13       3218.46        84.32 o                         
   1  24   1        870.97        881.01        21.01 o                         
   2  24   1       1337.83       1277.44        33.53 o                         
   1  25   1         71.51         73.79        11.76 o                         
   2  25   1        401.43        393.67        12.88 o                         
   0  26   1      13845.83      13955.05       259.64 o                         
   1  26   1         50.64         57.60        11.64 o                         
   2  26   1       7723.78       7175.86        83.14 o                         
   1  27   1         77.96         89.97        13.14 o                         
   0  28   1       3225.75       3033.49        56.92 o                         
   0   0   2      53610.50      50681.67       325.81 o                         
   1   0   2      27796.57      28367.98       412.43 o                         
   2   0   2      17901.70      17988.07       425.98 o                         
   3   0   2      11185.77      10911.96       313.60 o                         
   4   0   2       8293.13       8158.88       292.16 o                         
   5   0   2       1965.35       2047.54        51.95 o                         
   1   1   2       2214.47       2340.30        29.30 o                         
   2   1   2          0.79          7.61         2.86 o                         
   3   1   2       7635.54       7617.61       111.25 o                         
   4   1   2        577.72        585.74        17.10 o                         
   5   1   2       6507.53       7151.32        86.34 o                         
   0   2   2       6114.92       6432.75        87.36 o                         
   1   2   2      96112.20      96689.49      1203.26 o                         
   2   2   2       1109.52       1088.71        19.28 o                         
   3   2   2      37507.23      36249.84       343.28 o                         
   4   2   2        166.98        172.49        11.12 o                         
   5   2   2       7022.04       7445.28       120.73 o                         
   1   3   2       3432.93       3411.24        46.46 o                         
   2   3   2        970.56        868.10        18.06 o                         
   3   3   2       9090.96       8919.98       122.34 o                         
   4   3   2       3677.87       3697.31        91.02 o                         
   5   3   2       8024.83       8646.90       151.92 o                         
   0   4   2      19552.88      20824.00       577.63 o                         
   1   4   2      18745.14      19707.69       232.41 o                         
   2   4   2       7970.02       7336.82       128.31 o                         
   3   4   2       3612.21       3414.42        60.96 o                         
   4   4   2       1733.66       1702.50        47.31 o                         
   5   4   2        877.27        922.52        24.99 o                         
   1   5   2        595.59        596.28        12.08 o                         
   2   5   2       1038.29       1074.95        21.17 o                         
   3   5   2         19.01         25.04         3.98 o                         
   4   5   2       1623.03       1622.76        35.35 o                         
   5   5   2         11.10         29.00        11.76 o                         
   0   6   2      20146.65      21370.07       658.13 o                         
   1   6   2       9291.00       9548.65        98.15 o                         
   2   6   2      12048.15      11912.01       117.53 o                         
   3   6   2       5877.78       5608.62       103.84 o                         
   4   6   2       2861.92       2848.40        97.52 o                         
   5   6   2       2014.98       2112.07        39.01 o                         
   1   7   2        249.14        245.80         6.06 o                         
   2   7   2       6347.15       6411.06        66.58 o                         
   3   7   2          7.66         11.97         4.17 o                         
   4   7   2      10035.61      10213.21       180.87 o                         
   5   7   2         53.43         51.32        12.96 o                         
   0   8   2     139608.61     138981.47      1305.58 o                         
   1   8   2        719.19        700.29        21.00 o                         
   2   8   2      82279.57      81156.93       540.12 o                         
   3   8   2        894.65        847.04        27.41 o                         
   4   8   2      25784.60      24332.41       715.08 o                         
   5   8   2         80.71         85.12        13.90 o                         
   1   9   2        194.19        209.43         5.65 o                         
   2   9   2       9256.80       8921.42        91.09 o                         
   3   9   2        129.97        116.84         6.13 o                         
   4   9   2      11147.55      10815.48       270.35 o                         
   5   9   2         28.85         33.86        17.54 o                         
   0  10   2      23106.30      24151.39       504.53 o                         
   1  10   2       3818.56       3916.09        57.36 o                         
   2  10   2      18924.88      18185.67       236.06 o                         
   3  10   2       3076.81       3007.81        52.13 o                         
   4  10   2       5164.79       5167.99       150.70 o                         
   5  10   2       1127.14       1256.50        44.68 o                         
   1  11   2        108.65        114.30         4.69 o                         
   2  11   2        808.02        829.72        12.88 o                         
   3  11   2         34.48         39.34         5.44 o                         
   4  11   2       1340.96       1348.46        48.42 o                         
   0  12   2       5677.78       6057.89       139.85 o                         
   1  12   2       1911.21       1896.86        49.81 o                         
   2  12   2       1725.65       1752.28        29.92 o                         
   3  12   2        372.25        366.55        17.36 o                         
   4  12   2        332.21        346.51        13.77 o                         
   1  13   2       1076.65       1102.30        25.29 o                         
   2  13   2        473.50        456.53        10.09 o                         
   3  13   2       4919.18       4795.45       106.90 o                         
   4  13   2       2566.01       2484.52        57.34 o                         
   0  14   2       5668.25       6205.43       125.50 o                         
   1  14   2      57703.79      61419.89      1239.72 o                         
   2  14   2       2539.89       2523.42        48.18 o                         
   3  14   2      26098.19      25844.82       425.73 o                         
   4  14   2        558.94        531.31        19.09 o                         
   1  15   2        860.21        906.52        18.29 o                         
   2  15   2         60.95         75.69         7.25 o                         
   3  15   2       5677.11       5644.12        96.57 o                         
   4  15   2        119.53        118.63        10.47 o                         
   0  16   2      17849.64      19744.65       331.75 o                         
   1  16   2      14450.90      15168.55       242.23 o                         
   2  16   2       9866.50      10421.70       185.86 o                         
   3  16   2       6996.93       6843.54       129.26 o                         
   4  16   2       5035.09       4923.39       137.40 o                         
   1  17   2       1007.27       1052.27        25.55 o                         
   2  17   2        248.95        274.03        18.61 o                         
   3  17   2       2896.59       2849.79        57.91 o                         
   4  17   2        936.59        876.28        38.23 o                         
   0  18   2         30.88         96.65        15.81 o                         
   1  18   2      26033.54      27168.76       438.10 o                         
   2  18   2        127.00        177.68        18.60 o                         
   3  18   2      14845.11      14464.87       226.54 o                         
   4  18   2        199.23        214.16        14.74 o                         
   1  19   2       1039.25       1060.58        20.80 o                         
   2  19   2        473.25        519.26        13.42 o                         
   3  19   2       4700.12       4627.95        83.64 o                         
   0  20   2       8006.14       9187.92       313.89 o                         
   1  20   2      12479.82      12904.23       131.90 o                         
   2  20   2       5354.86       5378.22       113.91 o                         
   3  20   2       3985.64       3705.90        66.12 o                         
   1  21   2         46.04         44.69         9.93 o                         
   2  21   2        417.26        428.21        12.61 o                         
   3  21   2         72.25         65.51        10.34 o                         
   0  22   2       3638.18       4051.61       230.44 o                         
   1  22   2       5184.91       5370.19        45.94 o                         
   2  22   2       1865.78       1817.09        48.51 o                         
   3  22   2       3520.83       3421.57        40.51 o                         
   1  23   2          1.91          1.87         8.00 o                         
   2  23   2       1252.27       1205.84        37.45 o                         
   3  23   2        114.91        117.75        11.38 o                         
   0  24   2      33339.18      35871.41      1325.70 o                         
   1  24   2         56.09         72.65         9.55 o                         
   2  24   2      24083.32      24026.79       388.68 o                         
   1  25   2         28.90         30.78         9.20 o                         
   2  25   2       3512.56       3380.85        85.84 o                         
   0  26   2      10392.26       9721.19       156.29 o                         
   1  26   2        491.15        493.34        14.96 o                         
   1  27   2         14.11          9.19         9.61 o                         
   1   1   3        378.12        358.74         7.17 o                         
   2   1   3       4241.42       4217.94        54.02 o                         
   3   1   3         13.35         17.22         5.65 o                         
   4   1   3       1396.72       1473.72        26.72 o                         
   5   1   3         58.59         83.80        13.20 o                         
   0   2   3      50064.00      49971.20       520.35 o                         
   1   2   3       5999.80       6036.75        60.19 o                         
   2   2   3      32388.27      31582.29       383.23 o                         
   3   2   3        451.45        481.07        17.41 o                         
   4   2   3       8998.86       9295.92       133.27 o                         
   5   2   3        345.92        344.67        17.59 o                         
   1   3   3        248.91        250.68         6.04 o                         
   2   3   3       1955.55       1886.84        36.43 o                         
   3   3   3       3497.74       3493.73        70.46 o                         
   4   3   3       1528.27       1553.71        28.43 o                         
   5   3   3       3101.90       3120.37        83.64 o                         
   0   4   3       3424.99       3447.21       108.40 o                         
   1   4   3      59824.16      59190.66       396.31 o                         
   2   4   3       1193.45       1258.58        32.90 o                         
   3   4   3      23755.24      21462.14       566.24 o                         
   4   4   3        647.51        657.65        29.45 o                         
   5   4   3       7418.67       7735.47       183.62 o                         
   1   5   3        537.64        555.83         8.80 o                         
   2   5   3        166.34        162.79         5.59 o                         
   3   5   3       3207.20       3082.09        91.98 o                         
   4   5   3       1856.61       1881.28        46.24 o                         
   5   5   3       3961.96       4343.43       146.94 o                         
   0   6   3      30947.93      31488.91       618.84 o                         
   1   6   3       2171.47       2166.36        42.83 o                         
   2   6   3      23774.50      23491.34       252.74 o                         
   3   6   3       4301.24       4031.49       116.84 o                         
   4   6   3       8672.95       8729.14       251.37 o                         
   5   6   3        405.92        369.22        19.65 o                         
   1   7   3         59.12         66.55         4.25 o                         
   2   7   3        911.05        932.93        18.86 o                         
   3   7   3         74.47         68.06         6.10 o                         
   4   7   3       2984.25       2994.45        76.47 o                         
   5   7   3         24.39         39.24        15.65 o                         
   0   8   3       1699.37       1810.29        91.85 o                         
   1   8   3        405.75        416.38        10.09 o                         
   2   8   3        557.59        580.60        24.56 o                         
   3   8   3        211.52        214.81         9.38 o                         
   4   8   3        204.25        219.99        12.77 o                         
   5   8   3         50.14         84.92        24.28 o                         
   1   9   3         22.85         22.31         3.48 o                         
   2   9   3        557.16        513.71        15.20 o                         
   3   9   3         44.87         45.80         6.09 o                         
   4   9   3       1420.51       1408.97        42.14 o                         
   0  10   3      32175.93      33180.36       795.32 o                         
   1  10   3        377.83        405.41         7.92 o                         
   2  10   3      23808.55      22640.96       382.84 o                         
   3  10   3       1552.89       1535.23        37.28 o                         
   4  10   3       9581.67       9486.11       382.75 o                         
   1  11   3        210.43        225.16         6.77 o                         
   2  11   3        145.13        149.03         6.10 o                         
   3  11   3       1898.68       1830.98        33.23 o                         
   4  11   3       2659.36       2617.94       102.35 o                         
   0  12   3       2940.45       2983.57        76.06 o                         
   1  12   3      40811.44      42677.82       499.13 o                         
   2  12   3        820.03        801.51        21.81 o                         
   3  12   3      18410.03      17306.84       320.25 o                         
   4  12   3        422.14        411.66        19.03 o                         
   1  13   3       1116.66       1150.56        27.26 o                         
   2  13   3        956.45        924.62        23.27 o                         
   3  13   3       3998.06       3738.70       100.58 o                         
   4  13   3        418.91        422.73        16.48 o                         
   0  14   3      15054.31      15541.43       503.22 o                         
   1  14   3       6796.08       7265.52       176.67 o                         
   2  14   3      12440.51      12186.98       160.46 o                         
   3  14   3       2343.68       2283.92        56.34 o                         
   4  14   3       4066.88       3971.30       143.75 o                         
   1  15   3          0.90          3.31         6.56 o                         
   2  15   3       1896.86       1891.63        35.42 o                         
   3  15   3          6.59          7.33         7.78 o                         
   4  15   3       1269.87       1189.49        26.77 o                         
   0  16   3       1707.98       1775.40        83.85 o                         
   1  16   3        269.06        290.65         9.93 o                         
   2  16   3       1332.02       1332.43        32.05 o                         
   3  16   3        349.09        344.67        12.71 o                         
   4  16   3        521.08        532.10        18.55 o                         
   1  17   3         59.01         61.74         7.26 o                         
   2  17   3       1225.30       1269.80        26.19 o                         
   3  17   3          6.29         13.59         8.06 o                         
   4  17   3        518.96        514.09        19.36 o                         
   0  18   3      24344.38      25267.04       733.05 o                         
   1  18   3        256.05        262.02        12.52 o                         
   2  18   3      17603.17      17890.77       204.46 o                         
   3  18   3         20.29         34.75         8.70 o                         
   1  19   3         23.59         26.03         6.74 o                         
   2  19   3       1136.96       1140.15        22.46 o                         
   3  19   3        920.18        860.73        25.56 o                         
   0  20   3       2228.36       2367.49       125.65 o                         
   1  20   3      19779.80      20350.02       305.34 o                         
   2  20   3       1684.27       1630.63        43.13 o                         
   3  20   3       9581.91       8962.81       167.58 o                         
   1  21   3        314.28        316.69        13.57 o                         
   2  21   3        104.59        108.79         9.98 o                         
   3  21   3       2004.43       1846.35        44.73 o                         
   0  22   3       6785.43       6947.99       285.33 o                         
   1  22   3       3135.47       3201.53        69.25 o                         
   2  22   3       6430.66       6486.98       115.47 o                         
   3  22   3       3959.34       3771.68        69.55 o                         
   1  23   3          6.51          0.75         8.32 o                         
   2  23   3        499.75        462.53        13.86 o                         
   0  24   3       4396.19       4403.48       131.67 o                         
   1  24   3        693.47        754.17        16.54 o                         
   2  24   3       1830.91       1761.43        44.26 o                         
   1  25   3          0.34          1.18         8.99 o                         
   2  25   3         43.99         46.86        10.62 o                         
   0  26   3      10840.68      10278.92       150.57 o                         
   1  26   3         43.94         53.02        10.02 o                         
   0   0   4     118985.73     112761.87      3030.95 o                         
   1   0   4       5221.53       5177.62        94.80 o                         
   2   0   4      64365.88      63915.74       358.92 o                         
   3   0   4        210.74        208.70        15.49 o                         
   4   0   4      23444.09      23974.87       396.33 o                         
   5   0   4         17.61         19.12        14.95 o                         
   1   1   4        122.31        115.21         4.22 o                         
   2   1   4       3563.59       3470.74        68.73 o                         
   3   1   4        125.65        129.81        10.12 o                         
   4   1   4      12297.47      12777.81       203.68 o                         
   5   1   4         19.09         21.11        10.18 o                         
   0   2   4      23848.01      24756.40       225.01 o                         
   1   2   4       7225.90       7323.24        57.67 o                         
   2   2   4      16955.71      16798.45       182.96 o                         
   3   2   4       4997.17       4969.79       133.06 o                         
   4   2   4       4439.02       4473.53        83.00 o                         
   5   2   4       1740.52       1754.54        39.95 o                         
   1   3   4        342.47        349.81         6.62 o                         
   2   3   4       3228.94       3261.44       100.62 o                         
   3   3   4         55.20         61.15         7.02 o                         
   4   3   4        826.56        889.23        19.92 o                         
   5   3   4          1.24          0.88        10.65 o                         
   0   4   4       9465.82       9232.16       224.22 o                         
   1   4   4       2842.27       2634.47        33.14 o                         
   2   4   4       4935.84       4810.80        83.47 o                         
   3   4   4       3798.66       3810.34        63.98 o                         
   4   4   4        633.75        666.86        23.97 o                         
   5   4   4        141.95        157.55        14.54 o                         
   1   5   4       2990.38       2921.58        39.02 o                         
   2   5   4       1935.63       1807.73        43.83 o                         
   3   5   4       5822.52       5557.13       136.66 o                         
   4   5   4       1827.87       1888.10        40.44 o                         
   5   5   4       5793.54       5989.63       135.22 o                         
   0   6   4       3039.83       2860.25        81.81 o                         
   1   6   4      69403.98      68037.52       645.12 o                         
   2   6   4       1306.42       1230.97        27.36 o                         
   3   6   4      32313.74      29949.08       613.05 o                         
   4   6   4        180.60        183.90        12.01 o                         
   1   7   4        970.55       1002.55        12.06 o                         
   2   7   4        177.21        181.87         6.93 o                         
   3   7   4       6990.51       6707.98       275.87 o                         
   4   7   4         68.68         84.29        11.23 o                         
   0   8   4      20259.12      20007.03       462.51 o                         
   1   8   4      20482.12      20982.95       190.73 o                         
   2   8   4      11123.26      10576.35       179.74 o                         
   3   8   4       3390.90       3035.32       169.47 o                         
   4   8   4       4291.63       4387.21       169.23 o                         
   1   9   4        901.53        938.98        17.21 o                         
   2   9   4        895.51        837.04        18.31 o                         
   3   9   4       4884.98       4732.64       139.32 o                         
   4   9   4        224.68        244.17        13.76 o                         
   0  10   4        510.09        476.70        34.52 o                         
   1  10   4      47576.15      47283.33       618.64 o                         
   2  10   4         45.83         58.42         5.17 o                         
   3  10   4      23489.79      22676.68       372.32 o                         
   4  10   4        103.40        116.97        11.75 o                         
   1  11   4       1314.75       1316.83        20.01 o                         
   2  11   4       1621.48       1591.07        32.27 o                         
   3  11   4       5680.93       5634.29        83.39 o                         
   4  11   4       1357.65       1380.68        56.98 o                         
   0  12   4       9601.44      10083.29       148.05 o                         
   1  12   4       9897.95       9706.07       134.58 o                         
   2  12   4       6444.16       5955.32       107.32 o                         
   3  12   4       6864.69       6821.13       111.27 o                         
   4  12   4       1264.66       1240.95        44.35 o                         
   1  13   4         10.31         13.75         5.67 o                         
   2  13   4       1889.26       1834.46        47.90 o                         
   3  13   4          4.39          8.59         7.27 o                         
   4  13   4        518.66        499.24        19.54 o                         
   0  14   4       7219.23       7471.49       262.55 o                         
   1  14   4       7432.49       7604.28       129.27 o                         
   2  14   4       6283.09       6343.82        83.11 o                         
   3  14   4       4787.90       4468.34        89.93 o                         
   4  14   4       1845.44       1920.52        41.20 o                         
   1  15   4         77.35         83.83         7.40 o                         
   2  15   4       1404.09       1472.43        30.07 o                         
   3  15   4          8.31         11.94         7.82 o                         
   4  15   4       6199.22       6165.89       184.19 o                         
   0  16   4      54768.00      59420.79       416.02 o                         
   1  16   4        786.03        813.01        38.83 o                         
   2  16   4      35493.90      37316.48       472.69 o                         
   3  16   4         29.43         42.20         8.13 o                         
   4  16   4      13752.03      13164.39       283.44 o                         
   1  17   4          5.21         12.70         7.30 o                         
   2  17   4       3141.18       3166.80        65.49 o                         
   3  17   4        145.12        146.68        10.20 o                         
   0  18   4      17262.25      18011.83       357.62 o                         
   1  18   4       1508.59       1625.39        38.80 o                         
   2  18   4      12511.52      12697.07       158.86 o                         
   3  18   4       1789.22       1772.93        31.48 o                         
   1  19   4        114.07        117.42         9.98 o                         
   2  19   4        993.09        964.49        25.87 o                         
   3  19   4        133.90        123.98        10.36 o                         
   0  20   4       1490.52       1512.44        32.67 o                         
   1  20   4         15.22         34.68         9.22 o                         
   2  20   4        477.26        520.16        18.69 o                         
   3  20   4        226.60        268.14        19.72 o                         
   1  21   4        607.40        620.60        31.05 o                         
   2  21   4        605.31        630.95        20.77 o                         
   3  21   4       1638.20       1567.57        60.27 o                         
   0  22   4       1157.37       1226.42        37.12 o                         
   1  22   4      27566.32      29350.70       594.42 o                         
   2  22   4       1091.66       1078.03        26.25 o                         
   1  23   4        575.22        584.94        20.32 o                         
   2  23   4         14.93         12.57         9.22 o                         
   0  24   4       6212.91       6412.84       173.34 o                         
   1  24   4       7690.98       7900.84       147.91 o                         
   2  24   4       3965.89       3828.15        76.83 o                         
   1  25   4        237.46        261.51        14.02 o                         
   0  26   4        294.06        357.37        46.87 o                         
   1   1   5         61.08         69.74         4.08 o                         
   2   1   5       2381.52       2362.41        81.51 o                         
   3   1   5          5.15          8.17         4.78 o                         
   4   1   5       1012.03       1020.59        21.65 o                         
   0   2   5      24608.27      23624.78       267.06 o                         
   1   2   5       2834.94       2957.67        51.37 o                         
   2   2   5      21484.94      20313.18       272.94 o                         
   3   2   5        489.93        448.42        29.72 o                         
   4   2   5       6799.36       6908.22       117.55 o                         
   1   3   5        151.70        149.16         5.20 o                         
   2   3   5       1198.35       1133.49        33.14 o                         
   3   3   5       2836.89       2843.94        45.74 o                         
   4   3   5       1185.95       1219.73        26.49 o                         
   0   4   5       3579.34       3562.98        79.00 o                         
   1   4   5      45571.50      44522.36       417.87 o                         
   2   4   5       1333.48       1324.34        41.32 o                         
   3   4   5      19203.54      18818.39       233.83 o                         
   4   4   5        617.60        652.71        22.16 o                         
   1   5   5        599.39        612.90        12.37 o                         
   2   5   5        176.78        164.31         6.69 o                         
   3   5   5       2808.81       2774.82        59.28 o                         
   4   5   5       1402.39       1399.34        34.87 o                         
   0   6   5      19630.23      20125.40       229.68 o                         
   1   6   5       2150.63       2005.52        49.46 o                         
   2   6   5      14941.84      14026.85       165.28 o                         
   3   6   5       3499.06       3007.84       228.99 o                         
   4   6   5       6155.51       6295.99       191.71 o                         
   1   7   5        108.62        119.72         5.78 o                         
   2   7   5        647.50        627.15        12.09 o                         
   3   7   5         17.05         18.08         6.49 o                         
   4   7   5       1904.80       1976.07        52.34 o                         
   0   8   5        621.33        621.21        27.84 o                         
   1   8   5         94.56         91.59         6.64 o                         
   2   8   5        180.78        178.83         7.33 o                         
   3   8   5         63.86         53.05         7.37 o                         
   4   8   5         90.48        110.15        10.60 o                         
   1   9   5         31.80         32.19         4.96 o                         
   2   9   5        662.64        628.87        14.58 o                         
   3   9   5         65.50         76.15         8.05 o                         
   4   9   5       1291.41       1279.91        36.37 o                         
   0  10   5      25518.29      25636.21       645.43 o                         
   1  10   5         91.53        126.08        12.24 o                         
   2  10   5      17986.55      17202.19       208.10 o                         
   3  10   5        738.96        694.00        28.43 o                         
   4  10   5       7549.26       7504.00       301.64 o                         
   1  11   5        184.13        186.35         8.95 o                         
   2  11   5        274.66        265.09        14.32 o                         
   3  11   5       1172.90       1221.96        68.44 o                         
   4  11   5       2559.27       2697.16        82.50 o                         
   0  12   5       4160.07       4319.37       250.96 o                         
   1  12   5      28533.05      29892.74       336.33 o                         
   2  12   5       1680.38       1702.84        63.44 o                         
   3  12   5      13753.80      13794.33       221.56 o                         
   4  12   5        740.58        793.06        43.37 o                         
   1  13   5        529.71        570.45        29.35 o                         
   2  13   5        815.95        833.68        14.70 o                         
   3  13   5       2584.34       2478.25        71.08 o                         
   4  13   5        668.38        661.73        21.96 o                         
   0  14   5      12593.02      13179.96       220.29 o                         
   1  14   5       3648.66       3782.69        98.51 o                         
   2  14   5      11336.21      11336.25       181.56 o                         
   3  14   5       1493.56       1419.71        24.10 o                         
   4  14   5       3861.27       3664.05        87.91 o                         
   1  15   5          4.16          9.61         7.32 o                         
   2  15   5       1726.54       1770.84        22.60 o                         
   3  15   5         10.23         14.45         7.72 o                         
   0  16   5       2109.19       2386.58        89.96 o                         
   1  16   5        621.79        633.03        15.39 o                         
   2  16   5       1494.44       1487.72        39.37 o                         
   3  16   5        608.90        586.65        14.68 o                         
   1  17   5         52.59         52.62         8.44 o                         
   2  17   5        574.52        569.15        13.97 o                         
   3  17   5          9.55          9.82         8.12 o                         
   0  18   5      14045.75      15256.31      1459.40 o                         
   1  18   5        534.08        548.25        14.83 o                         
   2  18   5      10992.17      10630.78       174.09 o                         
   3  18   5         35.31         35.93         8.94 o                         
   1  19   5         41.56         45.30         9.22 o                         
   2  19   5        642.37        648.07        16.21 o                         
   3  19   5       1094.19       1059.24        20.94 o                         
   0  20   5       1395.17       1545.48       108.15 o                         
   1  20   5      19364.96      20541.96       324.72 o                         
   2  20   5       1030.92       1047.44        20.12 o                         
   1  21   5        409.67        413.20        16.81 o                         
   2  21   5         61.79         68.56        10.58 o                         
   0  22   5       4092.92       4386.62       250.74 o                         
   1  22   5       3972.22       3919.43        85.65 o                         
   2  22   5       3826.30       3924.59       118.21 o                         
   1  23   5         24.11         14.17        10.14 o                         
   0  24   5       1794.92       1933.54        79.69 o                         
   1  24   5        206.00        288.99        25.29 o                         
   0   0   6      24007.43      24653.19       548.35 o                         
   1   0   6      17781.46      17653.03       345.31 o                         
   2   0   6      10812.45      10990.33       289.23 o                         
   4   0   6       5227.57       4928.63        92.56 o                         
   1   1   6       1220.29       1193.39        15.53 o                         
   2   1   6         35.30         41.23         5.09 o                         
   3   1   6       4689.47       4835.34       139.91 o                         
   4   1   6        406.58        411.98        15.58 o                         
   0   2   6       1980.43       1861.10        41.34 o                         
   1   2   6      40606.82      38698.06       413.34 o                         
   2   2   6        542.12        547.06        23.55 o                         
   3   2   6      20568.69      20202.18       636.25 o                         
   4   2   6         60.44         80.29        11.01 o                         
   1   3   6       1016.46        984.04        15.06 o                         
   2   3   6        731.25        693.47        19.58 o                         
   3   3   6       4815.15       4560.59        71.96 o                         
   4   3   6       2003.06       2109.44        69.31 o                         
   0   4   6       8767.82       8523.78       140.01 o                         
   1   4   6       7177.23       6947.95        89.11 o                         
   2   4   6       4036.92       3591.07        92.69 o                         
   3   4   6       2242.86       2082.82        71.55 o                         
   4   4   6        933.88        969.71        29.92 o                         
   1   5   6        137.46        143.89         5.93 o                         
   2   5   6        654.13        619.25        15.28 o                         
   3   5   6         13.88         18.91         6.59 o                         
   4   5   6       1014.44        981.93        27.54 o                         
   0   6   6       9161.55       8781.17       222.91 o                         
   1   6   6       3846.27       3651.75        42.06 o                         
   2   6   6       6505.89       6174.68        75.74 o                         
   3   6   6       3094.99       2953.50        76.59 o                         
   4   6   6       1891.84       1888.88        55.32 o                         
   1   7   6         93.37         93.69         5.80 o                         
   2   7   6       3283.76       3125.01        48.21 o                         
   3   7   6          5.83          8.88         6.90 o                         
   4   7   6       6325.87       6629.52       228.81 o                         
   0   8   6      67176.15      67204.70      1932.75 o                         
   1   8   6        109.24        111.50         6.83 o                         
   2   8   6      47459.30      45401.04       618.83 o                         
   3   8   6        101.73        118.41        11.52 o                         
   4   8   6      16854.26      17203.20       477.30 o                         
   1   9   6         97.06        100.24         6.33 o                         
   2   9   6       4753.23       4606.21        76.81 o                         
   3   9   6         36.60         34.07         8.23 o                         
   4   9   6       7154.75       7403.02       241.60 o                         
   0  10   6      12954.60      11824.63       277.16 o                         
   1  10   6       1968.15       1921.03        34.30 o                         
   2  10   6      10703.69      10044.97       170.22 o                         
   3  10   6       1663.84       1634.48        30.23 o                         
   4  10   6       3234.52       3226.75       104.74 o                         
   1  11   6         85.56         83.45         7.46 o                         
   2  11   6        637.82        607.22        13.09 o                         
   3  11   6         20.86         21.47         8.58 o                         
   4  11   6        827.56        847.13        22.61 o                         
   0  12   6       3245.32       3356.99        79.56 o                         
   1  12   6       1097.08       1149.14        36.87 o                         
   2  12   6        949.68        957.56        16.68 o                         
   3  12   6        362.49        389.53        14.70 o                         
   1  13   6        520.81        526.34        14.39 o                         
   2  13   6        324.77        323.40        11.45 o                         
   3  13   6       2797.05       2702.06        90.26 o                         
   0  14   6       2690.19       2746.83        46.82 o                         
   1  14   6      30930.13      30346.63       425.59 o                         
   2  14   6       1415.43       1411.65        49.33 o                         
   3  14   6      14502.77      13832.01       557.01 o                         
   1  15   6        666.27        657.83        14.03 o                         
   2  15   6          2.46          7.77         8.12 o                         
   3  15   6       3710.17       3670.22        76.60 o                         
   0  16   6      11497.48      11505.72       220.49 o                         
   1  16   6      10731.20      10705.82       128.96 o                         
   2  16   6       6527.72       6638.51       106.75 o                         
   3  16   6       5158.27       5115.33        95.99 o                         
   1  17   6        637.34        652.78        14.58 o                         
   2  17   6        179.23        170.99        10.72 o                         
   3  17   6       2048.23       2028.12        87.23 o                         
   0  18   6         31.12         54.66        13.30 o                         
   1  18   6      15524.42      15903.81       250.15 o                         
   2  18   6        125.59        162.36        19.87 o                         
   1  19   6        489.64        497.51        14.52 o                         
   2  19   6        362.71        411.37        24.12 o                         
   0  20   6       5167.51       5181.55       154.88 o                         
   1  20   6       6597.18       6829.34        54.33 o                         
   2  20   6       3214.43       3267.56       108.63 o                         
   1  21   6         21.37         18.63         9.73 o                         
   2  21   6        269.35        278.02        13.89 o                         
   0  22   6       2158.80       2240.90        91.54 o                         
   1  22   6       2529.76       2509.16        94.72 o                         
   1  23   6          6.94          4.12         9.43 o                         
   1   1   7         42.46         45.22         5.96 o                         
   2   1   7        564.45        538.97        13.79 o                         
   3   1   7         42.55         51.00         7.99 o                         
   4   1   7        903.09        982.40        24.70 o                         
   0   2   7       9690.67       8928.39       209.27 o                         
   1   2   7        330.78        319.20        15.88 o                         
   2   2   7      11913.96      10997.58       202.69 o                         
   3   2   7        488.01        497.96        35.63 o                         
   4   2   7       5054.86       5617.37       138.63 o                         
   1   3   7         35.94         40.28         5.76 o                         
   2   3   7        464.38        439.21        12.22 o                         
   3   3   7       1566.62       1588.84        59.65 o                         
   4   3   7       1255.17       1340.55        26.47 o                         
   0   4   7       5347.21       4988.61        93.14 o                         
   1   4   7      32540.18      30968.01       495.17 o                         
   2   4   7       2831.46       2676.04        64.52 o                         
   3   4   7      15253.37      14221.10       318.74 o                         
   4   4   7       1256.91       1310.10        47.73 o                         
   1   5   7        724.45        715.25        13.25 o                         
   2   5   7        681.45        652.87        15.22 o                         
   3   5   7       2193.79       2173.89        50.73 o                         
   4   5   7       1089.23       1131.60        24.35 o                         
   0   6   7      15247.66      14782.30       186.69 o                         
   1   6   7       1308.29       1302.73        32.80 o                         
   2   6   7       8929.19       8148.80       158.84 o                         
   3   6   7        782.56        750.82        23.14 o                         
   4   6   7       2914.05       2937.20        68.89 o                         
   1   7   7        104.86        103.34         7.09 o                         
   2   7   7        932.79        866.80        31.53 o                         
   3   7   7         15.58         21.02         7.86 o                         
   4   7   7       1269.82       1255.44        39.14 o                         
   0   8   7        705.51        732.22        40.18 o                         
   1   8   7        248.06        259.48         9.19 o                         
   2   8   7        309.85        284.65        13.84 o                         
   3   8   7        126.45        140.50        10.43 o                         
   1   9   7        148.21        142.29         7.96 o                         
   2   9   7        632.04        617.88        26.11 o                         
   3   9   7          5.23         12.09         8.34 o                         
   0  10   7      14565.11      14445.20       279.38 o                         
   1  10   7        422.00        447.13        22.65 o                         
   2  10   7       7817.10       7495.07       200.91 o                         
   3  10   7        138.95        152.24        14.81 o                         
   1  11   7        426.82        416.99        11.36 o                         
   2  11   7        388.29        371.98        12.24 o                         
   3  11   7       1417.69       1430.58        38.55 o                         
   0  12   7       3170.18       3202.19        79.24 o                         
   1  12   7      26235.23      26228.33       250.59 o                         
   2  12   7       1862.02       1719.25        36.61 o                         
   3  12   7      13990.64      13502.74       248.43 o                         
   1  13   7        188.49        184.53         9.56 o                         
   2  13   7        106.60        101.41         8.87 o                         
   3  13   7       2100.58       1984.95        70.48 o                         
   0  14   7       3895.53       3752.76        50.59 o                         
   1  14   7       2541.58       2479.16        79.72 o                         
   2  14   7       5425.12       5244.59       166.57 o                         
   3  14   7       2085.08       1952.06        73.56 o                         
   1  15   7         12.88         19.31         7.76 o                         
   2  15   7        451.89        466.81        18.73 o                         
   3  15   7          3.88         10.53        11.98 o                         
   0  16   7        527.43        515.80        18.57 o                         
   1  16   7         53.00         64.72         8.14 o                         
   2  16   7        303.89        307.44        13.20 o                         
   1  17   7         22.10         24.22         7.89 o                         
   2  17   7        238.97        231.09        13.94 o                         
   0  18   7       8632.10       8564.04       125.19 o                         
   1  18   7         53.08         64.57         8.37 o                         
   2  18   7       8487.40       8330.38       192.54 o                         
   1  19   7          1.89          9.58         9.36 o                         
   2  19   7        476.79        463.14        17.05 o                         
   0  20   7       3942.00       3808.32        96.63 o                         
   1  20   7      13112.10      12947.71       183.84 o                         
   1  21   7        440.13        437.30        14.66 o                         
   0   0   8      63565.78      64899.68      1764.60 o                         
   1   0   8        112.94        152.20        19.00 o                         
   2   0   8      33864.35      34763.25      1028.53 o                         
   3   0   8         27.34         39.33        12.75 o                         
   1   1   8         41.01         46.78         6.46 o                         
   2   1   8       3059.09       3155.86        80.45 o                         
   3   1   8          6.43         15.52         8.92 o                         
   0   2   8       7521.38       7385.99        99.34 o                         
   1   2   8       1616.20       1613.88        21.34 o                         
   2   2   8       6003.80       5868.19       146.90 o                         
   3   2   8       1530.96       1621.70        57.47 o                         
   1   3   8         23.05         28.20         6.19 o                         
   2   3   8        418.90        400.32        12.74 o                         
   3   3   8          1.52          9.01         9.24 o                         
   0   4   8       1525.26       1516.19        27.13 o                         
   1   4   8       2584.49       2522.44        43.47 o                         
   2   4   8       2198.64       2172.33        56.56 o                         
   3   4   8        811.94        872.42        29.59 o                         
   1   5   8       1332.85       1238.20        24.90 o                         
   2   5   8        324.37        337.08        18.53 o                         
   3   5   8       2900.12       2955.27       122.46 o                         
   0   6   8       1580.76       1580.00        66.62 o                         
   1   6   8      23748.90      22696.41       406.16 o                         
   2   6   8        816.34        821.36        58.33 o                         
   3   6   8      12472.89      12477.07       279.21 o                         
   1   7   8        189.06        188.57         8.37 o                         
   2   7   8          1.33          2.10         7.98 o                         
   3   7   8       2898.65       2887.00       151.69 o                         
   0   8   8       8378.17       8111.45       167.27 o                         
   1   8   8      11455.49      11145.94       125.56 o                         
   2   8   8       8479.34       8051.03       300.34 o                         
   3   8   8       5722.43       5517.47       181.74 o                         
   1   9   8        152.71        163.97         8.62 o                         
   2   9   8         88.07         91.86        10.13 o                         
   3   9   8       2293.13       2213.58        93.19 o                         
   0  10   8        298.65        322.24        30.94 o                         
   1  10   8      17644.19      17629.60       278.84 o                         
   2  10   8         32.90         47.62         9.17 o                         
   3  10   8       9135.84       9384.14       247.51 o                         
   1  11   8       1073.56       1043.97        17.78 o                         
   2  11   8        195.89        201.24        13.96 o                         
   3  11   8       2994.52       3126.99        91.79 o                         
   0  12   8       2380.98       2276.83        65.22 o                         
   1  12   8       5284.65       5141.25        85.23 o                         
   2  12   8       3298.24       3294.13       146.73 o                         
   1  13   8         38.58         40.33         8.15 o                         
   2  13   8        397.72        412.43        21.73 o                         
   0  14   8       3011.01       3060.89        53.00 o                         
   1  14   8       2144.42       2108.67        27.82 o                         
   2  14   8       2271.88       2180.00        97.70 o                         
   1  15   8         25.77         24.44         8.18 o                         
   2  15   8       1513.67       1496.71        73.13 o                         
   0  16   8      34795.25      34927.34       532.60 o                         
   1  16   8        194.87        204.56        18.38 o                         
   2  16   8      20030.30      20150.32       735.32 o                         
   1  17   8         36.57         37.42         9.46 o                         
   0  18   8       7245.20       7161.77       165.51 o                         
   1  18   8        429.45        438.23        12.96 o                         
   1   1   9          1.45          2.17         8.82 o                         
   2   1   9        498.13        534.01        14.38 o                         
   3   1   9          1.28          6.48         8.85 o                         
   0   2   9       6833.48       7140.39       116.50 o                         
   1   2   9        780.15        870.64        35.35 o                         
   2   2   9       7541.37       7876.02       128.05 o                         
   3   2   9        534.72        593.51        27.58 o                         
   1   3   9         45.55         56.85         8.44 o                         
   2   3   9        304.67        328.61        11.89 o                         
   3   3   9       1186.12       1249.28        26.14 o                         
   0   4   9       2600.69       2485.74        98.17 o                         
   1   4   9      19084.45      18965.98       385.74 o                         
   2   4   9       1561.04       1509.05        65.38 o                         
   3   4   9       9505.48       9736.42       261.70 o                         
   1   5   9        395.47        388.12        12.39 o                         
   2   5   9        247.19        251.44        12.07 o                         
   3   5   9       1425.53       1536.99        48.30 o                         
   0   6   9       7901.85       7748.81       210.03 o                         
   1   6   9       1523.39       1578.56        59.11 o                         
   2   6   9       4944.18       5093.38       169.14 o                         
   1   7   9         97.38         87.64         7.89 o                         
   2   7   9        427.20        431.06        14.32 o                         
   0   8   9        148.07        157.88        11.57 o                         
   1   8   9          1.98         58.74        13.69 o                         
   2   8   9         48.02         52.39         9.51 o                         
   1   9   9         39.21         35.72         7.10 o                         
   2   9   9        461.79        441.27        19.58 o                         
   0  10   9      11040.17      10414.75       227.21 o                         
   1  10   9        153.42        166.03         9.20 o                         
   2  10   9       6699.80       6807.52       160.22 o                         
   1  11   9        176.07        163.82         9.34 o                         
   2  11   9        379.02        352.92        14.42 o                         
   0  12   9       3506.36       3363.74       108.06 o                         
   1  12   9      12607.66      11864.25       213.00 o                         
   2  12   9       1991.56       1780.46        94.88 o                         
   1  13   9        105.63        111.22         9.38 o                         
   0  14   9       4562.91       4588.77        99.42 o                         
   1  14   9       1087.46       1082.77        23.14 o                         
   1  15   9         22.16         23.71         8.73 o                         
   0  16   9        999.88        970.09        40.50 o                         
   0   0  10       5702.04       5787.93       197.60 o                         
   1   0  10       6125.13       6903.63       243.02 o                         
   2   0  10       3621.72       3852.03       111.79 o                         
   1   1  10        341.29        355.88        12.67 o                         
   2   1  10          5.72          7.05         8.24 o                         
   0   2  10        118.72        169.05        19.64 o                         
   1   2  10      15324.53      15689.54       216.73 o                         
   2   2  10         28.30         50.62         8.67 o                         
   1   3  10        452.99        508.17        17.34 o                         
   2   3  10         99.76        113.75         9.84 o                         
   0   4  10       2193.59       2155.07        46.46 o                         
   1   4  10       2667.28       2861.95        74.71 o                         
   2   4  10       1300.10       1413.51        46.68 o                         
   1   5  10         17.59         19.01         8.31 o                         
   2   5  10        262.71        265.47        12.19 o                         
   0   6  10       4934.68       4861.36       104.92 o                         
   1   6  10       1926.10       1962.06        52.83 o                         
   2   6  10       3531.35       3666.70       103.26 o                         
   1   7  10          1.79          3.65         7.14 o                         
   0   8  10      23097.22      23842.90       605.69 o                         
   1   8  10         37.54         59.43         7.89 o                         
   1   9  10          8.47         12.84         7.50 o                         
   0  10  10       5938.28       5827.26       171.75 o                         
   1  10  10       1020.33       1042.52        18.75 o                         
   0   2  11       6680.66       7200.94       226.63 o                         
                                                                                
