# Supplementary material for: Syntheses and structures of piperazin-1-ium ABr2 (A = Cs or Rb): hybrid solids containing ‘curtain wall’ layers of face- and edge-sharing ABr6 trigonal prisms
Source: Acta Crystallogr E Crystallogr Commun. 2019 Jul 26;75(Pt 8):1249–52. doi: 10.1107/S2056989019010375 (PMC6690459; doi:10.1107/S2056989019010375)
Supplement: Supplementary file 3 [file e-75-01249-IIsup3.hkl]

data_II                                                                         
_shelx_title ' ABER71   KR  RBBR           New: Pbcm'                           
_shelx_refln_list_code          4                                               
_shelx_F_calc_maximum      285.94                                               
_exptl_crystal_F_000       624.00                                               
_reflns_d_resolution_high  0.8307                                               
                                                                                
loop_                                                                           
 _space_group_symop_operation_xyz                                               
 'x, y, z'                                                                      
 '-x, -y, z+1/2'                                                                
 'x, -y+1/2, -z'                                                                
 '-x, y+1/2, -z+1/2'                                                            
 '-x, -y, -z'                                                                   
 'x, y, -z-1/2'                                                                 
 '-x, y-1/2, z'                                                                 
 'x, -y-1/2, z-1/2'                                                             
                                                                                
_cell_length_a     4.4675                                                       
_cell_length_b    23.0360                                                       
_cell_length_c     9.0210                                                       
_cell_angle_alpha  90.000                                                       
_cell_angle_beta   90.000                                                       
_cell_angle_gamma  90.000                                                       
                                                                                
_shelx_F_squared_multiplier     1.000                                           
                                                                                
loop_                                                                           
 _refln_index_h                                                                 
 _refln_index_k                                                                 
 _refln_index_l                                                                 
 _refln_F_squared_calc                                                          
 _refln_F_squared_meas                                                          
 _refln_F_squared_sigma                                                         
 _refln_observed_status                                                         
   1   0   0       1999.62       2424.45       102.94 o                         
   2   0   0      73905.34      73443.84      1109.49 o                         
   3   0   0       2893.04       2661.66        99.90 o                         
   4   0   0      15550.83      14795.62       429.57 o                         
   5   0   0        187.48        136.72        60.72 o                         
   1   1   0        126.70        123.10        19.46 o                         
   2   1   0       9818.68       9630.45       158.47 o                         
   3   1   0        767.72        689.12        34.67 o                         
   4   1   0      12699.00      12356.43       459.62 o                         
   5   1   0        591.83        624.62        63.35 o                         
   1   2   0         60.99         71.84        17.15 o                         
   2   2   0      10502.97      10239.31       178.44 o                         
   3   2   0       1023.99        927.58        44.88 o                         
   4   2   0       1480.67       1322.64        62.80 o                         
   5   2   0        230.09        202.70        62.26 o                         
   1   3   0         78.54         90.43        20.15 o                         
   2   3   0        884.23        836.88        43.97 o                         
   3   3   0         11.86          7.30        20.92 o                         
   4   3   0        487.73        429.76        40.60 o                         
   5   3   0        137.66        155.66        47.09 o                         
   0   4   0       1449.32       1960.30       132.45 o                         
   1   4   0       5852.81       6185.88       116.22 o                         
   2   4   0       5491.46       4973.51       181.19 o                         
   3   4   0       1049.67        982.92        41.98 o                         
   4   4   0        895.99        902.90        52.47 o                         
   5   4   0         16.18          3.91        44.54 o                         
   1   5   0      10795.46      11285.85       262.34 o                         
   2   5   0       1971.14       1998.99        52.90 o                         
   3   5   0       7093.22       6640.91       198.21 o                         
   4   5   0       4293.04       4035.00       115.15 o                         
   5   5   0       4923.44       4934.72       182.49 o                         
   0   6   0      37397.78      38886.75      1007.62 o                         
   1   6   0      61928.50      63959.11      1227.13 o                         
   2   6   0      14699.94      13812.14       364.18 o                         
   3   6   0      21638.98      19532.39       564.86 o                         
   4   6   0       2541.09       2389.41        81.53 o                         
   5   6   0       2625.37       2583.61       160.83 o                         
   1   7   0         26.71         24.11        18.61 o                         
   2   7   0       1314.23       1226.00        42.00 o                         
   3   7   0       6774.53       6479.74       244.68 o                         
   4   7   0        446.85        397.68        42.68 o                         
   5   7   0       5586.66       5516.79       388.16 o                         
   0   8   0       8465.25       8305.86       836.69 o                         
   1   8   0      18202.76      18203.82       427.06 o                         
   2   8   0       8333.29       7986.89       188.00 o                         
   3   8   0       4234.61       4008.73       146.68 o                         
   4   8   0       2895.33       2780.85        99.82 o                         
   5   8   0       1097.33       1110.80       110.13 o                         
   1   9   0         20.20         18.98        17.93 o                         
   2   9   0        476.14        429.16        27.94 o                         
   3   9   0       2732.49       2559.40       117.38 o                         
   4   9   0        636.94        633.71        55.79 o                         
   5   9   0       2218.89       2241.79       113.14 o                         
   0  10   0       1504.79       1483.57       100.55 o                         
   1  10   0      23654.42      22918.27       508.78 o                         
   2  10   0         14.02         15.42        21.78 o                         
   3  10   0       9862.58       9389.57       325.95 o                         
   4  10   0          8.91         26.46        39.42 o                         
   5  10   0        762.41        741.52        90.22 o                         
   1  11   0       5605.79       5550.89       130.18 o                         
   2  11   0        657.39        572.74        37.39 o                         
   3  11   0       9730.82       9815.00       372.47 o                         
   4  11   0       1829.15       1913.84        92.00 o                         
   0  12   0       6947.92       6926.50       249.61 o                         
   1  12   0      37144.80      36533.48       666.59 o                         
   2  12   0      11979.76      11371.26       299.91 o                         
   3  12   0      10340.37       9584.22       343.88 o                         
   4  12   0       2280.43       2240.65        89.60 o                         
   1  13   0        348.30        313.31        29.76 o                         
   2  13   0       1242.13       1222.60        52.35 o                         
   3  13   0        882.65        812.58        62.44 o                         
   4  13   0        695.18        764.98        63.57 o                         
   0  14   0        287.65        309.55        45.81 o                         
   1  14   0        967.23        912.34        45.01 o                         
   2  14   0        149.41        125.11        28.42 o                         
   3  14   0        374.43        353.51        48.12 o                         
   4  14   0          7.48         -0.32        52.40 o                         
   1  15   0         31.77         37.68        26.71 o                         
   2  15   0        603.59        625.20        45.49 o                         
   3  15   0        148.85        103.55        43.48 o                         
   4  15   0       1506.25       1463.56        94.01 o                         
   0  16   0      37150.57      38834.72      1513.80 o                         
   1  16   0          2.51         16.98        26.83 o                         
   2  16   0      14458.67      13988.68       308.05 o                         
   3  16   0          9.97         27.29        45.71 o                         
   4  16   0       3749.53       3910.54       137.83 o                         
   1  17   0         10.39          7.19        39.55 o                         
   2  17   0       5657.12       5845.44       196.92 o                         
   3  17   0        898.46        970.16        65.33 o                         
   4  17   0       7606.99       8096.97       266.80 o                         
   0  18   0      22687.83      24938.90       774.68 o                         
   1  18   0       1715.65       1740.04       114.31 o                         
   2  18   0      16697.86      15613.57       436.20 o                         
   3  18   0        156.97        166.65        50.31 o                         
   4  18   0       4526.25       4610.62       142.19 o                         
   1  19   0         28.88         34.31        40.99 o                         
   2  19   0        608.74        653.27        55.03 o                         
   3  19   0         18.48          3.31        49.81 o                         
   0  20   0        220.06        252.48        64.60 o                         
   1  20   0       2602.49       2762.35       133.10 o                         
   2  20   0        287.84        290.49        47.19 o                         
   3  20   0       1029.84       1132.66        75.77 o                         
   1  21   0        249.54        249.30        45.17 o                         
   2  21   0        141.53        137.83        48.47 o                         
   3  21   0          7.32        -10.61        74.14 o                         
   0  22   0       4946.30       5420.43       227.51 o                         
   1  22   0       4847.97       5250.36       154.49 o                         
   2  22   0       3955.57       3660.88       155.66 o                         
   3  22   0       1870.78       1818.14       131.42 o                         
   1  23   0         88.16         72.66        58.70 o                         
   2  23   0       1177.35       1272.70        82.85 o                         
   3  23   0       2146.52       2252.62       138.31 o                         
   0  24   0        340.66        345.54        93.94 o                         
   1  24   0       8064.96       9027.20       212.95 o                         
   2  24   0          2.29         -6.05        58.92 o                         
   1  25   0         95.84        100.28        68.74 o                         
   2  25   0        361.97        348.55        67.31 o                         
   0  26   0       3144.28       3483.83       181.68 o                         
   1  26   0        781.74        699.46        76.43 o                         
   1  27   0        200.53        247.40        67.98 o                         
   1   1   1        215.16        243.88        15.15 o                         
   2   1   1       2565.35       2618.47        43.98 o                         
   3   1   1        542.88        533.81        23.07 o                         
   4   1   1       1728.83       1632.72        53.55 o                         
   5   1   1        202.01        208.27        36.87 o                         
   0   2   1       8452.01      10513.42       395.86 o                         
   1   2   1       2019.69       2274.93        46.78 o                         
   2   2   1      20502.10      20552.31       244.06 o                         
   3   2   1        121.06        113.65        16.35 o                         
   4   2   1       4271.81       4020.16        87.85 o                         
   5   2   1          1.47          2.77        34.73 o                         
   1   3   1        283.61        314.78        19.71 o                         
   2   3   1        471.77        454.88        20.03 o                         
   3   3   1       2062.43       1970.85        44.27 o                         
   4   3   1        864.13        853.70        40.21 o                         
   5   3   1       1654.46       1629.55        65.42 o                         
   0   4   1       3611.29       3772.31        92.54 o                         
   1   4   1      65221.44      69807.38       749.07 o                         
   2   4   1         61.37         69.28        12.99 o                         
   3   4   1      15503.34      14178.64       295.22 o                         
   4   4   1         50.57         52.19        24.67 o                         
   5   4   1       3305.55       3097.51        84.27 o                         
   1   5   1       3225.46       3480.09        56.89 o                         
   2   5   1        220.20        186.84        16.11 o                         
   3   5   1       4714.44       4414.89        82.23 o                         
   4   5   1        313.73        295.62        28.84 o                         
   5   5   1       3358.89       3152.41        98.81 o                         
   0   6   1      19739.28      20891.51       531.79 o                         
   1   6   1       2324.49       2363.32        43.08 o                         
   2   6   1       8016.88       7860.16       153.05 o                         
   3   6   1       1612.72       1575.20        48.59 o                         
   4   6   1       1705.78       1594.22        53.93 o                         
   5   6   1         21.55         16.77        41.77 o                         
   1   7   1        729.53        805.67        24.31 o                         
   2   7   1       3076.95       3092.68        66.33 o                         
   3   7   1        233.89        204.28        21.86 o                         
   4   7   1       3401.71       3377.25        79.63 o                         
   5   7   1        157.62        150.74        39.76 o                         
   0   8   1      11513.18      11839.64       319.50 o                         
   1   8   1        875.78        816.31        25.04 o                         
   2   8   1       3733.82       3514.72        58.93 o                         
   3   8   1        537.90        509.80        30.23 o                         
   4   8   1       1209.13       1062.47        43.65 o                         
   5   8   1         39.48         82.57        39.26 o                         
   1   9   1        629.28        687.42        23.41 o                         
   2   9   1       1042.67       1011.02        29.63 o                         
   3   9   1        142.69        142.00        24.08 o                         
   4   9   1        466.21        409.38        32.25 o                         
   5   9   1        149.26        114.58        46.92 o                         
   0  10   1      28478.08      29122.29       956.57 o                         
   1  10   1       2804.45       2737.59        57.98 o                         
   2  10   1       9911.89       9451.08       177.56 o                         
   3  10   1       1075.17       1035.35        41.42 o                         
   4  10   1       2708.01       2666.13        76.70 o                         
   1  11   1         83.09         63.48        16.02 o                         
   2  11   1        716.29        669.59        27.55 o                         
   3  11   1         80.63         58.23        21.65 o                         
   4  11   1       2366.99       2321.13        82.64 o                         
   0  12   1       3359.72       3438.82       107.69 o                         
   1  12   1      19493.05      18467.41       383.09 o                         
   2  12   1        849.93        841.12        34.51 o                         
   3  12   1       6864.05       6635.29       156.30 o                         
   4  12   1        429.33        375.24        39.70 o                         
   1  13   1        502.98        454.70        24.09 o                         
   2  13   1          5.87          9.97        18.62 o                         
   3  13   1       3772.35       3846.76        95.83 o                         
   4  13   1          2.29         16.33        34.93 o                         
   0  14   1        397.95        369.75        32.86 o                         
   1  14   1       7399.73       7205.34       193.20 o                         
   2  14   1       2653.06       2523.51        64.58 o                         
   3  14   1       4243.22       4285.09       101.87 o                         
   4  14   1        524.36        527.92        44.13 o                         
   1  15   1         44.93         40.43        20.34 o                         
   2  15   1       1584.96       1442.99        51.75 o                         
   3  15   1         15.43         31.37        32.48 o                         
   4  15   1       1931.50       1993.74        68.20 o                         
   0  16   1      14543.34      15093.62       390.26 o                         
   1  16   1        943.02        933.59        39.64 o                         
   2  16   1       7781.64       7627.38       139.09 o                         
   3  16   1        872.07        888.76        45.31 o                         
   4  16   1       2092.34       2163.95        77.02 o                         
   1  17   1          0.08          2.58        23.36 o                         
   2  17   1         26.39         16.34        25.21 o                         
   3  17   1          2.77         -3.95        35.69 o                         
   4  17   1        204.53        164.31        44.71 o                         
   0  18   1       3093.52       3239.65       126.89 o                         
   1  18   1       1462.91       1382.44        54.45 o                         
   2  18   1       3297.79       3259.42        75.40 o                         
   3  18   1        781.89        753.06        46.13 o                         
   4  18   1        938.38        911.08        58.54 o                         
   1  19   1        359.96        335.02        32.02 o                         
   2  19   1        575.18        567.57        36.80 o                         
   3  19   1         12.97         -0.08        37.80 o                         
   0  20   1       3447.89       3692.33       142.25 o                         
   1  20   1       3292.63       3307.86        83.71 o                         
   2  20   1       2251.21       2260.34        65.41 o                         
   3  20   1       1170.54       1167.43        57.43 o                         
   1  21   1       1009.76        984.60        47.34 o                         
   2  21   1         66.44         48.01        35.11 o                         
   3  21   1       2199.57       2226.02        89.18 o                         
   0  22   1         76.57         74.28        51.70 o                         
   1  22   1       9227.80       9878.88       191.80 o                         
   2  22   1         11.95         -0.99        36.92 o                         
   3  22   1       4858.31       5029.69       186.14 o                         
   1  23   1        141.98        154.87        39.09 o                         
   2  23   1        222.40        199.13        44.41 o                         
   0  24   1       7518.56       8228.37       182.55 o                         
   1  24   1        134.17        121.53        44.24 o                         
   2  24   1       3641.55       3648.93       105.99 o                         
   1  25   1         74.96         81.24        45.73 o                         
   2  25   1        151.77        124.31        57.50 o                         
   0  26   1        553.67        640.81        75.35 o                         
   1  26   1        204.85        296.99       473.20 o                         
   1  27   1         29.86        -10.83        47.02 o                         
   0   0   2      25590.30      26536.46       820.17 o                         
   1   0   2      10246.60      11353.11       279.56 o                         
   2   0   2       5388.13       5256.81        97.39 o                         
   3   0   2       3473.30       3364.28       136.20 o                         
   4   0   2       2939.45       2712.31       150.00 o                         
   5   0   2        291.34        235.11        62.89 o                         
   1   1   2       1838.19       2070.92        40.88 o                         
   2   1   2         29.86         30.34        12.49 o                         
   3   1   2       4845.58       4722.31        98.93 o                         
   4   1   2        146.52        147.32        26.79 o                         
   5   1   2       3588.88       3439.11       146.87 o                         
   0   2   2      12053.87      12813.14       330.20 o                         
   1   2   2      68370.11      74521.63       960.88 o                         
   2   2   2       3008.52       3105.83        51.99 o                         
   3   2   2      21632.80      21107.91       494.64 o                         
   4   2   2        600.91        573.62        33.50 o                         
   5   2   2       2297.48       2242.76       133.25 o                         
   1   3   2       4048.62       4437.57        77.38 o                         
   2   3   2       2119.83       2103.87        41.54 o                         
   3   3   2      11316.36      11031.97       290.54 o                         
   4   3   2       5045.30       5061.53       106.90 o                         
   5   3   2       8250.67       8044.05       567.64 o                         
   0   4   2      21565.33      22752.83       531.85 o                         
   1   4   2      26931.89      29167.55       477.97 o                         
   2   4   2       8114.89       8260.53       140.09 o                         
   3   4   2       5360.18       5293.03       101.54 o                         
   4   4   2       1623.46       1562.91        61.46 o                         
   5   4   2        906.39        960.28        74.26 o                         
   1   5   2        382.57        420.44        19.69 o                         
   2   5   2        684.97        723.31        25.63 o                         
   3   5   2        294.34        287.23        24.95 o                         
   4   5   2        834.40        799.39        43.26 o                         
   5   5   2         79.01         83.62        42.13 o                         
   0   6   2       5237.00       5362.90       105.07 o                         
   1   6   2       3689.74       3801.92       106.39 o                         
   2   6   2       2649.43       2730.96        51.21 o                         
   3   6   2       1942.08       1898.32        51.53 o                         
   4   6   2        285.06        263.72        32.23 o                         
   5   6   2        513.11        535.22        48.13 o                         
   1   7   2        408.75        440.12        20.50 o                         
   2   7   2       3732.88       3794.98        64.48 o                         
   3   7   2          4.42          8.46        19.82 o                         
   4   7   2       5100.15       5133.61       104.41 o                         
   5   7   2          4.73         21.59        36.09 o                         
   0   8   2      80566.27      79693.32      1086.63 o                         
   1   8   2       4330.45       4349.27       101.25 o                         
   2   8   2      44553.89      43307.94       684.23 o                         
   3   8   2       2476.33       2425.54        60.87 o                         
   4   8   2       9869.28       9591.54       159.32 o                         
   5   8   2          6.46         -4.94        42.34 o                         
   1   9   2        584.02        648.08        26.06 o                         
   2   9   2       9879.19       9520.41       252.04 o                         
   3   9   2       1230.21       1140.46        48.98 o                         
   4   9   2      10837.10      11004.40       214.37 o                         
   0  10   2      27496.79      28012.52       608.95 o                         
   1  10   2         16.46         38.81        16.14 o                         
   2  10   2      20016.66      19994.20       427.10 o                         
   3  10   2         85.34         80.72        23.38 o                         
   4  10   2       3967.49       4041.78       101.18 o                         
   1  11   2        182.63        160.05        20.44 o                         
   2  11   2        688.95        675.23        29.46 o                         
   3  11   2        104.14         79.65        24.56 o                         
   4  11   2       1188.49       1183.99        49.76 o                         
   0  12   2       3118.95       3116.86        87.92 o                         
   1  12   2        572.20        570.67        27.45 o                         
   2  12   2        400.65        382.33        24.36 o                         
   3  12   2        464.03        457.48        31.33 o                         
   4  12   2        110.29         92.87        37.98 o                         
   1  13   2        391.75        362.36        25.23 o                         
   2  13   2        699.68        680.12        30.73 o                         
   3  13   2       1631.59       1687.50        53.69 o                         
   4  13   2       2263.88       2307.26        63.96 o                         
   0  14   2      14133.11      13953.63       545.36 o                         
   1  14   2      28214.82      27389.29       533.02 o                         
   2  14   2       7998.82       7777.51       195.58 o                         
   3  14   2      10318.10      10397.63       204.68 o                         
   4  14   2       1747.60       1733.60        63.13 o                         
   1  15   2        930.71        892.21        39.96 o                         
   2  15   2       1226.88       1251.73        49.35 o                         
   3  15   2       5330.87       5403.53       107.80 o                         
   4  15   2        658.18        683.77        45.68 o                         
   0  16   2       1166.62       1129.72        66.87 o                         
   1  16   2       9576.21       9471.20       178.93 o                         
   2  16   2        212.65        166.98        27.65 o                         
   3  16   2       4080.87       4158.65        98.33 o                         
   4  16   2        312.25        296.71        44.37 o                         
   1  17   2        540.57        517.18        32.76 o                         
   2  17   2        424.38        430.37        33.74 o                         
   3  17   2        726.94        775.95        51.30 o                         
   4  17   2        780.62        809.79        55.80 o                         
   0  18   2       2428.30       2506.23       103.52 o                         
   1  18   2       5495.64       5544.88       120.72 o                         
   2  18   2       2365.60       2304.95        71.53 o                         
   3  18   2       2662.09       2661.73        81.52 o                         
   1  19   2        605.25        607.08        40.39 o                         
   2  19   2         95.07        110.34        36.22 o                         
   3  19   2       3559.28       3684.04       150.14 o                         
   0  20   2       5096.11       5635.14       186.22 o                         
   1  20   2      20063.35      20426.48       383.44 o                         
   2  20   2       3240.11       3011.54        82.29 o                         
   3  20   2       6472.95       6770.50       201.63 o                         
   1  21   2         96.47         66.07        38.27 o                         
   2  21   2        426.89        444.55        43.69 o                         
   3  21   2       1667.57       1615.35        74.54 o                         
   0  22   2        491.11        591.65        57.84 o                         
   1  22   2          1.58          1.08        38.03 o                         
   2  22   2         80.39        132.39        41.26 o                         
   3  22   2          0.27        -15.72        48.44 o                         
   1  23   2          2.50        -17.63        40.80 o                         
   2  23   2         34.93          4.04        46.95 o                         
   0  24   2       2435.23       2464.15        98.63 o                         
   1  24   2        408.28        447.62        49.11 o                         
   2  24   2       2046.35       2071.65       107.11 o                         
   1  25   2         25.46         -5.74        46.17 o                         
   2  25   2       1761.15       1819.50       109.14 o                         
   0  26   2      12228.62      13162.60       322.95 o                         
   1  26   2        686.76        675.14        56.37 o                         
   1   1   3         54.26         42.45        14.41 o                         
   2   1   3       3620.52       3860.55        66.23 o                         
   3   1   3        239.89        209.76        20.95 o                         
   4   1   3       1537.51       1589.13        99.61 o                         
   5   1   3        286.77        272.89        42.00 o                         
   0   2   3      34734.81      35084.32      1106.63 o                         
   1   2   3        698.82        792.93        25.85 o                         
   2   2   3      21566.77      22365.25       441.43 o                         
   3   2   3         85.42         62.67        19.47 o                         
   4   2   3       3527.10       3618.23       131.87 o                         
   5   2   3          2.09         -0.36        41.56 o                         
   1   3   3         73.30         86.72        16.64 o                         
   2   3   3       1258.79       1256.20        33.28 o                         
   3   3   3       2225.78       2180.67        72.29 o                         
   4   3   3        913.26        897.07        44.52 o                         
   5   3   3       1297.15       1258.54       134.08 o                         
   0   4   3          7.95         12.46        18.00 o                         
   1   4   3      31101.69      32612.87       557.44 o                         
   2   4   3        110.87        104.85        15.37 o                         
   3   4   3      10563.70      10435.32       213.63 o                         
   4   4   3          4.27         20.18        29.39 o                         
   5   4   3       2409.77       2484.84       235.34 o                         
   1   5   3        816.62        841.67        26.72 o                         
   2   5   3          6.41         -1.15        16.26 o                         
   3   5   3       2746.06       2873.14        92.43 o                         
   4   5   3        259.09        266.41        36.32 o                         
   5   5   3       2967.98       3224.53       337.14 o                         
   0   6   3      14393.29      14800.13       247.53 o                         
   1   6   3       1782.89       1790.98        38.19 o                         
   2   6   3       9704.85       9839.61       217.38 o                         
   3   6   3       2483.51       2376.76        68.56 o                         
   4   6   3       2925.78       2874.49        87.19 o                         
   5   6   3        139.39         67.73        49.25 o                         
   1   7   3          4.65          7.50        13.22 o                         
   2   7   3       1592.93       1646.24        58.76 o                         
   3   7   3        388.52        362.97        27.18 o                         
   4   7   3       3431.99       3570.17       116.06 o                         
   0   8   3       8988.71       8694.50       174.95 o                         
   1   8   3       1065.60        993.40        28.43 o                         
   2   8   3       4050.53       4047.50       116.80 o                         
   3   8   3        524.10        487.79        32.23 o                         
   4   8   3       1107.60       1140.32        55.51 o                         
   1   9   3          1.16          0.47        15.26 o                         
   2   9   3         32.32         29.27        20.71 o                         
   3   9   3        372.14        370.01        30.48 o                         
   4   9   3        167.74        155.27        37.34 o                         
   0  10   3      16990.32      16631.59       400.71 o                         
   1  10   3       1630.33       1650.07        40.83 o                         
   2  10   3      10196.23      10162.00       307.28 o                         
   3  10   3         81.25         92.56        25.68 o                         
   4  10   3       3609.63       3707.38        97.31 o                         
   1  11   3         11.05          7.98        17.42 o                         
   2  11   3        375.97        360.19        25.98 o                         
   3  11   3        209.65        194.70        30.62 o                         
   4  11   3       2206.71       2218.29        66.55 o                         
   0  12   3        695.63        651.96        42.21 o                         
   1  12   3      14217.56      13630.64       249.78 o                         
   2  12   3        102.40         83.49        21.29 o                         
   3  12   3       5067.16       5207.77       117.08 o                         
   4  12   3         61.22         83.30        36.13 o                         
   1  13   3       1195.99       1170.45        44.22 o                         
   2  13   3        123.53        127.85        24.16 o                         
   3  13   3       4571.91       4588.70       127.77 o                         
   4  13   3         11.40         -5.08        37.25 o                         
   0  14   3       1943.92       1889.06        85.45 o                         
   1  14   3      12071.40      11479.14       271.43 o                         
   2  14   3       2294.87       2133.19        58.98 o                         
   3  14   3       4131.83       4128.91       100.70 o                         
   4  14   3        290.52        275.67        42.73 o                         
   1  15   3          1.29         20.37        23.63 o                         
   2  15   3       1376.92       1287.12        49.64 o                         
   3  15   3         67.27         58.58        39.41 o                         
   4  15   3       1242.01       1280.64        70.71 o                         
   0  16   3       9133.30       9435.91       268.67 o                         
   1  16   3        662.19        613.35        35.05 o                         
   2  16   3       5443.13       5604.69       154.08 o                         
   3  16   3        422.42        403.40        49.73 o                         
   4  16   3       1897.73       2054.13        69.63 o                         
   1  17   3         13.49         17.65        27.74 o                         
   2  17   3         34.02         36.14        30.70 o                         
   3  17   3          0.74         -1.06        41.80 o                         
   0  18   3       6328.52       6358.89       188.15 o                         
   1  18   3        819.84        768.70        41.68 o                         
   2  18   3       4223.92       4143.22       104.32 o                         
   3  18   3        905.73        920.20        56.77 o                         
   1  19   3        124.54        138.80        35.08 o                         
   2  19   3       1075.08       1094.09        55.50 o                         
   3  19   3         21.58         66.78        42.54 o                         
   0  20   3       2235.34       2344.46        91.61 o                         
   1  20   3       1017.87        956.83        48.77 o                         
   2  20   3       1569.96       1525.50        70.79 o                         
   3  20   3        473.04        489.04        52.87 o                         
   1  21   3        347.73        332.82        46.76 o                         
   2  21   3          1.54         21.78        42.36 o                         
   3  21   3       1030.61       1115.17        60.45 o                         
   0  22   3        238.37        253.87        54.02 o                         
   1  22   3       7269.79       7532.36       165.05 o                         
   2  22   3        263.18        297.49        53.24 o                         
   1  23   3         55.47         45.26        43.19 o                         
   2  23   3        277.22        281.23        52.60 o                         
   0  24   3       8561.45       8646.49       168.69 o                         
   1  24   3        143.29        138.65        50.63 o                         
   2  24   3       4314.42       4797.80       112.05 o                         
   1  25   3         10.63          2.69        52.09 o                         
   0  26   3        198.56        182.41        73.95 o                         
   1  26   3         38.63         43.00        68.21 o                         
   0   0   4      81760.67      78013.33      2008.80 o                         
   1   0   4      15133.31      16660.41       364.89 o                         
   2   0   4      39453.37      37238.23      1686.06 o                         
   3   0   4       2222.63       2104.32       148.04 o                         
   4   0   4      12200.29      13511.40       374.79 o                         
   5   0   4        160.07        169.42        60.13 o                         
   1   1   4        261.75        265.94        17.40 o                         
   2   1   4       4280.76       4020.75       110.78 o                         
   3   1   4        863.52        868.16        36.19 o                         
   4   1   4       9956.14      11199.93       228.08 o                         
   0   2   4      16197.24      17280.02       295.23 o                         
   1   2   4       2128.83       2387.64        44.42 o                         
   2   2   4      10402.37      10304.63       238.56 o                         
   3   2   4       1291.87       1304.59        45.86 o                         
   4   2   4       1706.49       1775.85        67.92 o                         
   1   3   4        190.14        198.03        17.39 o                         
   2   3   4       1695.05       1735.70        53.75 o                         
   3   3   4        101.00        106.98        25.19 o                         
   4   3   4        423.85        449.95        41.53 o                         
   0   4   4       7768.53       7931.63       224.41 o                         
   1   4   4        872.01        897.31        26.86 o                         
   2   4   4       3954.14       4033.73        98.72 o                         
   3   4   4       1326.23       1367.78        47.63 o                         
   4   4   4        263.87        354.27        40.93 o                         
   1   5   4       2350.57       2364.72        54.59 o                         
   2   5   4       3228.89       3181.20        90.59 o                         
   3   5   4       4180.29       4243.71       103.53 o                         
   4   5   4       3352.69       3597.67       102.93 o                         
   0   6   4      12630.15      12844.77       249.41 o                         
   1   6   4      50667.64      50080.46       698.72 o                         
   2   6   4       6643.92       6438.26       136.24 o                         
   3   6   4      18800.94      18721.34       625.23 o                         
   4   6   4       1390.44       1512.44        69.38 o                         
   1   7   4       1064.39       1048.13        34.43 o                         
   2   7   4         18.80         17.49        20.37 o                         
   3   7   4       7369.42       7503.27       225.74 o                         
   4   7   4        154.99        139.01        43.19 o                         
   0   8   4       5486.84       5265.40       105.07 o                         
   1   8   4       9983.46       9996.31       162.35 o                         
   2   8   4       2811.90       2762.76        89.25 o                         
   3   8   4       1247.44       1283.43        61.28 o                         
   4   8   4        759.35        842.85        47.78 o                         
   1   9   4        475.57        455.46        27.54 o                         
   2   9   4        802.26        819.90        37.03 o                         
   3   9   4       2284.50       2298.32        79.78 o                         
   4   9   4        342.27        292.60        42.86 o                         
   0  10   4          2.45          7.31        24.84 o                         
   1  10   4      22443.09      21967.79       484.50 o                         
   2  10   4        195.49        199.11        24.43 o                         
   3  10   4       9176.73       9143.42       169.80 o                         
   4  10   4        142.93        133.75        39.22 o                         
   1  11   4       1460.21       1392.51        43.04 o                         
   2  11   4       1943.52       1864.15        61.65 o                         
   3  11   4       5499.44       5659.05       113.13 o                         
   4  11   4       1595.42       1589.35        63.96 o                         
   0  12   4      11194.23      10557.06       418.03 o                         
   1  12   4      20533.21      19339.81       416.15 o                         
   2  12   4       7677.73       7277.26       241.78 o                         
   3  12   4      10189.64      10476.73       169.11 o                         
   4  12   4        967.12        919.36        53.76 o                         
   1  13   4        130.37        110.65        23.62 o                         
   2  13   4        974.98        937.51        40.21 o                         
   3  13   4        856.78        872.53        50.88 o                         
   4  13   4        326.89        319.63        50.14 o                         
   0  14   4        567.68        561.66        50.76 o                         
   1  14   4       1042.53       1021.94        41.42 o                         
   2  14   4        428.73        408.83        32.17 o                         
   3  14   4        693.47        672.16        46.14 o                         
   4  14   4         77.03         86.13        54.62 o                         
   1  15   4         11.16         -1.87        25.82 o                         
   2  15   4        193.95        218.05        34.29 o                         
   3  15   4         28.58         35.90        38.91 o                         
   4  15   4       1309.35       1414.30        74.38 o                         
   0  16   4      16669.79      16796.40       394.48 o                         
   1  16   4        740.38        701.74        38.06 o                         
   2  16   4       9318.82       9262.40       195.35 o                         
   3  16   4         12.25         27.54        41.20 o                         
   1  17   4         66.48         77.87        31.17 o                         
   2  17   4       3287.55       2932.04        94.25 o                         
   3  17   4        774.86        810.81        53.47 o                         
   0  18   4      23189.30      23467.54       451.24 o                         
   1  18   4        279.50        284.81        36.83 o                         
   2  18   4      15919.20      15618.83       351.59 o                         
   3  18   4         21.82         38.74        42.28 o                         
   1  19   4         27.43         36.56        36.19 o                         
   2  19   4       1177.75       1115.91        60.53 o                         
   3  19   4        140.27        145.39        46.82 o                         
   0  20   4        660.64        721.51        84.98 o                         
   1  20   4       2390.73       2381.59        76.88 o                         
   2  20   4        216.49        173.48        47.30 o                         
   3  20   4        489.31        482.38        52.01 o                         
   1  21   4         31.93          9.72        41.28 o                         
   2  21   4        304.14        338.38        49.30 o                         
   0  22   4       2493.78       2537.00       101.79 o                         
   1  22   4       5414.83       5511.39       133.45 o                         
   2  22   4       2015.90       1995.91        75.22 o                         
   1  23   4        390.36        454.23        47.86 o                         
   2  23   4        255.78        248.01        48.87 o                         
   0  24   4        236.80        175.88        65.45 o                         
   1  24   4       5866.40       5850.55       134.92 o                         
   1  25   4         87.27        115.68        46.58 o                         
   1   1   5          8.68          6.29        14.42 o                         
   2   1   5       1643.17       1717.87        51.72 o                         
   3   1   5        269.23        291.06        30.87 o                         
   4   1   5        947.27       1068.99        51.43 o                         
   0   2   5      16330.35      16683.35       318.81 o                         
   1   2   5         65.15         83.07        16.02 o                         
   2   2   5      12350.26      12688.66       378.57 o                         
   3   2   5         62.89         31.15        30.18 o                         
   4   2   5       2537.13       2773.64        81.07 o                         
   1   3   5        138.17        121.37        19.84 o                         
   2   3   5        769.76        800.01        38.90 o                         
   3   3   5       1809.78       1914.09        86.66 o                         
   4   3   5        615.45        712.26        46.94 o                         
   0   4   5         82.14         75.73        21.69 o                         
   1   4   5      25840.03      25545.34       440.70 o                         
   2   4   5          8.24          7.56        20.61 o                         
   3   4   5       9531.13       9397.15       319.54 o                         
   4   4   5         11.15         -6.19        38.25 o                         
   1   5   5        773.13        757.05        31.98 o                         
   2   5   5          4.75         -1.23        22.02 o                         
   3   5   5       2902.03       2954.73       110.43 o                         
   4   5   5        228.13        235.96        39.36 o                         
   0   6   5       8366.37       8600.21       266.98 o                         
   1   6   5       2087.26       2078.63        51.33 o                         
   2   6   5       5768.73       5607.53       177.03 o                         
   3   6   5       2072.61       2036.07        63.10 o                         
   4   6   5       1880.30       1957.34        62.51 o                         
   1   7   5          1.17         -2.16        19.01 o                         
   2   7   5        848.00        824.99        35.98 o                         
   3   7   5        168.48        192.07        32.52 o                         
   4   7   5       2058.42       2355.95        73.35 o                         
   0   8   5       3727.45       3581.80       119.67 o                         
   1   8   5        404.15        356.22        28.31 o                         
   2   8   5       1982.88       1862.69        58.01 o                         
   3   8   5        187.75        151.96        30.99 o                         
   4   8   5        662.22        714.45        58.01 o                         
   1   9   5          7.79          3.52        21.27 o                         
   2   9   5        108.22         96.19        26.99 o                         
   3   9   5        414.45        429.52        36.27 o                         
   4   9   5        303.74        252.65        51.81 o                         
   0  10   5      13937.11      13439.02       293.90 o                         
   1  10   5       2163.34       2115.41        72.04 o                         
   2  10   5       8641.03       8637.66       229.79 o                         
   3  10   5        290.81        331.82        36.94 o                         
   4  10   5       2944.27       3013.49        95.11 o                         
   1  11   5          2.26          2.42        24.03 o                         
   2  11   5        589.65        555.57        35.98 o                         
   3  11   5         48.98         73.97        34.83 o                         
   4  11   5       2225.09       2345.11       108.07 o                         
   0  12   5       1491.22       1585.78        72.04 o                         
   1  12   5       8580.19       8094.57       261.88 o                         
   2  12   5        643.87        594.29        36.62 o                         
   3  12   5       3570.45       3908.74       101.67 o                         
   4  12   5        231.73        298.44        56.38 o                         
   1  13   5        580.85        556.20        34.67 o                         
   2  13   5        170.60        160.82        31.16 o                         
   3  13   5       2692.08       2522.39        75.14 o                         
   4  13   5         38.06         26.06        52.99 o                         
   0  14   5       2904.31       2802.19       101.10 o                         
   1  14   5       6481.97       6191.21       131.62 o                         
   2  14   5       2599.77       2435.85        70.95 o                         
   3  14   5       2289.69       2236.77        74.89 o                         
   1  15   5          1.78         12.08        27.31 o                         
   2  15   5       1433.72       1376.75        63.98 o                         
   3  15   5          0.25          5.44        40.90 o                         
   0  16   5       9192.09       9038.15       267.35 o                         
   1  16   5       1244.13       1212.00        50.64 o                         
   2  16   5       5654.12       5358.45       207.98 o                         
   3  16   5        642.27        719.52        50.58 o                         
   1  17   5         16.85         30.47        32.85 o                         
   2  17   5         20.50         -1.49        48.81 o                         
   3  17   5         17.05        -23.97        42.36 o                         
   0  18   5       2485.46       2568.57       115.29 o                         
   1  18   5        239.61        217.26        35.15 o                         
   2  18   5       1756.33       1606.98        65.60 o                         
   3  18   5        365.15        388.00        47.83 o                         
   1  19   5         13.24         16.49        34.85 o                         
   2  19   5        594.01        624.85        49.93 o                         
   3  19   5         11.74        -16.52        48.45 o                         
   0  20   5       1168.19       1175.19        90.96 o                         
   1  20   5       2207.83       2330.68        66.39 o                         
   2  20   5        803.05        811.29        53.70 o                         
   1  21   5        398.78        340.52        44.25 o                         
   2  21   5         11.78         23.15        42.14 o                         
   0  22   5         11.69         19.74        54.43 o                         
   1  22   5       7897.22       8057.36       148.12 o                         
   2  22   5         28.08          4.62        45.78 o                         
   1  23   5         69.81         64.44        41.15 o                         
   0  24   5       3978.77       3947.55       122.37 o                         
   1  24   5          5.94         -1.41        45.78 o                         
   0   0   6      10434.36      10891.36       332.88 o                         
   1   0   6       7928.53       8258.00       200.72 o                         
   2   0   6       4720.37       4691.67       152.38 o                         
   3   0   6       2937.02       2964.53       177.04 o                         
   4   0   6       1973.84       2244.40        98.89 o                         
   1   1   6        916.01        905.19        37.68 o                         
   2   1   6         12.91          3.05        23.48 o                         
   3   1   6       3386.61       3675.53       144.24 o                         
   4   1   6        148.26        173.50        41.31 o                         
   0   2   6       4406.68       4506.58       122.82 o                         
   1   2   6      28413.56      28218.29       534.34 o                         
   2   2   6       1967.93       1965.88        52.08 o                         
   3   2   6      11362.25      12670.65       228.67 o                         
   4   2   6        350.91        423.82        46.02 o                         
   1   3   6       1176.80       1143.42        40.50 o                         
   2   3   6       1789.41       1778.09        50.44 o                         
   3   3   6       5510.61       6091.33       184.93 o                         
   4   3   6       3092.40       3757.99       196.69 o                         
   0   4   6       9482.65       9600.78       301.07 o                         
   1   4   6      10150.07       9871.53       212.90 o                         
   2   4   6       4757.70       4807.42       133.55 o                         
   3   4   6       3203.31       3542.62       136.10 o                         
   4   4   6        872.36        959.35        59.33 o                         
   1   5   6          0.52        -11.36        21.62 o                         
   2   5   6        301.82        293.12        30.81 o                         
   3   5   6        163.22        242.90        38.09 o                         
   4   5   6        556.72        598.50        53.48 o                         
   0   6   6       1933.57       1988.32        74.52 o                         
   1   6   6       1081.78       1133.49        39.60 o                         
   2   6   6       1169.71       1166.03        46.80 o                         
   3   6   6        810.85        854.30        46.32 o                         
   4   6   6        178.19        175.67        51.44 o                         
   1   7   6         70.94         62.35        22.25 o                         
   2   7   6       2001.12       1918.44        71.01 o                         
   3   7   6         23.90         38.39        33.58 o                         
   4   7   6       2998.46       3450.58       164.22 o                         
   0   8   6      39435.56      40273.15      1431.75 o                         
   1   8   6       1766.84       1797.36        51.58 o                         
   2   8   6      25747.22      25103.59       849.97 o                         
   3   8   6        712.95        747.02        43.58 o                         
   4   8   6       6823.23       7575.73       271.05 o                         
   1   9   6        210.81        201.87        27.69 o                         
   2   9   6       5235.01       5166.25       182.98 o                         
   3   9   6        584.33        572.53        42.98 o                         
   4   9   6       7070.01       7588.09       207.84 o                         
   0  10   6      16224.78      14353.77       612.22 o                         
   1  10   6          2.04         -8.91        27.40 o                         
   2  10   6      10834.62      11461.16       293.83 o                         
   3  10   6         21.07         17.29        38.81 o                         
   4  10   6       2352.55       2492.20        85.76 o                         
   1  11   6         65.22         69.38        26.80 o                         
   2  11   6        531.34        474.09        39.76 o                         
   3  11   6         90.26        110.43        37.85 o                         
   0  12   6       1444.12       1520.53        69.48 o                         
   1  12   6        219.22        192.69        30.17 o                         
   2  12   6        427.04        363.19        39.22 o                         
   3  12   6        227.48        218.08        40.16 o                         
   1  13   6        193.62        141.13        40.05 o                         
   2  13   6        560.58        480.82        47.11 o                         
   3  13   6        910.18        870.39        51.34 o                         
   0  14   6       7676.89       7575.79       252.11 o                         
   1  14   6      15047.75      14734.94       191.45 o                         
   2  14   6       4867.15       4491.03       137.59 o                         
   3  14   6       5682.44       5466.21       206.68 o                         
   1  15   6        747.32        651.36        47.72 o                         
   2  15   6        406.87        387.07        52.76 o                         
   3  15   6       3533.07       3563.63       131.64 o                         
   0  16   6        788.71        871.59        60.76 o                         
   1  16   6       6947.10       6840.23       137.25 o                         
   2  16   6        357.08        386.34        47.79 o                         
   3  16   6       3068.65       2945.12       115.54 o                         
   1  17   6        218.28        215.05        47.57 o                         
   2  17   6        214.89        219.54        44.14 o                         
   3  17   6        627.25        576.43        56.94 o                         
   0  18   6       1354.17       1367.98        76.37 o                         
   1  18   6       3552.69       3356.87        91.13 o                         
   2  18   6       1246.64       1133.46        57.20 o                         
   1  19   6        334.37        366.73        47.02 o                         
   2  19   6        107.89         89.24        45.91 o                         
   0  20   6       3301.50       3224.91       114.02 o                         
   1  20   6      11160.22      10920.70       182.29 o                         
   2  20   6       1940.65       1905.21        69.00 o                         
   1  21   6        137.66         85.69        53.87 o                         
   0  22   6        103.33         90.45        82.69 o                         
   1  22   6         59.80         53.12        40.82 o                         
   1   1   7        111.80        132.63        29.38 o                         
   2   1   7        534.39        516.72        33.30 o                         
   3   1   7        244.70        235.24        39.15 o                         
   4   1   7        933.12       1033.30        76.86 o                         
   0   2   7       6634.10       6628.46       205.92 o                         
   1   2   7        308.66        319.79        32.81 o                         
   2   2   7       6408.98       6341.54       139.21 o                         
   3   2   7         33.00         48.81        35.71 o                         
   4   2   7       2109.75       2465.49       131.45 o                         
   1   3   7         37.65         66.10        33.52 o                         
   2   3   7        268.14        233.90        32.67 o                         
   3   3   7        714.12        789.64        50.25 o                         
   4   3   7        548.48        614.60        49.41 o                         
   0   4   7        891.45        898.32        55.31 o                         
   1   4   7      18010.34      17919.67       347.38 o                         
   2   4   7        429.86        422.05        33.32 o                         
   3   4   7       7520.89       7940.79       214.94 o                         
   4   4   7        157.59        139.56        47.91 o                         
   1   5   7        670.19        664.29        36.80 o                         
   2   5   7        260.84        259.76        30.83 o                         
   3   5   7       2183.00       2505.90        77.49 o                         
   0   6   7       7804.76       7923.02       261.42 o                         
   1   6   7       1021.53       1018.72        42.05 o                         
   2   6   7       4068.12       3920.04       157.41 o                         
   3   6   7        371.20        435.65        49.55 o                         
   1   7   7          2.27         -3.86        26.93 o                         
   2   7   7       1340.12       1331.86        47.87 o                         
   3   7   7         81.28        108.65        40.27 o                         
   0   8   7       3558.56       3441.59       132.19 o                         
   1   8   7        713.95        715.24        39.34 o                         
   2   8   7       2170.57       2052.78        59.66 o                         
   3   8   7        267.15        312.96        45.40 o                         
   1   9   7         39.39         34.14        28.61 o                         
   2   9   7        183.59        147.54        36.55 o                         
   3   9   7          0.34        -37.40        44.57 o                         
   0  10   7       7031.73       6807.28       226.33 o                         
   1  10   7        333.03        332.43        35.15 o                         
   2  10   7       3456.75       3564.47        90.27 o                         
   3  10   7        270.44        259.29        42.58 o                         
   1  11   7         84.76         75.87        39.33 o                         
   2  11   7        370.43        344.90        42.10 o                         
   3  11   7        213.62        220.07        46.91 o                         
   0  12   7        541.41        528.43        67.32 o                         
   1  12   7       9870.94       9462.59       143.72 o                         
   2  12   7        382.58        308.43        47.79 o                         
   3  12   7       4649.30       4465.59       204.89 o                         
   1  13   7        304.58        246.04        42.36 o                         
   2  13   7         20.91        -13.98        45.08 o                         
   3  13   7       2176.75       2149.49        82.56 o                         
   0  14   7        227.07        236.97        46.77 o                         
   1  14   7       4953.23       4710.51       135.74 o                         
   2  14   7        521.16        515.92        53.13 o                         
   3  14   7       2606.97       2519.53       126.49 o                         
   1  15   7          2.36        -15.20        38.64 o                         
   2  15   7        432.78        449.64        49.52 o                         
   0  16   7       4169.88       4185.89       167.19 o                         
   1  16   7         36.86          6.28        41.17 o                         
   2  16   7       2581.99       2536.74        88.94 o                         
   1  17   7         36.96         15.80        39.58 o                         
   2  17   7         10.74         -0.34        45.87 o                         
   0  18   7       2235.82       2368.51       105.91 o                         
   1  18   7       1442.34       1459.44        59.38 o                         
   2  18   7       1984.37       1932.53        69.87 o                         
   1  19   7         67.84         92.20        43.66 o                         
   0  20   7       3300.79       3141.85       135.03 o                         
   1  20   7       1133.45       1104.46        57.46 o                         
   0   0   8      42915.29      44300.13      1613.63 o                         
   1   0   8       1089.45       1051.16        65.27 o                         
   2   0   8      22786.58      23539.51       786.96 o                         
   3   0   8        593.81        638.77        75.02 o                         
   1   1   8          2.93          6.65        30.05 o                         
   2   1   8       3105.50       3365.11        79.22 o                         
   3   1   8        171.38        187.07        45.17 o                         
   0   2   8       5066.43       5334.50       160.94 o                         
   1   2   8        292.53        279.39        35.52 o                         
   2   2   8       3383.74       3300.38        74.58 o                         
   3   2   8        289.25        333.59        46.67 o                         
   1   3   8          6.43         13.90        31.48 o                         
   2   3   8        253.36        224.48        34.85 o                         
   3   3   8         16.52         -1.62        40.24 o                         
   0   4   8       1522.42       1604.27        68.86 o                         
   1   4   8       1247.87       1263.90        46.79 o                         
   2   4   8       1641.66       1654.52        56.16 o                         
   3   4   8        202.89        228.15        42.66 o                         
   1   5   8        992.32        916.76        46.76 o                         
   2   5   8        609.33        670.47        41.48 o                         
   3   5   8       2840.80       3246.45       147.95 o                         
   0   6   8       5763.34       5704.58       196.73 o                         
   1   6   8      17554.84      17361.40       256.54 o                         
   2   6   8       3488.83       3408.86       133.16 o                         
   3   6   8       7339.37       7953.51       429.48 o                         
   1   7   8        273.07        308.26        41.60 o                         
   2   7   8        210.25        174.28        37.76 o                         
   3   7   8       2384.32       2419.41       122.54 o                         
   0   8   8       2056.28       1971.79        86.89 o                         
   1   8   8       5087.91       4921.81        96.42 o                         
   2   8   8       2384.06       2304.47        94.25 o                         
   3   8   8       2459.23       2418.17       146.66 o                         
   1   9   8         99.16         53.35        39.90 o                         
   2   9   8         89.31         77.67        41.81 o                         
   3   9   8       1064.74       1152.32        59.70 o                         
   0  10   8         14.30         -6.86        45.16 o                         
   1  10   8       8784.63       8503.43       184.57 o                         
   2  10   8          6.05         -0.78        45.26 o                         
   3  10   8       3584.80       3528.16       210.58 o                         
   1  11   8       1091.70        970.45        60.08 o                         
   2  11   8        208.04        181.69        47.78 o                         
   0  12   8       2909.39       2918.60       152.50 o                         
   1  12   8      11323.45      10878.43       185.67 o                         
   2  12   8       2832.87       2713.64        85.56 o                         
   1  13   8        144.04        117.74        41.48 o                         
   2  13   8        269.10        257.31        54.26 o                         
   0  14   8        345.53        325.42        75.14 o                         
   1  14   8        264.88        298.02        44.13 o                         
   2  14   8        182.97        119.61        51.93 o                         
   1  15   8         26.98         33.15        43.79 o                         
   2  15   8        441.59        328.54        52.39 o                         
   0  16   8      11791.51      11259.32       442.77 o                         
   1  16   8          2.29         18.87        44.10 o                         
   1  17   8          7.51         10.32        44.17 o                         
   0  18   8       9498.99       9673.14       227.23 o                         
   1  18   8        324.06        290.40        62.01 o                         
   1   1   9         17.41         28.13        33.87 o                         
   2   1   9        486.54        519.00        43.27 o                         
   3   1   9         11.21         18.31        44.65 o                         
   0   2   9       4825.81       5301.30       133.45 o                         
   1   2   9          5.89          2.55        35.54 o                         
   2   2   9       4411.51       4365.50        79.62 o                         
   1   3   9         42.49         80.95        39.81 o                         
   2   3   9        120.73        130.66        38.59 o                         
   0   4   9        145.23         77.59        46.05 o                         
   1   4   9      10711.77      10698.85       212.27 o                         
   2   4   9         88.98         70.55        37.11 o                         
   1   5   9        392.84        407.37        40.71 o                         
   2   5   9         43.15         28.35        38.57 o                         
   0   6   9       3467.74       3521.44       111.76 o                         
   1   6   9       1377.83       1408.02        51.30 o                         
   2   6   9       1819.07       1844.85        64.52 o                         
   1   7   9         31.83         -7.66        42.03 o                         
   2   7   9        682.37        647.38        55.33 o                         
   0   8   9       1327.62       1289.71        78.09 o                         
   1   8   9          6.46         43.34        39.30 o                         
   2   8   9        803.90        749.49        63.27 o                         
   1   9   9          0.74          6.59        40.23 o                         
   2   9   9        238.16        222.69        55.98 o                         
   0  10   9       6734.13       6541.87       157.29 o                         
   1  10   9        525.61        536.49        47.61 o                         
   2  10   9       3651.54       3638.27       139.29 o                         
   1  11   9         17.89         -5.52        45.42 o                         
   2  11   9        506.95        426.44        48.12 o                         
   0  12   9       1400.50       1351.73        88.99 o                         
   1  12   9       3702.14       3599.21       102.22 o                         
   1  13   9        127.25        115.29        56.43 o                         
   0  14   9       1270.92       1346.55        98.12 o                         
   1  14   9       1751.29       1663.66        72.15 o                         
   0   0  10       2003.43       1682.12       100.59 o                         
   1   0  10       2451.35       2371.37        86.28 o                         
   2   0  10       1272.31       1427.92        82.77 o                         
   1   1  10        268.70        311.47        47.86 o                         
   2   1  10          1.55         21.86        41.74 o                         
   0   2  10        657.05        561.78        62.52 o                         
   1   2  10      11167.00      11099.84       173.36 o                         
   2   2  10        338.50        407.90        49.50 o                         
   1   3  10        538.77        581.41        53.44 o                         
   2   3  10        337.29        360.65        49.30 o                         
   0   4  10       2326.60       2079.40        88.77 o                         
   1   4  10       3982.96       4041.84       102.20 o                         
   1   5  10          0.65         33.32        42.96 o                         
   0   6  10       1606.40       1639.83        83.55 o                         
   1   6  10        715.61        737.46        55.68 o                         
   1   7  10          2.12        -15.15        45.26 o                         
   0   8  10      13865.56      13721.67       357.98 o                         
   1   8  10        457.39        443.23        55.09 o                         
   1   9  10         55.05         60.70        52.26 o                         
   0  10  10       6470.69       6491.34       278.71 o                         
                                                                                
